# Supplementary material for: Robust land surface temperature record for north China over the past 21,000 years
Source: Sci Adv. 2024 Feb 21;10(8):eadj4800. doi: 10.1126/sciadv.adj4800 (PMC10881045; doi:10.1126/sciadv.adj4800)
Supplement: Supplementary file 2 — Data S1 to S3 [file sciadv.adj4800_data_s1_to_s3.zip]

Archive with 3 entries (3 files):
- adj4800_Data_S1.xlsx
- adj4800_Data_S2.xlsx
- adj4800_Data_S3.R
