# Supplementary material for: Robust land surface temperature record for north China over the past 21,000 years
Source: Sci Adv. 2024 Feb 21;10(8):eadj4800. doi: 10.1126/sciadv.adj4800 (PMC10881045; doi:10.1126/sciadv.adj4800)
Supplement: Supplementary file 2 — Data S1 to S3 [file sciadv.adj4800_data_s1_to_s3.zip › adj4800_Data_S1.xlsx]

## Sheet: read me
This is a supplementary file for the paper titled "Robust land surface temperature record for north China over the past 21,000 years" by Jingjing Guo, Martin Ziegler, Niko Wanders, Mike Vreeken, Qiuzhen Yin, Hao Lu, Louise Fuchs, Jibao Dong, Youbin Sun and Francien Peterse. In this dataset, the loess proxies, branched glycerol dialkyl glycerol tetraethers (brGDGTs) based temperature record, and c…

## Sheet: Loess proxies
		Loess proxies
Depth (cm)	Age (ka)	MagSus (10-8 m3 kg-1)	GS (mm)
45	3.31047	129.754	23.045
50	3.63821	146.222	25.532
55	3.97802	125.854	24.625
60	4.30878	120.325	25.299
65	4.6418	117.684	25.127
70	4.98925	116.523	24.083
75	5.34335	117.108	23.631
80	5.69504	117.755	23.793
85	6.05629	127.345	23.164
90	6.44988	143.089	21.26
95	6.83521	154.939	21.716
100	7.23974	152.908	20.685
105	7.64307	153.365	20.747
110	8.05396	152.472	20.365
115	8.44894	160.65	21.185
120	8.86467	156.085	20.128
125	9.24072	153.695	22.252
130	9.63827	152.872	21.048
135	10.054	146.35	20.129
140	10.4532	144.283	20.96
145	10.8132	138.566	23.246
150	11.195	126.653	21.913
155	11.5653	122.047	22.597
160	11.9214	119.782	23.502
165	12.2825	100.161	23.172
170	12.6414	88.4813	23.313
175	12.9768	85.6031	24.951
180	13.3153	87.8401	24.721
185	13.6555	78.7582	24.597
190	14	77.6478	24.289
195	14.0809	64.9475	25.214
200	14.1589	70.1083	26.168
205	14.2395	59.6784	25.316
210	14.3182	60.2837	25.94
215	14.3945	54.6803	26.722
220	14.4687	53.8362	27.511
225	14.5434	53.1777	27.314
230	14.6156	47.9705	28.246
235	14.6906	44.7385	27.2
240	14.7681	53.4251	26.341
245	14.838	50.6746	29.188
250	14.9055	39.6982	30.222
255	14.98	37.7479	27.395
260	15.0506	35.1852	28.893
265	15.12	33.8927	29.398
270	15.1929	30.1524	28.002
275	15.2616	34.4379	29.68
280	15.334	32.0872	28.181
285	15.4026	30.0993	29.766
290	15.4739	30.6289	28.608
295	15.5464	31.4405	28.142
300	15.6217	32.4594	27.093
305	15.697	32.2581	27.094
310	15.7709	31.6714	27.621
315	15.8451	31.7305	27.522
320	15.9156	32.4537	28.915
325	15.9889	32.5203	27.833
330	16.0585	32.3529	29.317
335	16.1265	32.0274	30.004
340	16.2039	30.2755	26.363
345	16.2805	30.6022	26.634
350	16.3511	30.6122	28.935
355	16.4228	30.9007	28.46
360	16.4972	31.2195	27.39
365	16.5701	31.8979	27.994
370	16.6387	32.3112	29.757
375	16.7083	33.3333	29.319
380	16.7761	33.5943	30.077
385	16.844	33.6034	30.072
390	16.913	34.8259	29.565
395	16.9792	33.6109	30.801
400	17.0535	32.9495	27.473
405	17.1273	33.2018	27.654
410	17.1952	33.3333	30.039
415	17.2658	34.4044	28.894
420	17.3363	33.8118	28.953
425	17.4009	34.1635	31.604
430	17.4717	34.9673	28.82
435	17.5415	34.3511	29.223
440	17.6117	33.6508	29.069
445	17.6819	32.9056	29.076
450	17.7494	32.6733	30.219
455	17.8188	32.6087	29.405
460	17.8871	32.9381	29.878
465	17.9594	32.8235	28.199
470	18.0268	32.3194	30.28
475	18.0929	34.0012	30.883
480	18.1616	33.3651	29.7
485	18.2302	33.3651	29.728
490	18.3043	32.2685	27.536
495	18.3793	34.5052	27.233
500	18.4463	32.3407	30.426
505	18.515	31.6119	29.697
510	18.5834	31.7314	29.853
515	18.6508	32.5885	30.249
520	18.7204	32.1101	29.316
525	18.7889	32.9179	29.802
530	18.8571	32.4074	29.919
535	18.925	32.4898	30.065
540	18.9925	31.9898	30.216
545	19.063	32.0576	28.915
550	19.1363	32.6296	27.86
555	19.2063	32.9457	29.146
560	19.2743	32.3194	29.999
565	19.3464	32.6861	28.313
570	19.4156	30.8042	29.484
575	19.4858	33.1061	29.059
580	19.5577	32.3899	28.363
585	19.628	32.9381	29.035
590	19.6954	31.821	30.301
595	19.7686	31.7919	27.856
600	19.8413	31.0378	28.057
605	19.914	30.9114	28.094
610	19.9846	31.8869	28.898
615	20.0561	31.746	28.533
620	20.127	32.0573	28.78
625	20.1988	32.1554	28.403
630	20.2665	32.3333	30.128
635	20.3357	30.0273	29.512
640	20.4075	31.4221	28.405

## Sheet: brGDGT-based temperature
		brGDGT relative abundance																Estimated temperature (°C)
Depth (cm)	Age (ka)	IIIa	IIIa'	IIIb	IIIb'	IIIc	IIIc'	IIa	IIa'	IIb	IIb'	IIc	IIc'	Ia	Ib	Ic		BayMBT0-T
70	4.98925	0.0845051	0.12876	0	0	0	0	0.0802079	0.242293	0.0969721	0.144077	0.00328962	0.00545056	0.103207	0.0988512	0.0123867		6.94126
80	5.69504	0.0850192	0.127921	0	0	0	0	0.0836222	0.250358	0.101228	0.126843	0.00395918	0.00530105	0.108701	0.0956195	0.0114277		6.83854
90	6.44988	0.0910487	0.0945059	0	0	0	0	0.0800977	0.187228	0.113089	0.153948	0.0054579	0.0190637	0.109704	0.128165	0.0176917		7.63771
100	7.23974	0.0849438	0.0877802	0	0	0	0	0.0799717	0.1806	0.127184	0.143793	0.00517888	0.0110035	0.121469	0.141924	0.0161519		8.04831
110	8.05396	0.0800143	0.0898864	0	0	0	0	0.0849597	0.184556	0.121993	0.132747	0.00548871	0.0081774	0.130371	0.146156	0.0156491		8.66944
120	8.86467	0.0743153	0.0860614	0	0	0	0	0.0773167	0.192023	0.130021	0.128872	0.00397056	0.00634681	0.136637	0.150011	0.0144253		8.99999
130	9.63827	0.0740153	0.0777908	0	0	0	0	0.0799562	0.187566	0.119689	0.128136	0.00455974	0.00615725	0.149017	0.157074	0.0160387		9.81103
140	10.4532	0.0651525	0.0906794	0	0	0	0	0.0778793	0.182496	0.121128	0.122414	0.00476257	0.00594626	0.155729	0.158463	0.01535		10.3936
150	11.195	0.0511131	0.0936389	0	0	0	0	0.0714326	0.186389	0.114788	0.120832	0.00465676	0.00585231	0.166432	0.168948	0.0159183		12.1765
160	11.9214	0.0443086	0.0918857	0	0	0	0	0.0704653	0.193694	0.107439	0.121567	0.00458529	0.00500106	0.178694	0.167088	0.0152724		12.9158
170	12.6414	0.0386758	0.0919839	0	0	0	0	0.0615769	0.194518	0.0918107	0.12637	0.00414533	0.00473403	0.190553	0.18236	0.0132726		14.3393
180	13.3153	0.0305627	0.0721755	0	0	0	0	0.0599904	0.204207	0.087989	0.122067	0.00444548	0.00441423	0.213813	0.187263	0.0130712		15.5625
190	14	0.0319955	0.0908175	0	0	0	0	0.0569414	0.201828	0.0804408	0.118194	0.003676	0.00385384	0.213712	0.186125	0.0124164		16.0231
200	14.1589	0.0297032	0.0877554	0	0	0	0	0.0552972	0.207045	0.0730649	0.12233	0.00354581	0.0039107	0.220452	0.185222	0.0116729		16.7481
210	14.3182	0.0275139	0.0817859	0	0	0	0	0.0513412	0.228235	0.0730699	0.118281	0.00347128	0.00384323	0.221045	0.180404	0.0110092		16.739
220	14.4687	0.0256301	0.0806343	0	0	0	0	0.0520687	0.238655	0.0669	0.112589	0.00317762	0.00351669	0.232171	0.175905	0.00875264		17.1828
230	14.6156	0.0243595	0.0786401	0	0	0	0	0.0516191	0.240678	0.062785	0.113396	0.00304876	0.0032014	0.237793	0.175363	0.00911666		17.7408
240	14.7681	0.0211844	0.0864302	0	0	0	0	0.0447517	0.247273	0.0623243	0.116307	0.00301256	0.00323987	0.239485	0.1663	0.00969218		18.0305
245	14.838	0.0198433	0.086716	0	0	0	0	0.0411097	0.268515	0.0533182	0.106278	0.0028376	0.00307872	0.249667	0.160425	0.00821116		18.9627
250	14.9055	0.0187572	0.0932119	0	0	0	0	0.0396153	0.274927	0.0493369	0.108911	0.00257276	0.00310733	0.246495	0.156361	0.00670432		19.4963
255	14.98	0.0192758	0.0883339	0	0	0	0	0.0398124	0.282161	0.0465555	0.110321	0.00296279	0.00275359	0.249758	0.152265	0.00580038		19.065
260	15.0506	0.0223967	0.100339	0	0	0	0	0.0457259	0.285693	0.0479765	0.102207	0.00238482	0.00285387	0.241835	0.142452	0.00613637		18.3012
265	15.12	0.0245609	0.100638	0	0	0	0	0.0519828	0.284047	0.0479136	0.108968	0.00272484	0.00316679	0.236032	0.134636	0.00533106		17.5601
270	15.1929	0.0283779	0.104422	0	0	0	0	0.0586738	0.282914	0.0477614	0.110577	0.00265231	0.00327522	0.229935	0.126696	0.00471439		16.9536
275	15.2616	0.0370982	0.116171	0	0	0	0	0.0692838	0.281416	0.0565027	0.113368	0.00276286	0.00308481	0.211648	0.104812	0.00385247		14.4521
280	15.334	0.0471625	0.114109	0	0	0	0	0.0901307	0.253164	0.0642239	0.114235	0.0029984	0.00346414	0.199186	0.106782	0.00454466		12.5862
285	15.4026	0.0479646	0.116018	0	0	0	0	0.0899598	0.252151	0.0587609	0.118182	0.00313289	0.00394531	0.199525	0.105508	0.00485285		12.6784
290	15.4739	0.0450635	0.113202	0	0	0	0	0.0876506	0.254129	0.0614782	0.11427	0.00319283	0.00402858	0.205947	0.105565	0.00547339		12.77
295	15.5464	0.0483082	0.118288	0	0	0	0	0.0916036	0.250645	0.0615704	0.128156	0.00306073	0.00431478	0.190408	0.0976811	0.00596389		11.8904
300	15.6217	0.0427928	0.111953	0	0	0	0	0.0898106	0.241885	0.0551292	0.141987	0.00324361	0.00603347	0.193682	0.105071	0.00841222		12.851
305	15.697	0.0414691	0.111382	0	0	0	0	0.0886423	0.248155	0.0560895	0.149967	0.00364877	0.00596599	0.186676	0.0988756	0.00912909		12.5274
310	15.7709	0.0409774	0.113944	0	0	0	0	0.0854559	0.247203	0.0615288	0.154839	0.00430875	0.00693793	0.183666	0.0924069	0.00873227		12.1194
315	15.8451	0.0461116	0.124161	0	0	0	0	0.094596	0.247665	0.0589714	0.154225	0.00400587	0.00705266	0.173946	0.0804945	0.00877174		10.9591
320	15.9156	0.0435618	0.117067	0	0	0	0	0.0912879	0.247091	0.0571009	0.158294	0.00346646	0.0085757	0.177457	0.0877885	0.00830889		11.5174
325	15.9889	0.0405041	0.118739	0	0	0	0	0.0799804	0.255468	0.0589443	0.15342	0.0042058	0.00890236	0.178167	0.092114	0.00955487		12.3351
330	16.0585	0.0429866	0.125729	0	0	0	0	0.0839916	0.250596	0.0554619	0.152709	0.00316593	0.00938759	0.17687	0.0906262	0.00847596		12.3489
335	16.1265	0.0508904	0.124794	0	0	0	0	0.0960492	0.241734	0.0655257	0.138763	0.00338901	0.00700368	0.173729	0.092012	0.00611016		10.8879
340	16.2039	0.0587043	0.114889	0	0	0	0	0.112129	0.222435	0.0667734	0.137821	0.0034426	0.00661948	0.17325	0.0977308	0.006205		9.81667
345	16.2805	0.0591256	0.110353	0	0	0	0	0.122415	0.211339	0.0698666	0.148171	0.0037763	0.00834381	0.172268	0.0867622	0.00757914		9.17646
350	16.3511	0.0600497	0.112544	0	0	0	0	0.122224	0.208725	0.0754173	0.152333	0.00477913	0.00924753	0.158933	0.0859414	0.0098049		8.76758
355	16.4228	0.0567717	0.112032	0	0	0	0	0.117804	0.217483	0.0744767	0.144885	0.00485659	0.0083571	0.166075	0.0866843	0.0105745		9.09211
360	16.4972	0.0549414	0.114881	0	0	0	0	0.110956	0.223434	0.0706961	0.159572	0.00542025	0.00881877	0.154614	0.0857939	0.0108729		8.73234
365	16.5701	0.0548209	0.1132	0	0	0	0	0.117494	0.216483	0.0706021	0.158386	0.00498233	0.00884711	0.157843	0.087552	0.00978976		9.04066
370	16.6387	0.0581484	0.115048	0	0	0	0	0.114506	0.215645	0.0723687	0.160363	0.00514694	0.00796247	0.15599	0.0840084	0.0108129		8.92961
375	16.7083	0.0524006	0.115648	0	0	0	0	0.109068	0.21539	0.0616707	0.168213	0.00529429	0.00916526	0.165095	0.086119	0.0119355		9.85814
380	16.7761	0.0495366	0.122847	0	0	0	0	0.0989923	0.236763	0.0557066	0.165898	0.00493742	0.00860695	0.164689	0.0819542	0.0100705		10.3278
385	16.844	0.0459245	0.126273	0	0	0	0	0.0991307	0.242223	0.0552603	0.161756	0.00518712	0.00861734	0.166909	0.0791801	0.00953853		10.6543
390	16.913	0.0464955	0.133137	0	0	0	0	0.0979363	0.250315	0.053632	0.153664	0.0054822	0.00779212	0.171044	0.0721167	0.00838484		10.5467
395	16.9792	0.0448628	0.134938	0	0	0	0	0.0968268	0.250896	0.047837	0.153675	0.00598172	0.00785352	0.173721	0.0743245	0.00908435		11.1034
400	17.0535	0.0426143	0.143633	0	0	0	0	0.0882455	0.262719	0.0459364	0.147056	0.00618868	0.00722338	0.177673	0.0707706	0.00793963		11.6512
405	17.1273	0.0423044	0.145018	0	0	0	0	0.0831431	0.264751	0.0476346	0.147348	0.00694777	0.00690647	0.176839	0.0710188	0.00808886		11.6733
410	17.1952	0.0441009	0.154094	0	0	0	0	0.0779257	0.26844	0.0506541	0.139881	0.00639867	0.00595682	0.174273	0.0697558	0.0085206		11.5667
415	17.2658	0.0438714	0.150945	0	0	0	0	0.0826292	0.273599	0.049252	0.127245	0.00647299	0.00629267	0.180646	0.0716763	0.00737084		11.6715
420	17.3363	0.045488	0.155547	0	0	0	0	0.0833795	0.268799	0.0472015	0.133269	0.00652484	0.00704883	0.17973	0.0659197	0.00709288		11.5943
425	17.4009	0.0482055	0.158679	0	0	0	0	0.0775959	0.28842	0.0456248	0.125591	0.00552373	0.00545778	0.178977	0.0605353	0.00538951		11.3326
430	17.4717	0.0434026	0.158733	0	0	0	0	0.0768697	0.283782	0.0456349	0.12589	0.00535428	0.00580183	0.183001	0.0646838	0.00684602		11.9262
435	17.5415	0.0436335	0.150504	0	0	0	0	0.0760359	0.274435	0.0503271	0.124444	0.00645925	0.0061907	0.184559	0.0747548	0.00865604		12.4284
440	17.6117	0.0391613	0.153086	0	0	0	0	0.0700685	0.28485	0.0533238	0.12409	0.0069762	0.00538195	0.184879	0.0699642	0.00821813		12.3698
445	17.6819	0.0405703	0.153364	0	0	0	0	0.0704198	0.268555	0.0561306	0.133426	0.00699352	0.00651417	0.181003	0.0739872	0.00903626		12.2506
450	17.7494	0.0385181	0.148629	0	0	0	0	0.0700507	0.285342	0.0579027	0.121912	0.00730034	0.00474548	0.18277	0.074426	0.0084041		12.4959
455	17.8188	0.0348696	0.158938	0	0	0	0	0.0648557	0.282386	0.0524606	0.124753	0.00673781	0.00611381	0.183023	0.077473	0.00838952		13.4611
460	17.8871	0.0368951	0.169212	0	0	0	0	0.0651529	0.27962	0.0534927	0.131251	0.00717015	0.00569451	0.175021	0.0686422	0.00784772		12.793
465	17.9594	0.0370369	0.168177	0	0	0	0	0.0675906	0.275472	0.0488542	0.134897	0.00675616	0.00620183	0.176532	0.0710459	0.00743699		12.621
470	18.0268	0.0339889	0.158013	0	0	0	0	0.0631623	0.290392	0.0482726	0.125849	0.00802409	0.00539075	0.190714	0.0691735	0.00701935		13.3683
475	18.0929	0.0352277	0.158869	0	0	0	0	0.0649735	0.283186	0.0480276	0.131968	0.00682879	0.00518196	0.187621	0.0705709	0.00754682		13.3732
480	18.1616	0.0357435	0.159512	0	0	0	0	0.0679241	0.282409	0.0495717	0.131778	0.00629839	0.00559947	0.183337	0.0703395	0.00748639		13.005
485	18.2302	0.042653	0.157465	0	0	0	0	0.0812922	0.267608	0.047244	0.133198	0.00540433	0.00543982	0.184185	0.0686191	0.00689109		11.7361
490	18.3043	0.0410596	0.164246	0	0	0	0	0.0745713	0.263304	0.0486522	0.138675	0.00600578	0.00589348	0.179849	0.0713695	0.00637332		12.4279
495	18.3793	0.0370267	0.162605	0	0	0	0	0.0685536	0.280175	0.0437716	0.132974	0.00664449	0.00496808	0.189156	0.067891	0.0062343		13.5314
500	18.4463	0.0429064	0.163201	0	0	0	0	0.083832	0.262668	0.0456377	0.136619	0.0052924	0.00508538	0.182626	0.066581	0.00555029		11.9343
505	18.515	0.0447399	0.171598	0	0	0	0	0.0806171	0.262048	0.0444458	0.141018	0.00501463	0.0056334	0.171376	0.0669921	0.00651649		11.5847
510	18.5834	0.0417871	0.165671	0	0	0	0	0.0774856	0.265783	0.0447782	0.140062	0.00584973	0.00520292	0.179875	0.0672237	0.00628258		12.2373
515	18.6508	0.0424662	0.152773	0	0	0	0	0.077124	0.279763	0.0466242	0.131528	0.00564141	0.00396818	0.193862	0.06625	0		12.3036
520	18.7204	0.044464	0.156194	0	0	0	0	0.0812922	0.262944	0.0486296	0.138532	0.00621174	0.0048313	0.182198	0.0689128	0.00579055		11.9746
525	18.7889	0.0450403	0.153091	0	0	0	0	0.0794009	0.268237	0.0464878	0.136319	0.00654889	0.00510387	0.185436	0.0684599	0.00587502		12.2192
530	18.8571	0.0489687	0.159085	0	0	0	0	0.0863702	0.262397	0.0413087	0.142686	0.00549173	0.00529492	0.17759	0.0647341	0.00607364		11.2898
535	18.925	0.0427665	0.153483	0	0	0	0	0.0793926	0.263746	0.0441538	0.136832	0.00557849	0.00499998	0.188201	0.0752041	0.00564251		12.3988
540	18.9925	0.0490379	0.155645	0	0	0	0	0.0908713	0.257138	0.0431978	0.138114	0.00434832	0.00456401	0.182444	0.0687596	0.00588005		11.467
550	19.1363	0.048077	0.139684	0	0	0	0	0.0901825	0.263701	0.0455269	0.129094	0.0049497	0.00324478	0.198044	0.0720401	0.00545556		12.0524
560	19.2743	0.0573457	0.139493	0	0	0	0	0.103546	0.246413	0.0494453	0.138952	0.00474284	0.00362149	0.179184	0.0711049	0.00615167		10.5597
570	19.4156	0.0542078	0.136204	0	0	0	0	0.0966661	0.261365	0.0501388	0.137249	0.00471461	0.00299677	0.177876	0.072868	0.00571351		10.6063
580	19.5577	0.0580773	0.136719	0	0	0	0	0.110037	0.244533	0.0505571	0.135482	0.00439484	0.00297509	0.178991	0.0733642	0.00486948		10.0076
590	19.6954	0.0606361	0.131987	0	0	0	0	0.113451	0.246913	0.0525188	0.131129	0.00431959	0.0029547	0.176267	0.0745852	0.00523762		9.57175
600	19.8413	0.059891	0.136675	0	0	0	0	0.10222	0.255046	0.0409066	0.142765	0.00294171	0.00289072	0.179852	0.0718765	0.00493678		10.6873
610	19.9846	0.0605874	0.133023	0	0	0	0	0.114142	0.253335	0.0489346	0.135132	0.00389107	0.00345791	0.172418	0.0700154	0.00506288		9.38665
620	20.127	0.0593938	0.126905	0	0	0	0	0.112882	0.247141	0.0451363	0.13939	0.00396375	0.00282664	0.178146	0.0795186	0.00469672		10.1585
630	20.2665	0.0590376	0.127141	0	0	0	0	0.10943	0.254381	0.0428003	0.132915	0.00327859	0.00247815	0.187129	0.0779418	0.00346689		10.7257
635	20.3357	0.061764	0.12432	0	0	0	0	0.111301	0.252008	0.0455081	0.130322	0.00398434	0.00238924	0.192093	0.0727164	0.00359338		10.4977
640	20.4075	0.0658067	0.120559	0	0	0	0	0.126119	0.240116	0.0498585	0.127899	0.00293143	0.00270939	0.18776	0.0726909	0.00355074		9.40332
