# Supplementary material for: Robust land surface temperature record for north China over the past 21,000 years
Source: Sci Adv. 2024 Feb 21;10(8):eadj4800. doi: 10.1126/sciadv.adj4800 (PMC10881045; doi:10.1126/sciadv.adj4800)
Supplement: Supplementary file 2 — Data S1 to S3 [file sciadv.adj4800_data_s1_to_s3.zip › adj4800_Data_S2.xlsx]

## Sheet: Instructions
column name in clumped-processing R script output	INSTRUCTIONS	This template was created as part of a community data reprocessing effort to standardize data reporting, improve long-term accessibility of data, and facilitate archiving of published clumped isotope data sets (Petersen et al., 2019, G^3). Questions or feedback, contact Sierra Petersen (sierravp@umich.edu).
		Green cells/columns are required and fixed. DO NOT change headers.
		Highlight any rows/columns you add in yellow (for example, documenting an additional variable in your particular study).
		White columns/cells are optional. In all tabs, these are examples of information others have found useful to add for their specific studies or method of data processing.
	Data Source	This tab includes data about the study design, sample preparation, mass spectrometric analysis, and data processing methods. Enter the requested information in the "Value" column. Columns in green are required. The "Value Type" column indicates the required format of "Value" entries, and the "Units" column indicates the required units. Examples, and clarifications are provided in the "Comment" co…
	FILE NAME:	LastnameEtAlYYYY_JournalAbbrev_Keyword_ClumpedArchive.xlsx, e.g. JamesEtAl2019_G-cubed_EocenePaleosols_ClumpedArchive.xlsx
	Methodology + Sample Preparation Information	This tab includes data about the study design, sample preparation, mass spectrometric analysis, and data processing methods. Enter the requested information in the "Value" column. Columns in green are required. The "Value Type" column indicates the required format of "Value" entries, and the "Units" column indicates the required units. Examples, and clarifications are provided in the "Comment" co…
	Sample Prep Info	Includes items such as acid density, temperature, reaction time, Porapak temperature and methodology, sample powdering method, any additional clean up steps
	Mass Spec Analysis	Includes details of mass spectrometry such as # cycles/acquistion, # acquisitions, integration time, LIDI method? Background correction method? Running voltage, etc.
	Standard Values	Define here the values used for R13_VPDB, R18_VSMOW, R17_VSMOW, Lambda (beta). E.g. "Brand parameters" or something else. Repeat this section if processing with multiple parameter sets
	Data reduction	Information about conversion to absolute reference frame.
	Additional Information	Space to add in study-specific notes.
	Sample + Standard Replicates	This tab should include rows for all sample replicates and all standard replicates (gas or carbonate) used to convert unknown data into the absolute reference frame. Each row in the table should correspond to a single aliquot of CO2. Individual replicates that have been removed from further analysis can be indicated, but should still be included. Columns in green are required. Detailed informatio…
	This tab can easily be transitioned into a universally readable format by deleting the top 7 rows (leaving Row 8 as the header) and saving as a .txt or .csv file.
identifier_1	SampName	Working Sample Name. A unique identifier for a single aliquot of CO2. e.g. "TankB_25C" or "D4519_exo_1". Should contain no spaces. Recommended punctuation is hyphen (-) or underscore (_). Absolutely no slashes (/) or periods (.) or commas (,) in sample names.
	Bin	Bin number (samples only). For use when temperatures are calculated from replicates binned across different samples (e.g. downcore foraminifera datasets); provides an index for which replicates are binned together.
calculate from broadid, sample if other, otherwise carbSTD	SampCategory	Sample/Standard Category. Should be exactly one of the following: gasSTD, carbSTD, carbonate, sample. 'Carbonate' is usually an in-house carb standard not used to convert to the ARF.
calculate from broadid, other → biogenic, otherwise ETH-X	SampSubCategory	Sample/Standard Sub-Category. Should be exactly one of the following abbreviations, or create a similar abbreviation for a new category: HG = heated gas, EGtemp = equilibrated gas (e.g. EG25), synthetic, biogenic, natural, ETH# (e.g. ETH1)
	SampNum	Sample Number: An integer assigned to each unique sample unknown, also listed in Sample Info/Sample Means tab. This eliminates any uncertainty or guesswork about changing sample naming conventions or typos
	Reference	Reference: A shorthand for the paper this comes from, useful if multiple studies are being combined. In the format Lastname or LastnameYYYY. e.g. "Wacker" or "Defliese2015". No periods, commas, or spaces.
calculate from mineralogy (convert full name to abbreviated letter)	Mineralogy	Dominant Mineralogy: Mineralogy of sample if > 70% made up of a single mineralogy. Abbreviated by first letter. C = calcite, A = aragonite, D = dolomite, V = vaterite, S = siderite, W = witherite, M = magnesite, mix = mixture of more than two mineralogies, or where one is not dominant, O = other, NA = unknown.
	Mineralogy2	Secondary Mineralogy: Second most dominant mineralogy if more than one mineralogy, again abbreviated as above.
calculate from file_datetime	Date	Date: Date of aliquot analysis in format MM/DD/YY
calculate from file_datetime	Time	Time: Time of aliquot analysis in format HH:MM in 24-hour format
Analysis	AnalysisID	Analysis ID: Integer. some kind of increasing counter (can have missing values for samples not part of this study), Day #, or other. Used for defining ARF windows.
file_id	ReplicateID	Replicate ID: Unique name for one replicate. Derived from file produced by mass spectrometer software (e.g. Isodat) which is the date and time the measurement was completed.
masspec	MassSpec	Mass Spec: instrument identifier if more than one is used in this data set
	FormT	Formation temperature: if known, in degrees celcius
	erFormT	Error on formation temperature: if known, in degrees celcius.
acid_temperature	rxnTemp	Temperature of acid reaction (deg C)
calculate from broadid, other → Y, otherwise N	SampYN	Is this aliquot a sample? Y = yes, N = no.
calculate from broadid, ETH-1, ETH-2, ETH-3 → Y otherwise N	RefYN	Aliquot used to calculate conversion to absolute reference frame? Y = yes, N = no.
outlier	Bad	Aliquot removed due to known issue? 1 = removed, 0 = kept.
expected_D47	D47TE	Theoretical Equilibrium Value: D47_TE assigned for each standard material used in calculating ARF (e.g. 0.0266 for HG). Should have one value for each standard (gas or carbonate), NA for samples
acid_fractionation_factor	AFF	Acid Fractionation Factor: +X.XXX permil, added to align data to a 25C reaction temperature, should have a value for each sample aliquot, NA for standards (refers to 'clumping' fractionation during reaction rather than oxygen isotope fractionation)
etf_grp	ARF_ID1	ARF ID 1: Measurement Session ID. e.g. "March2011" or "2011-a" or "2", or Easotope correction interval. Can be text string or numeric.
first number of etf_grp in Analysis	ARF_ID2	ARF ID 2: Beginning of Window. A number from the Analysis ID column that defines the beginning of the measurement session or correction window within a measurement session (e.g. Day # or counter #)
last number of etf_grp in Analysis	ARF_ID3	ARF ID 3: End of Window. A number from the Analysis ID column that defines the end of the measurement session or correction window within a measurement session. Same format as ARF ID 2.
etf_stds	Stds_used	Standards used for ARF (as text) Which standards out of the dataset are used to generate the D47 transfer function (e.g. 'ETH1-3' or 'HG and EG25')
etf_width	No_Stds	Number of Standards used for ARF (numeric). Also known as 'window size'.
preparation	Run	Autosequence run number - each autosequence (of several standards and samples) is given a unique number in our lab, which is included here.
d45—d49, add comment to data source tab!	d4X	Small delta values: d45-d49 (‰, vs. lab working gas). Mean of n cycles. Indicate if these are PBL corrected in the Data Source tab.
d45_sd—d49_sd	sd_d4X	Error on small delta values: sd_d45-sd_d49 (‰, 1 standard deviation). Calculated over all n cycles, where X = 5, 6, 7, 8, or 9.
	se_d4X	Error on small delta values: se_d45-se_d49 (‰, 1 standard error). Calculated using n cycles, where X = 5, 6, 7, 8, or 9.
d13C_PDB_wg	d13C_wg_VPDB	Working gas d13C (‰, vs. VPDB)
d18O_PDB_wg	d18O_wg_VPDB	Working gas d18O (‰, vs. VPDB). Working gas d18O must be defined relative to either VPDB or VSMOW. Both are not required.
	d18O_wg_VSMOW	Working gas d18O (‰, vs. VSMOW). Working gas d18O must be defined relative to either VPDB or VSMOW. Both are not required.
d13C_PDB_mean	d13C	d13C of gas (‰, vs. VPDB). Mean of all cycles for one replicate aliquot
d13C_PDB_sd	sd_13	sd_13 (‰, 1 standard deviation). Calculated over all cycles in one replicate aliquot
d13C_PDB_sem	se_13	se_13 (‰, 1 standard error)
d18O_PDB_mean	d18O_VPDB	d18O of gas (‰, vs. VPDB). Mean of all cycles for one replicate aliquot. Unknown gas d18O must be defined relative to either VPDB or VSMOW. Both are not required.
d18O_PDB_sd	sd_18_VPDB	sd_18 (‰, 1 standard deviation)
d18O_PDB_sem	se_18_VPDB	sd_18 (‰, 1 standard error)
	d18O_VSMOW	d18O of gas (‰, vs. VSMOW). Mean of all cycles for one replicate aliquot. Unknown gas d18O must be defined relative to either VPDB or VSMOW. Both are not required.
	sd_18_VSMOW	sd_18 (‰, 1 standard deviation). Calculated over all cycles for one replicate aliquot
	se_18_VSMOW	se_18 (‰, 1 standard error)
off_d13C_stds	Stds_used_13C_18O	Standards used for d13C, d18O correction (as text) Which standards out of the dataset are used to correct d18O and d13C to final values (e.g. 'ETH1-3')
off_d13C_width	No_Stds_13C_18O	Number of standards used for d13C, d18O correction (numeric). Also known as 'window size'.
	AFF_d18O	Acid Fractionation Factor for d18O correction (alpha)
d13C_offset_corrected	Final_d13Ccarb	Final d13C of carbonate (‰, vs. VPDB). Mean of all cycles for one replicate aliquot, adjusted based on standards
d18O_offset_corrected	Final_d18Ocarb_VPDB	Final d18O of carbonate (‰, vs. VPDB). Mean of all cycles for one replicate aliquot, corrected for acid digestion fractionation, adjusted based on standards, relative to VPDB.
	Final_d18Ocarb_VSMOW	Final d18O of carbonate (‰, vs. VSMOW). Mean of all cycles for one replicate aliquot, corrected for acid digestion fractionation, adjusted based on standards, relative to VSMOW.
D47_raw_mean	D47	D47 of gas (‰, raw). Mean of all cycles for one replicate aliquot
D47_raw_sd	sd_D47	sd_D47 (‰, 1 standard deviation, analytical error only)
D47_raw_sem	se_D47	se_D47 (‰, 1 standard error, analytical error only), calculated over all cycles for one replicate aliquot
D48_raw_mean	D48	D48 of gas (‰, raw). Mean of all cycles for one replicate aliquot
D47_raw_sd	sd_D48	sd_D48 (‰, 1 standard deviation, analytical error only)
D47_raw_sem	se_D48	se_D48 (‰, 1 standard error, analytical error only)
D49_raw_mean	D49	D49 of gas (‰, raw). Mean of all cycles for one replicate aliquot
D49_raw_sd	sd_D49	sd_D49 (‰, 1 standard deviation, analytical error only)
D49_raw_sem	se_D49	se_D49 (‰, 1 standard error, analytical error only)
	SlopeEGL	Slope of Equilibrium Gas Lines: fitted through all indicated heated and equilibrated gases in correction window, unless otherwise noted, allowing a common slope and separate intercepts
etf_slope	SlopeETF	Slope of Empirical Transfer Function: fitted through all indicated gas and carboante standards in correction window using listed D47_TE values, using a normal linear regression
etf_intercept	IntETF	Intercept of Empirical Transfer Function: fitted through all indicated gas and carbonate standards in correction window using listed D47_TE values, using normal linear regression
D47_final	D47rfac	Final D47 (reference frame, acid corrected): D47rfac = (D47 - d47*SlopeEGL)*SlopeETF + IntETF + AFF. Calculated for each aliquot given listed values in previous columns.
	Sample Means	This tab contains mean isotopic values and sample descriptions for each sample unknown. Each row in the table should correspond to a single unknown sample or to average values pooled from multiple samples (in that case, give sample-level information in tab "additional replicate info"). Columns in green are required. Detailed information on some columns is below. Feel free to add additional column…
	This tab can easily be transitioned into a universally readable format by deleting the top 7 rows (leaving Row 8 as the header) and saving as a .txt or .csv file.
	SampName	Working Sample Name (unique name)
	Bin	Bin number sample group index if averaging over results from multiple samples (in that case SampName is NA)
	Description	Sample Description (brief text)
	Species	Species - relevant taxonomic information, could include Genus and species
	SampSubCategory	Sample Sub-Category. Should be exactly one of the following abbreviations, or similar: synthetic, biogenic, natural
	SampNum	Sample Number: An integer assigned to each unique sample unknown.
	Mineralogy	Dominant Mineralogy: Mineralogy of sample if > 70% made up of a single mineralogy. Abbreviated by first letter. C = calcite, A = aragonite, D = dolomite, V = vaterite, S = siderite, W = witherite, M = magnesite, mix = mixture of more than two mineralogies, or where one is not dominant, O = other, NA = unknown.
	FormT	Formation temperature: if known, in degrees celcius
	erFormT	Error on formation temperature: if known, in degrees celcius.
	Site	Site. Name of drilling site (e.g., IODP U1335; M39008).
	Location	Description of Location where sample was collected, or sample origin (e.g. "Brownville Formation, Texas" or "precipitated in lab")
	IGSN	IGSN (International Geo Sample Number)
	Latitude	Latitude (+=N, -=S, no letters)
	Longtidue	Longitude (+=E, -=W, no letters)
	Age	Age (Ma or time period)
	N	Number of replicates (N), number of good replicates averaged together to get this sample mean
	d13C	d13C of gas (‰, vs. VPDB), average of all good replicates
	sd13	sd_13 (‰, 1 standard deviation), calculated for all good replicates
	d18O	d18O of gas (‰, vs. VSMOW), average of all good replicates
	sd18	sd_18 (‰, 1 standard deviation), calculated for all good replicates
	Final_d13Ccarb	Final d13C of carbonate (‰, vs. VPDB). Mean of standard-adjusted final d13C values for all good replicates
	sd13C_final	Error on final d13Ccarb (‰, 1 standard deviation). Calculated as 1sd of all good replicates
	Final_d18Ocarb_VPDB	Final d18O of carbonate (‰, vs. VPDB). Mean of standard-adjusted final d18Ocarb values for all good replicates, relative to VPDB
	Final_d18Ocarb_VSMOW	Final d18O of carbonate (‰, vs. VSMOW). Mean of standard-adjusted final d18Ocarb values for all good replicates, relative to VSMOW
	sd18O_final	Error on final d18Ocarb (‰, 1 standard deviation). Calculated as 1sd of all good replicates
	D47rfac	Final D47 (reference frame, acid corrected), average of all good replicates
	se47	seBR47p (‰, 1 standard error), calculated over all good replicates, aka "internal" standard error
	extSE	external 1SE (‰), calculated using long-term reproducability (1sd) and N
	Additional Sample Info	[OPTIONAL] This tab is a flexible location to add any additional information about replicates or sample means. It could contain mean isotopic values and sample descriptions for larger pools of samples, such as in studies with stratigraphic information, where samples from a single horizon or core interval are combined. This would provide horizon means or bin means that average data from multiple d…
	This tab can easily be transitioned into a universally readable format by deleting the top 7 rows (leaving Row 8 as the header) and saving as a .txt or .csv file.
	SampName	Working Sample Name. A unique identifier for a single aliquot of CO2. e.g. "TankB_25C" or "D4519_exo_1". Should contain no spaces. Recommended punctuation is hyphen (-) or underscore (_). Absolutely no slashes (/) or periods (.) or commas (,) in sample names.
	Bin	Bin number Index of which temperature bin the replicate belongs to. Same information as 'Sample + Standard Replicates' tab.
	Description	Sample Description (brief text)
	Species	Species - relevant taxonomic information
	Site	Site. Name of drilling site (e.g., IODP U1335; M39008).
	Core	Core - as per IODP convention.
	Section	Core section - as per IODP convention
	D_upper	Depth, upper (cm) - as per IODP convention.
	D_lower	Depth, lower (cm) - as per IODP convention.
	mbsf	Meters below sea floor (total, m) - as per IODP convention.
	mcd	Meters composite depth (adjusted for core expansion etc., m) - as per IODP convention.
	Location	Description of Location where sample was collected, or sample origin (e.g. "Brownville Formation, Texas" or "precipitated in lab")
	IGSN	IGSN (International Geo Sample Number)
	Latitude	Latitude (+=N, -=S, no letters)
	Longtidue	Longitude (+=E, -=W, no letters)
	Age	Age (Ma or time period)

## Sheet: Data Source
Data Source	This tab includes data about affiliated publication information and data preparer. Enter the requested information in the "Value" column. Columns in green are required. The "Value Type" column indicates the required format of "Value" entries, and the "Units" column indicates the required units. Examples, and clarifications are provided in the "Comment" column. Any additional information that may …
	Green cells are required.
	Highlight any rows you add in yellow (for example, documenting an additional variable in your particular study)
Item	Value	Value Type	Units	Comment
EarthChem Submission Information
FILE NAME:	ClumpedDataArchive_CLP_YB19_snail_JG.xlsx	text string	LastnameEtAlYYYY_JournalAbbrev_Keyword_ClumpedArchive.xlsx	e.g. JamesEtAl2019_G-cubed_EocenePaleosols_ClumpedArchive.xlsx
Title	Temperature derived from clumped isotope composition of snail shells in East Asian monsoon area over the last deglaciation	text string		descriptive title of the dataset
Abstract	This dataset contains D47, d18O and d13C data derived from snail shells stored in the west edge of the Chinese Loess Plateau (Yuanbao section). We provide replicate-level raw data to allow for data reprocessing.	text string		brief description of dataset, aim for <250 words
Author	Guo, J.	text string		Lastname, Firstname Initial
Institution	Utrecht University, the Netherlands	text string		Institution of the author
Author 2	Ziegler, M.
Instiitution 2	Utrecht University, the Netherlands
Author 3	Wanders, N.
Institution 3	Utrecht University, the Netherlands
Author 4	Vreeken, M.
Institution 4	Utrecht University, the Netherlands
Author 5	Yin, Q.
Institution 5	Université catholique de Louvain, Belgium
Author 6	Lu, H.
Institution 6	Utrecht University, the Netherlands
Author 7	Fuchs, L.
Institution 7	Utrecht University, the Netherlands
Author 8	Dong, J.
Institution 8	Institute of Earth Evnironment, Chinese Academy of Sciences, China
Author 9	Sun, Y.
Institution 9	Institute of Earth Evnironment, Chinese Academy of Sciences, China
Author 10	Peterse, F.
Institution 10	Utrecht University, the Netherlands
Release date	month/date/year	numeric		Date when the data is available to the public (if left blank, will be available now)
Creator	Jingjing Guo	text string		Person who is filling out template
Contact Info	j.guo@uu.nl	text string		Contact email for template filler
Primary Publication	repeat section if more than one related publication is needed			*where this dataset was first published
Authors		text string	AB Lastname, JK Second, CD Third, and MN Lastperson	list all author names with no periods, initials then lastname
Title		text string		title of article
Journal		text string		standard journal abbreviations or full name
Publication Year		numeric	YYYY
Volume		numeric
Issue No.		numeric
Pages		text string	PPP-PPP	e.g. 245-250 (no letters unless part of page number)
doi number		text string	doi:10.XXXX/…	do not include https:// or period at the end
Comments on relation to dataset		text string		keep it brief, e.g. "publication containing 50% new data, 50% reprocessed/compiled"
Study/Dataset Information
Study includes calibration data?	N	text string	Y or N	i.e. formation temperature is known (can be synthetic, biogenic, natural)
Study includes synthetic precipitates?	N	text string	Y or N
Study includes biogenic carbonates?	Y	text string	Y or N	e.g. mollusks, forams
Study includes inorganic/natural carbonates?	N	text string	Y or N	e.g. cave carbonates, soil carbonates
Additional information	expand and repeat rows as necessary
Any other information	n/a	text string

## Sheet: Methodology
Methodology + Sample Preparation Information	This tab includes data about the study design, sample preparation, mass spectrometric analysis, and data processing methods. Enter the requested information in the "Value" column. Columns in green are required. The "Value Type" column indicates the required format of "Value" entries, and the "Units" column indicates the required units. Examples, and clarifications are provided in the "Comment" co…
	Green cells are required and fixed. DO NOT change headers.
	Highlight any rows you add in yellow (for example, documenting an additional variable in your particular study)
	White cells are optional. In all tabs, these are examples of information others have found useful to add for their specific studies or method of data processing.
Item	Value	Value Type	Units	Comment
Sample Preparation Information	repeat appropriate rows if 2 or 3 different preparation methods are used, or write "many" if >3 methods used.
Method of Preparing Powder	milled	text string		crushed, milled, filtered, etc.
Sample Preparation System	AKD	text string	acronym	MOL = manual off-line, AKD = Automated Kiel Device, AOL = Automated Off-line, AIL = Automated in-line (e.g. "Passey device")
Acid digestions method	IND	text string	acronym	CAB = common acid bath, MCR = McCrea vessel, IND = (Kiel) individual reaction vessels, etc.
Acid temperature	70	numeric	ºC
Acid density	1.92	numeric	g/cm^3
Reaction time	6	numeric	minutes	varies!
Porapak temperature	-40	numeric	ºC
Porapak method	staticPPQ	text string	abbreviation	GC, staticPPQ = single U-trap, no He-carrier gas, He-PPQ = self-packed PPQ with He-carrier gas
Silver wool used?	Y	text string	Y or N
Other clean up steps	ultrasonication of snail shells	text string
Mass Spectrometric Analysis	repeat these rows if more than one mass spectrometer is used
Mass Spec ID	MotU	text string		e.g. "Nina" or "BigDog" or "Umich_MAT253"
Location/owner of Mass Spec	GeoLab, Utrecht University	text string		PI/Institution name. Repeat if more than one lab involved (e.g. "Huntington Lab at U.Washington")
Instrument Model	253 plus	text string		MAT253, Perspective, etc.
Cycles per acquisition	40	numeric	cycles/acq
Acquisitions per replicate	1	numeric	acq/rep
Integration time per cycle	10	numeric	s	e.g. 26 or 8
Centering m/z	46	numeric	m/z	44, 47, etc.
Voltage on m/z 44		numeric	V	e.g. 16
LIDI method used?	Y	text string	Y or N	long integration dual inlet (LIDI)
Background correction used?	Y	text string	Y or N
Background correction method?	once per run	text string		e.g. "once daily" or "every sample"
Standard Values	repeat these four rows if more than one set of values is used
Name of Parameter Set	Brand/IUPAC (BR)	text string		e.g. "Santrock/Gonfiantini (SG)"
R13_VPDB	0.01118	numeric	unitless	e.g. 0.0112372 (Santrock/Gonfiantini) or 0.01118 (Brand/IUPAC)
R18_VSMOW	0.0020052	numeric	unitless	e.g. 0.0020052 (Santrock/Gonfiantini or Brand/IUPAC)
R17_VSMOW	0.00038475	numeric	unitless	e.g. 0.0003799 (Santrock/Gonfiantini) or 0.00038475 (Brand/IUPAC)
Lambda (or beta)	0.528	numeric	unitless	e.g. 0.5164 (Santrock/Gonfiantini) or 0.528 (Brand/IUPAC)
Data reduction	repeat these rows if ARF calculation method varies within study
Reference frame calculation method	FMW	text string	acronym	LFW = long fixed window, VMW = variable-length moving window, FMW = fixed length moving window, DM = daily modeled values (polynomial fit)
Gas standards used in ARF corrections?	N	text string	Y or N	ARF = absolute reference frame, does not need to be exclusively gas standards
Carb standards used in ARF corrections?	Y	text string	Y or N	ARF = absolute reference frame, does not need to be exclusively carb standards
Comments on ARF correction	number of standards before/after	text string		information about choice of correction windows or how they are defined (by date, by Day #)
Additional corrections?	offset correction for d13C, d18O based on ETH-1, ETH-2, ETH-3, for D47 based on ETH-3 alone prior to ARF correction	text string		porapak fractionation, d18O or d13C offset, etc.
Long-term reproducability (1sd)	0.036	numeric	permil	1 standard deviation of sample or carbonate standards run many times over a long interval, for calculating external error
Additional information	expand and repeat rows as necessary
Related publication citation for method		text string
Any other information		text string

## Sheet: Sample + Standard Replicate
Sample + Standard Replicates		This tab should include rows for all sample replicates and all standard replicates (gas or carbonate) used to convert unknown data into the absolute reference frame. Each row in the table should correspond to a single aliquot of CO2. Individual replicates that have been removed from further analysis can be indicated, but should still be included. Columns in green are required. Detailed informatio…
		Green columns are required and fixed. DO NOT change headers.
		Highlight any columns you add in yellow (for example, documenting an additional variable in your particular study)
		White columns are optional. In all tabs, these are examples of columns others have found useful to add for their specific studies or method of data processing.
		This tab can easily be transitioned into a universally readable format by deleting the top 7 rows (leaving Row 8 as the header) and saving as a .txt or .csv file.
Working Sample Name (unique name)	Bin number (samples only; index value)	Sample/Standard Category (gasSTD, carbSTD, carbonate, sample)	Sample/Standard Sub-Category (HG, EGtemp, synthetic, biogenic, natural, ETH#, other)	Sample Number (integer)	Reference e.g. LastnameYYYY	Dominant Mineralogy (C, A, D, S, M, V, W, O, mix, NA)	Secondary Mineralogy (C, A, D, S, M, V, W, O, mix, NA)	Date (MM/DD/YY)	Time (HH:MM)	Analysis ID (integer)	Replicate ID (unique name)	Mass Spectrometer ID	Formation Temperature (deg C)	Error in formation tempreature (deg C)	Temperature of acid reaction (deg C)	Sample? Y = sample, N = not sample	Used in ARF? Y = used in calculating ARF, N = not used	Removed? 0=good/kept, 1=bad/removed	Theoretical Equilibrium value (D47_TE, ‰)	Acid Fractionation Factor (‰)	ARF ID 1 (measurement session ID)	ARF ID 2 (AnalysisID, beginning of window)	ARF ID 3 (AnalysisID, end of window)	Standards used for ARF (text)	Standards in window used for ARF (numeric)	Autosequence run number	d45 (‰, vs. lab working gas)	sd_d45 (‰, 1 standard deviation)	se_d45 (‰, 1 standard error)	d46 (‰, vs. lab working gas)	sd_d46 (‰, 1 standard deviation)	se_d46 (‰, 1 standard error)	d47 (‰, vs. lab working gas)	sd_d47 (‰, 1 standard deviation)	se_d47 (‰, 1 standard error)	d48 (‰, vs. lab working gas)	sd_d48 (‰, 1 standard deviation)	se_d48 (‰, 1 standard error)	d49 (‰, vs. lab working gas)	sd_d49 (‰, 1 standard deviation)	se_d49 (‰, 1 standard error)	Working gas d13C (‰, vs. VPDB)	Working gas d18O (‰, vs. VPDB)	Working gas d18O (‰, vs. VSMOW)	d13C of gas (‰, vs. VPDB)	sd_13 (‰, 1 standard deviation)	se_13 (‰, 1 standard error)	d18O of gas (‰, vs. VPDB)	sd_18 (‰, 1 standard deviation)
SampName	Bin	SampCategory	SampSubCategory	SampNum	Reference	Mineralogy	Mineralogy2	Date	Time	AnalysisID	ReplicateID	MassSpec	FormT	erFormT	rxnTemp	SampYN	RefYN	Bad	D47_TE	AFF	ARF_ID1	ARF_ID2	ARF_ID3	Stds_used	No_Stds	Run	d45	sd_d45	se_d45	d46	sd_d46	se_d46	d47	sd_d47	se_d47	d48	sd_d48	se_d48	d49	sd_d49	se_d49	d13C_wg_VPDB	d18O_wg_VPDB	d18O_wg_VSMOW	d13C	sd_13	se_13	d18O_VPDB	sd_18_VPDB
YB0-F1&4	1	sample	biogenic	NA	Guo 202?	A	NA	2020-02-28	10:57:12	16264	200228_339_JG_36_YB0-F1&4.did	MAT235PLUS MOTU	NA	NA	70	Y	N	0	NA	NA				ETH-1, ETH-2, ETH-3	NA	339	-8.21895	NA	0.00229218	7.00874	NA	0.00456306	-1.80452	NA	0.018033	12.6827	NA	0.0887913	-17.9263	NA	1.16589	-2.82	-4.67	26.1	-11.8518	NA	0.00231888	2.33213	NA
YB0-F2	1	sample	biogenic	NA		A	NA	2020-02-28	10:18:38	16263	200228_339_JG_35_YB0-F2.did	MAT235PLUS MOTU	NA	NA	70	Y	N	0	NA	NA				ETH-1, ETH-2, ETH-3	NA	339	-6.45805	NA	0.00244676	8.55261	NA	0.00461735	1.51437	NA	0.0188084	15.1609	NA	0.114467	-37.0839	NA	2.21925	-2.82	-4.67	26.1	-10.0294	NA	0.00249017	3.86644	NA
YB0-L1	1	sample	biogenic	NA		A	NA	2020-03-02	16:43:02	16287	200302_341_JG_5_YB0-L1.did	MAT235PLUS MOTU	NA	NA	70	Y	N	1	NA	NA				ETH-1, ETH-2, ETH-3	NA	341	-3.12689	NA	0.00199659	10.6445	NA	0.00240529	7.0397	NA	0.0277368	3.89562	NA	0.617373	6.18782	NA	5.89759	-2.82	-4.67	26.1	-6.55119	NA	0.00214683	5.94325	NA
YB0-L1	1	sample	biogenic	NA		A	NA	2020-03-02	17:19:28	16288	200302_341_JG_6_YB0-L1.did	MAT235PLUS MOTU	NA	NA	70	Y	N	1	NA	NA				ETH-1, ETH-2, ETH-3	NA	341	-3.14357	NA	0.00237229	10.9292	NA	0.00233349	7.23651	NA	0.0273317	1.47937	NA	0.629552	-4.68779	NA	3.34974	-2.82	-4.67	26.1	-6.57952	NA	0.0025212	6.22697	NA
YB0-L1	1	sample	biogenic	NA		A	NA	2020-03-03	14:33:24	16305	200303_341_JG_23_YB0-L1.did	MAT235PLUS MOTU	NA	NA	70	Y	N	1	NA	NA				ETH-1, ETH-2, ETH-3	NA	341	-3.20668	NA	0.00277735	10.6274	NA	0.00495092	6.73534	NA	0.0206664	24.4159	NA	0.211595	-712.845	NA	632.778	-2.82	-4.67	26.1	-6.63571	NA	0.00284748	5.92634	NA
YB0-L1	1	sample	biogenic	NA		A	NA	2020-03-03	15:11:07	16306	200303_341_JG_24_YB0-L1.did	MAT235PLUS MOTU	NA	NA	70	Y	N	1	NA	NA				ETH-1, ETH-2, ETH-3	NA	341	-3.15939	NA	0.00340056	10.397	NA	0.00665948	6.60073	NA	0.0196109	18.452	NA	0.212903	-942.496	NA	330.656	-2.82	-4.67	26.1	-6.57672	NA	0.00340448	5.69672	NA
YB0-L1	1	sample	biogenic	NA		A	NA	2020-03-04	01:43:05	16323	200304_341_JG_41_YB0-L1.did	MAT235PLUS MOTU	NA	NA	70	Y	N	1	NA	NA				ETH-1, ETH-2, ETH-3	NA	341	-3.1462	NA	0.00236979	9.70306	NA	0.00413962	6.04255	NA	0.0197151	17.9058	NA	0.148336	-22.3548	NA	5.30161	-2.82	-4.67	26.1	-6.537	NA	0.00240395	5.00527	NA
YB0-L1	1	sample	biogenic	NA		A	NA	2020-03-04	02:18:00	16324	200304_341_JG_42_YB0-L1.did	MAT235PLUS MOTU	NA	NA	70	Y	N	1	NA	NA				ETH-1, ETH-2, ETH-3	NA	341	-3.09507	NA	0.00197834	9.8768	NA	0.0037175	6.27708	NA	0.0198806	18.3773	NA	0.12343	-16.6104	NA	4.06288	-2.82	-4.67	26.1	-6.48885	NA	0.00202663	5.17826	NA
YB0-L1	1	sample	biogenic	NA		A	NA	2020-03-04	13:48:23	16333	200304_342_JG_5_YB0-L1.did	MAT235PLUS MOTU	NA	NA	70	Y	N	0	NA	NA				ETH-1, ETH-2, ETH-3	NA	342	-3.17044	NA	0.00138805	10.436	NA	0.00346177	6.84209	NA	0.0151915	18.3444	NA	0.0933186	-68.9712	NA	3.27922	-2.82	-4.67	26.1	-6.58996	NA	0.00142094	5.73559	NA
YB0-L1	1	sample	biogenic	NA		A	NA	2020-03-04	14:25:43	16334	200304_342_JG_6_YB0-L1.did	MAT235PLUS MOTU	NA	NA	70	Y	N	0	NA	NA				ETH-1, ETH-2, ETH-3	NA	342	-3.1326	NA	0.00125224	10.1666	NA	0.0038471	6.62983	NA	0.0151312	18.0309	NA	0.105094	-78.8833	NA	2.95642	-2.82	-4.67	26.1	-6.53962	NA	0.00128192	5.46711	NA
YB0-L1	1	sample	biogenic	NA		A	NA	2020-03-05	01:20:21	16351	200305_342_JG_23_YB0-L1.did	MAT235PLUS MOTU	NA	NA	70	Y	N	0	NA	NA				ETH-1, ETH-2, ETH-3	NA	342	-3.13396	NA	0.00293092	9.61888	NA	0.00558237	6.08418	NA	0.0196837	15.9796	NA	0.141403	-110.927	NA	5.42303	-2.82	-4.67	26.1	-6.52082	NA	0.00293963	4.92137	NA
YB0-L1	1	sample	biogenic	NA		A	NA	2020-03-05	01:57:28	16352	200305_342_JG_24_YB0-L1.did	MAT235PLUS MOTU	NA	NA	70	Y	N	0	NA	NA				ETH-1, ETH-2, ETH-3	NA	342	-3.13534	NA	0.00224007	9.81618	NA	0.00522907	6.24418	NA	0.0169755	17.2456	NA	0.103608	-77.0317	NA	3.61956	-2.82	-4.67	26.1	-6.52959	NA	0.00224315	5.11796	NA
YB0-L2	1	sample	biogenic	NA		A	NA	2020-02-27	15:47:14	16233	200227_339_JG_5_YB0-L2.did	MAT235PLUS MOTU	NA	NA	70	Y	N	0	NA	NA				ETH-1, ETH-2, ETH-3	NA	339	-2.92421	NA	0.00418473	8.07684	NA	0.00582655	4.81564	NA	0.0204734	13.9942	NA	0.100263	-85.4609	NA	6.13765	-2.82	-4.67	26.1	-6.23994	NA	0.00426996	3.38447	NA
YB0-L2	1	sample	biogenic	NA		A	NA	2020-02-27	16:24:46	16234	200227_339_JG_6_YB0-L2.did	MAT235PLUS MOTU	NA	NA	70	Y	N	0	NA	NA				ETH-1, ETH-2, ETH-3	NA	339	-2.94005	NA	0.00247877	8.23397	NA	0.00515106	4.90147	NA	0.0226476	15.0141	NA	0.0904391	-45.579	NA	3.32692	-2.82	-4.67	26.1	-6.26266	NA	0.00250199	3.54106	NA
YB40-F1	2	sample	biogenic	NA		A	NA	2020-06-18	14:48:41	17635	200618_374_JG_6_YB40-F1.did	MAT235PLUS MOTU	NA	NA	70	Y	N	0	NA	NA				ETH-1, ETH-2, ETH-3	NA	374	-7.57723	NA	0.00187834	6.19209	NA	0.00374759	-1.8496	NA	0.0132688	10.6335	NA	0.0603373	-77.5677	NA	1.78015	-2.82	-4.67	26.1	-11.1366	NA	0.00189249	1.51701	NA
YB40-F1	2	sample	biogenic	NA		A	NA	2020-06-24	16:54:29	17805	200624_377_JG_38_YB40-F1.did	MAT235PLUS MOTU	NA	NA	70	Y	N	0	NA	NA				ETH-1, ETH-2, ETH-3	NA	377	-7.4472	NA	0.0018367	5.52608	NA	0.00406695	-2.34626	NA	0.0217604	10.6104	NA	0.0827775	2.0429	NA	4.15106	-2.82	-4.67	26.1	-10.9732	NA	0.00186886	0.853132	NA
YB40-F1	2	sample	biogenic	NA		A	NA	2020-07-07	19:36:12	18123	200707_385_JG_5_YB40-F1.did	MAT235PLUS MOTU	NA	NA	70	Y	N	0	NA	NA				ETH-1, ETH-2, ETH-3	NA	385	-7.65831	NA	0.00220897	5.94504	NA	0.00327973	-2.14042	NA	0.0197265	10.7831	NA	0.08072	-414.86	NA	502.427	-2.82	-4.67	26.1	-11.214	NA	0.00229437	1.27104	NA
YB40-F2	2	sample	biogenic	NA		A	NA	2020-06-19	09:03:02	17667	200619_374_JG_38_YB40-F2.did	MAT235PLUS MOTU	NA	NA	70	Y	N	0	NA	NA				ETH-1, ETH-2, ETH-3	NA	374	-2.188	NA	0.141742	5.25386	NA	0.119149	8.19859	NA	2.087	23.0238	NA	6.03067	179.7	NA	107.05	-2.82	-4.67	26.1	-5.34981	NA	0.149646	0.570097	NA
YB40-F2	2	sample	biogenic	NA		A	NA	2020-06-19	10:10:22	17670	200619_374_JG_41_YB40-F2.did	MAT235PLUS MOTU	NA	NA	70	Y	N	0	NA	NA				ETH-1, ETH-2, ETH-3	NA	374	-1.88603	NA	0.00179743	4.85022	NA	0.00397803	2.72121	NA	0.0151593	8.32105	NA	0.0605138	-39.3476	NA	1.99769	-2.82	-4.67	26.1	-5.01258	NA	0.0018287	0.16725	NA
YB40-L1	2	sample	biogenic	NA		A	NA	2020-06-18	14:09:02	17634	200618_374_JG_5_YB40-L1.did	MAT235PLUS MOTU	NA	NA	70	Y	N	0	NA	NA				ETH-1, ETH-2, ETH-3	NA	374	-2.9805	NA	0.00178234	8.96907	NA	0.00306812	5.61373	NA	0.013209	16.3311	NA	0.0707315	-66.0226	NA	2.19473	-2.82	-4.67	26.1	-6.333	NA	0.00186266	4.27358	NA
YB40-L1	2	sample	biogenic	NA		A	NA	2020-07-28	19:15:11	18626	200728_397_JG_5_YB40-L1.did	MAT235PLUS MOTU	NA	NA	70	Y	N	0	NA	NA				ETH-1, ETH-2, ETH-3	NA	397	-2.97129	NA	0.0013607	8.48343	NA	0.00268593	5.30212	NA	0.012397	16.4062	NA	0.0760659	83.1945	NA	6.11053	-2.82	-4.67	26.1	-6.30522	NA	0.00144032	3.78968	NA
YB40-L1	2	sample	biogenic	NA		A	NA	2020-08-11	08:58:28	18879	200811_402_JG_36_YB40-L1.did	MAT235PLUS MOTU	NA	NA	70	Y	N	1	NA	NA				ETH-1, ETH-2, ETH-3	NA	402	-2.92955	NA	0.00190012	9.87303	NA	0.00189276	6.61097	NA	0.0223211	19.1022	NA	0.0837551	14.6308	NA	1.95075	-2.82	-4.67	26.1	-6.31204	NA	0.00204093	5.17414	NA
YB40-L1	2	sample	biogenic	NA		A	NA	2020-08-25	06:32:45	19136	200825_408_JG_33_YB40-L1.did	MAT235PLUS MOTU	NA	NA	70	Y	N	0	NA	NA				ETH-1, ETH-2, ETH-3	NA	408	-2.96404	NA	0.00134372	9.1914	NA	0.00288216	5.82284	NA	0.0198709	17.3359	NA	0.0883444	-1.44581	NA	2.16439	-2.82	-4.67	26.1	-6.32366	NA	0.0014306	4.49506	NA
YB40-L1	2	sample	biogenic	NA		A	NA	2020-08-26	12:27:40	19182	200826_409_JG_33_YB40-L1.did	MAT235PLUS MOTU	NA	NA	70	Y	N	0	NA	NA				ETH-1, ETH-2, ETH-3	NA	409	-3.3005	NA	0.00153511	8.45625	NA	0.00220897	4.77933	NA	0.0201486	16.2984	NA	0.10181	-26.8473	NA	3.13638	-2.82	-4.67	26.1	-6.6556	NA	0.00160807	3.76334	NA
YB40-L1	2	sample	biogenic	NA		A	NA	2020-08-26	13:39:25	19184	200826_409_JG_35_YB40-L1.did	MAT235PLUS MOTU	NA	NA	70	Y	N	0	NA	NA				ETH-1, ETH-2, ETH-3	NA	409	-2.90763	NA	0.00145217	9.63444	NA	0.00257413	6.37576	NA	0.0184249	18.1989	NA	0.0948178	-39.0138	NA	4.35039	-2.82	-4.67	26.1	-6.27982	NA	0.00149516	4.93637	NA
YB40-L2	2	sample	biogenic	NA		A	NA	2020-06-24	17:30:38	17806	200624_377_JG_39_YB40-L2.did	MAT235PLUS MOTU	NA	NA	70	Y	N	0	NA	NA				ETH-1, ETH-2, ETH-3	NA	377	-3.43791	NA	0.00153134	10.4947	NA	0.0028724	6.63208	NA	0.0167294	19.9115	NA	0.0780236	-53.1718	NA	4.3104	-2.82	-4.67	26.1	-6.87761	NA	0.00156555	5.79471	NA
YB40-L2	2	sample	biogenic	NA		A	NA	2020-07-07	20:14:45	18124	200707_385_JG_6_YB40-L2.did	MAT235PLUS MOTU	NA	NA	70	Y	N	0	NA	NA				ETH-1, ETH-2, ETH-3	NA	385	-3.40105	NA	0.00127474	10.1712	NA	0.00318378	6.35884	NA	0.012407	19.5387	NA	0.0783553	4.46132	NA	228.135	-2.82	-4.67	26.1	-6.82631	NA	0.00133285	5.47223	NA
YB40-L2	2	sample	biogenic	NA		A	NA	2020-08-11	08:20:11	18878	200811_402_JG_35_YB40-L2.did	MAT235PLUS MOTU	NA	NA	70	Y	N	1	NA	NA				ETH-1, ETH-2, ETH-3	NA	402	-3.35451	NA	0.00158066	11.3617	NA	0.00280352	7.58469	NA	0.0213584	21.6176	NA	0.105319	-12.1099	NA	2.96835	-2.82	-4.67	26.1	-6.82064	NA	0.00162709	6.65835	NA
YB40-L2	2	sample	biogenic	NA		A	NA	2020-08-26	11:50:56	19181	200826_409_JG_32_YB40-L2.did	MAT235PLUS MOTU	NA	NA	70	Y	N	0	NA	NA				ETH-1, ETH-2, ETH-3	NA	409	-3.35169	NA	0.00150575	10.0671	NA	0.00259082	6.33738	NA	0.0179084	19.451	NA	0.0948616	-17.6044	NA	3.57302	-2.82	-4.67	26.1	-6.76978	NA	0.00155813	5.36845	NA
YB40-L2	2	sample	biogenic	NA		A	NA	2020-09-07	21:34:46	19414	200907_415_JG_15_YB40-L2.did	MAT235PLUS MOTU	NA	NA	70	Y	N	0	NA	NA				ETH-1, ETH-2, ETH-3	NA	415	-3.59441	NA	0.00116866	10.0732	NA	0.00231841	6.00595	NA	0.020018	19.2925	NA	0.0959353	-8.98362	NA	2.29138	-2.82	-4.67	26.1	-7.02907	NA	0.00122984	5.37512	NA
YB40-L2	2	sample	biogenic	NA		A	NA	2020-09-08	14:09:02	19441	200908_415_JG_42_YB40-L2.did	MAT235PLUS MOTU	NA	NA	70	Y	N	0	NA	NA				ETH-1, ETH-2, ETH-3	NA	415	-3.42067	NA	0.00134243	10.8964	NA	0.00186749	7.04691	NA	0.0157501	21.1807	NA	0.0952146	-13.2142	NA	3.15057	-2.82	-4.67	26.1	-6.87407	NA	0.00143159	6.1949	NA
YB40-L2	2	sample	biogenic	NA		A	NA	2020-09-15	11:58:07	19622	200915_419_JG_41_YB40-L2.did	MAT235PLUS MOTU	NA	NA	70	Y	N	0	NA	NA				ETH-1, ETH-2, ETH-3	NA	419	-3.47371	NA	0.00171878	10.0295	NA	0.00322844	6.1859	NA	0.0159434	18.8624	NA	0.0784193	-21.5943	NA	2.33758	-2.82	-4.67	26.1	-6.89863	NA	0.00176363	5.33123	NA
YB50-F3	2	sample	biogenic	NA		A	NA	2020-06-23	20:55:06	17772	200623_377_JG_5_YB50-F3.did	MAT235PLUS MOTU	NA	NA	70	Y	N	0	NA	NA				ETH-1, ETH-2, ETH-3	NA	377	-0.829448	NA	0.0014324	6.16441	NA	0.0027097	5.05628	NA	0.0137497	11.2196	NA	0.063515	-61.1417	NA	5.40116	-2.82	-4.67	26.1	-3.93343	NA	0.0015028	1.4743	NA
YB50-F4	2	sample	biogenic	NA		A	NA	2020-06-23	21:32:42	17773	200623_377_JG_6_YB50-F4.did	MAT235PLUS MOTU	NA	NA	70	Y	N	0	NA	NA				ETH-1, ETH-2, ETH-3	NA	377	-5.38668	NA	0.00192807	6.62074	NA	0.00360963	0.809039	NA	0.0139536	12.2168	NA	0.0775221	-69.3413	NA	5.29318	-2.82	-4.67	26.1	-8.81442	NA	0.00198536	1.93919	NA
YB50-F5	2	sample	biogenic	NA		A	NA	2020-09-02	15:37:56	19341	200902_413_JG_36_YB50-F5.did	MAT235PLUS MOTU	NA	NA	70	Y	N	0	NA	NA				ETH-1, ETH-2, ETH-3	NA	413	-3.3152	NA	0.00149407	9.75438	NA	0.00227542	6.13172	NA	0.0219194	18.2685	NA	0.0753366	-66.9282	NA	9.56531	-2.82	-4.67	26.1	-6.71928	NA	0.00155683	5.05678	NA
YB50-F5	2	sample	biogenic	NA		A	NA	2020-09-08	08:31:52	19432	200908_415_JG_33_YB50-F5.did	MAT235PLUS MOTU	NA	NA	70	Y	N	0	NA	NA				ETH-1, ETH-2, ETH-3	NA	415	-3.16116	NA	0.00144745	10.7307	NA	0.00237511	7.12112	NA	0.0207476	20.9935	NA	0.0827611	4.9952	NA	2.13804	-2.82	-4.67	26.1	-6.59095	NA	0.00152036	6.02921	NA
YB50-F5	2	sample	biogenic	NA		A	NA	2020-09-15	12:35:16	19623	200915_419_JG_42_YB50-F5.did	MAT235PLUS MOTU	NA	NA	70	Y	N	0	NA	NA				ETH-1, ETH-2, ETH-3	NA	419	-2.95762	NA	0.00137778	11.9737	NA	0.00167811	8.60828	NA	0.0209076	23.4281	NA	0.102311	0.275031	NA	3.85087	-2.82	-4.67	26.1	-6.41965	NA	0.00145807	7.26724	NA
YB50-F5	2	sample	biogenic	NA		A	NA	2020-09-22	12:11:06	19807	200922_423_JG_42_YB50-F5.did	MAT235PLUS MOTU	NA	NA	70	Y	N	0	NA	NA				ETH-1, ETH-2, ETH-3	NA	423	-3.14899	NA	0.0013635	11.2952	NA	0.002265	7.71897	NA	0.0194934	21.753	NA	0.0641807	-38.4203	NA	2.20822	-2.82	-4.67	26.1	-6.59882	NA	0.00142848	6.59166	NA
YB50-F5	2	sample	biogenic	NA		A	NA	2020-09-28	13:38:31	19953	200928_427_JG_6_YB50-F5.did	MAT235PLUS MOTU	NA	NA	70	Y	N	0	NA	NA				ETH-1, ETH-2, ETH-3	NA	427	-3.15643	NA	0.00205974	11.3693	NA	0.00351502	7.84568	NA	0.016514	22.0857	NA	0.0651746	-2.80402	NA	3.71941	-2.82	-4.67	26.1	-6.60951	NA	0.00211543	6.66543	NA
YB50-F6	2	sample	biogenic	NA		A	NA	2020-10-05	13:48:36	20137	201005_431_JG_6_YB50-F6.did	MAT235PLUS MOTU	NA	NA	70	Y	N	1	NA	NA				ETH-1, ETH-2, ETH-3	NA	431	-4.93345	NA	0.00144538	8.99888	NA	0.00279912	3.59323	NA	0.0266667	16.9158	NA	0.0762018	-29.5308	NA	4.39465	-2.82	-4.67	26.1	-8.41858	NA	0.00150379	4.30766	NA
YB50-F6	2	sample	biogenic	NA		A	NA	2020-10-06	11:48:26	20172	201006_431_JG_41_YB50-F6.did	MAT235PLUS MOTU	NA	NA	70	Y	N	0	NA	NA				ETH-1, ETH-2, ETH-3	NA	431	-4.94782	NA	0.00124687	8.97805	NA	0.00199124	3.56354	NA	0.0173397	16.431	NA	0.0743709	-111.545	NA	7.00657	-2.82	-4.67	26.1	-8.43314	NA	0.00131443	4.28694	NA
YB50-F6	2	sample	biogenic	NA		A	NA	2020-10-09	10:13:43	20261	201009_433_JG_38_YB50-F6.did	MAT235PLUS MOTU	NA	NA	70	Y	N	0	NA	NA				ETH-1, ETH-2, ETH-3	NA	433	-4.76494	NA	0.00119484	8.48717	NA	0.00197567	3.29117	NA	0.0171416	15.8623	NA	0.0895168	-49.4078	NA	4.11338	-2.82	-4.67	26.1	-8.2198	NA	0.0012905	3.79743	NA
YB50-F7	2	sample	biogenic	NA		A	NA	2020-10-06	12:25:34	20173	201006_431_JG_42_YB50-F7.did	MAT235PLUS MOTU	NA	NA	70	Y	N	0	NA	NA				ETH-1, ETH-2, ETH-3	NA	431	-4.77957	NA	0.00161453	8.03136	NA	0.00316769	2.81434	NA	0.0157183	15.1323	NA	0.0978736	-62.0606	NA	5.09364	-2.82	-4.67	26.1	-8.21857	NA	0.00165843	3.34332	NA
YB50-L5	2	sample	biogenic	NA		A	NA	2020-09-22	11:35:44	19806	200922_423_JG_41_YB50-L5.did	MAT235PLUS MOTU	NA	NA	70	Y	N	0	NA	NA				ETH-1, ETH-2, ETH-3	NA	423	-3.3177	NA	0.00128514	9.86305	NA	0.00182976	6.14605	NA	0.0160389	18.9836	NA	0.0781718	-26.4609	NA	2.19966	-2.82	-4.67	26.1	-6.72596	NA	0.00135751	5.16507	NA
YB50-L5	2	sample	biogenic	NA		A	NA	2020-09-28	12:58:45	19952	200928_427_JG_5_YB50-L5.did	MAT235PLUS MOTU	NA	NA	70	Y	N	0	NA	NA				ETH-1, ETH-2, ETH-3	NA	427	-3.42075	NA	0.00143784	10.071	NA	0.00203564	6.28743	NA	0.0160709	19.3773	NA	0.0802912	-9.01273	NA	3.83144	-2.82	-4.67	26.1	-6.84364	NA	0.00151898	5.37253	NA
YB50-L5	2	sample	biogenic	NA		A	NA	2020-09-29	02:08:06	19973	200929_427_JG_26_YB50-L5.did	MAT235PLUS MOTU	NA	NA	70	Y	N	0	NA	NA				ETH-1, ETH-2, ETH-3	NA	427	-3.30667	NA	0.0018003	9.63419	NA	0.00210523	5.90186	NA	0.0171148	18.1898	NA	0.0802041	-35.6778	NA	3.50342	-2.82	-4.67	26.1	-6.70573	NA	0.00189056	4.93702	NA
YB50-L5	2	sample	biogenic	NA		A	NA	2020-09-29	02:44:44	19974	200929_427_JG_27_YB50-L5.did	MAT235PLUS MOTU	NA	NA	70	Y	N	0	NA	NA				ETH-1, ETH-2, ETH-3	NA	427	-3.34169	NA	0.00168564	9.89891	NA	0.00270797	6.16438	NA	0.0160031	18.8629	NA	0.0704279	-29.3151	NA	3.5738	-2.82	-4.67	26.1	-6.75289	NA	0.00174411	5.20084	NA
YB50-L5	2	sample	biogenic	NA		A	NA	2020-09-29	11:34:17	19988	200929_427_JG_41_YB50-L5.did	MAT235PLUS MOTU	NA	NA	70	Y	N	0	NA	NA				ETH-1, ETH-2, ETH-3	NA	427	-3.2484	NA	0.00203935	9.71995	NA	0.00301693	6.10287	NA	0.0169062	18.2386	NA	0.0707617	-26.0011	NA	3.28284	-2.82	-4.67	26.1	-6.64671	NA	0.00208982	5.02233	NA
YB50-L5	2	sample	biogenic	NA		A	NA	2020-09-29	12:12:16	19989	200929_427_JG_42_YB50-L5.did	MAT235PLUS MOTU	NA	NA	70	Y	N	0	NA	NA				ETH-1, ETH-2, ETH-3	NA	427	-3.29098	NA	0.00155246	9.9216	NA	0.0023342	6.25936	NA	0.0159945	18.8906	NA	0.0775795	-42.9841	NA	4.88498	-2.82	-4.67	26.1	-6.6996	NA	0.00162239	5.22334	NA
YB50-L5	2	sample	biogenic	NA		A	NA	2020-10-05	13:08:33	20136	201005_431_JG_5_YB50-L5.did	MAT235PLUS MOTU	NA	NA	70	Y	N	0	NA	NA				ETH-1, ETH-2, ETH-3	NA	431	-3.27416	NA	0.00112579	10.0362	NA	0.00264005	6.38116	NA	0.0200275	19.1175	NA	0.0742802	-21.3283	NA	2.65912	-2.82	-4.67	26.1	-6.68588	NA	0.0012064	5.33747	NA
YB100-F5	3	sample	biogenic	NA		A	NA	2020-10-05	15:02:28	20139	201005_431_JG_8_YB100-F5.did	MAT235PLUS MOTU	NA	NA	70	Y	N	0	NA	NA				ETH-1, ETH-2, ETH-3	NA	431	-2.79783	NA	0.00154609	8.36436	NA	0.00259215	5.21393	NA	0.0164592	15.6605	NA	0.0741105	-31.4013	NA	6.08985	-2.82	-4.67	26.1	-6.11568	NA	0.00159589	3.67065	NA
YB100-F6	3	sample	biogenic	NA		A	NA	2020-10-05	15:41:40	20140	201005_431_JG_9_YB100-F6.did	MAT235PLUS MOTU	NA	NA	70	Y	N	0	NA	NA				ETH-1, ETH-2, ETH-3	NA	431	-3.19372	NA	0.00112356	12.5252	NA	0.00227026	8.88346	NA	0.0177281	23.9102	NA	0.0920062	-46.8517	NA	7.21215	-2.82	-4.67	26.1	-6.69203	NA	0.00117491	7.81722	NA
YB100-F6	3	sample	biogenic	NA		A	NA	2020-10-09	06:22:29	20255	201009_433_JG_32_YB100-F6.did	MAT235PLUS MOTU	NA	NA	70	Y	N	0	NA	NA				ETH-1, ETH-2, ETH-3	NA	433	-3.00917	NA	0.0012003	12.7269	NA	0.00256774	9.22623	NA	0.0202297	24.9006	NA	0.0816936	-29.8619	NA	2.89898	-2.82	-4.67	26.1	-6.50251	NA	0.00129275	8.01782	NA
YB110-F1	3	sample	biogenic	NA		A	NA	2020-02-28	05:20:20	16255	200228_339_JG_27_YB110-F1.did	MAT235PLUS MOTU	NA	NA	70	Y	N	0	NA	NA				ETH-1, ETH-2, ETH-3	NA	339	-5.83672	NA	0.00442014	6.5861	NA	0.00858599	0.243149	NA	0.0217107	10.3047	NA	0.168276	-136.1	NA	9.06793	-2.82	-4.67	26.1	-9.29349	NA	0.00441895	1.90568	NA
YB110-F2	3	sample	biogenic	NA		A	NA	2020-03-03	19:32:42	16313	200303_341_JG_31_ETH-3.did	MAT235PLUS MOTU	NA	NA	70	Y	N	1	NA	NA				ETH-1, ETH-2, ETH-3	NA	341	-4.35764	NA	0.00328466	4.30522	NA	0.0048554	-0.433479	NA	0.0151548	6.47495	NA	0.172102	-91.9651	NA	10.5381	-2.82	-4.67	26.1	-7.63049	NA	0.00335222	-0.370226	NA
YB110-F2	3	sample	biogenic	NA		A	NA	2020-03-03	21:23:52	16316	200303_341_JG_34_ETH-3.did	MAT235PLUS MOTU	NA	NA	70	Y	N	1	NA	NA				ETH-1, ETH-2, ETH-3	NA	341	-4.41438	NA	0.00255111	4.38535	NA	0.00520677	-0.463988	NA	0.0178771	6.36852	NA	0.17446	-67.5057	NA	8.76537	-2.82	-4.67	26.1	-7.69402	NA	0.00256223	-0.290251	NA
YB110-F2	3	sample	biogenic	NA		A	NA	2020-03-05	09:04:26	16363	200305_342_JG_35_YB110-F2.did	MAT235PLUS MOTU	NA	NA	70	Y	N	0	NA	NA				ETH-1, ETH-2, ETH-3	NA	342	-4.18979	NA	0.00289894	4.39204	NA	0.00499649	-0.142556	NA	0.0200924	6.18167	NA	0.135923	-94.8394	NA	4.17466	-2.82	-4.67	26.1	-7.45454	NA	0.0029383	-0.284096	NA
YB110-F3	3	sample	biogenic	NA		A	NA	2020-03-05	09:41:34	16364	200305_342_JG_36_YB110-F3.did	MAT235PLUS MOTU	NA	NA	70	Y	N	0	NA	NA				ETH-1, ETH-2, ETH-3	NA	342	-5.02467	NA	0.00164153	6.99976	NA	0.00385472	1.54595	NA	0.0160088	11.9919	NA	0.0736506	-62.3463	NA	2.39175	-2.82	-4.67	26.1	-8.44204	NA	0.00167347	2.31602	NA
YB110-F4	3	sample	biogenic	NA		A	NA	2020-02-28	04:42:23	16254	200228_339_JG_26_YB110-F4.did	MAT235PLUS MOTU	NA	NA	70	Y	N	0	NA	NA				ETH-1, ETH-2, ETH-3	NA	339	-5.09693	NA	0.00349929	6.84954	NA	0.00732994	1.23667	NA	0.02206	11.0877	NA	0.104605	-120.376	NA	8.81094	-2.82	-4.67	26.1	-8.51362	NA	0.00348607	2.1665	NA
YB110-L1	3	sample	biogenic	NA		A	NA	2020-02-27	17:38:04	16236	200227_339_JG_8_YB110-L1.did	MAT235PLUS MOTU	NA	NA	70	Y	N	0	NA	NA				ETH-1, ETH-2, ETH-3	NA	339	-3.20346	NA	0.00376279	11.7548	NA	0.00712856	8.10615	NA	0.0208316	21.1701	NA	0.101454	-106.479	NA	8.34485	-2.82	-4.67	26.1	-6.67395	NA	0.00377113	7.04964	NA
YB110-L1	3	sample	biogenic	NA		A	NA	2020-02-27	18:15:14	16237	200227_339_JG_9_YB110-L1.did	MAT235PLUS MOTU	NA	NA	70	Y	N	0	NA	NA				ETH-1, ETH-2, ETH-3	NA	339	-3.24247	NA	0.00359154	12.2329	NA	0.00594663	8.48148	NA	0.0185951	22.2002	NA	0.108459	-78.4575	NA	6.90704	-2.82	-4.67	26.1	-6.73327	NA	0.00363971	7.52617	NA
YB110-L2	3	sample	biogenic	NA		A	NA	2020-03-02	17:54:12	16289	200302_341_JG_7_ETH-3.did	MAT235PLUS MOTU	NA	NA	70	Y	N	1	NA	NA				ETH-1, ETH-2, ETH-3	NA	341	-3.06773	NA	0.00115232	8.60102	NA	0.00298884	5.04481	NA	0.0219413	-0.460168	NA	0.677168	-2.9932	NA	3.02322	-2.82	-4.67	26.1	-6.4125	NA	0.00122343	3.90707	NA
YB110-L2	3	sample	biogenic	NA		A	NA	2020-03-02	19:40:30	16292	200302_341_JG_10_ETH-3.did	MAT235PLUS MOTU	NA	NA	70	Y	N	1	NA	NA				ETH-1, ETH-2, ETH-3	NA	341	-3.00478	NA	0.00213852	8.97779	NA	0.00221161	5.60325	NA	0.0197359	6.70135	NA	0.598532	24.2925	NA	7.1297	-2.82	-4.67	26.1	-6.35924	NA	0.00225652	4.28232	NA
YB110-L2	3	sample	biogenic	NA		A	NA	2020-03-03	15:46:58	16307	200303_341_JG_25_ETH-3.did	MAT235PLUS MOTU	NA	NA	70	Y	N	1	NA	NA				ETH-1, ETH-2, ETH-3	NA	341	-3.1113	NA	0.00239135	8.80849	NA	0.00396099	5.2416	NA	0.0179976	16.2553	NA	0.10848	-47.0151	NA	5.05134	-2.82	-4.67	26.1	-6.46668	NA	0.00248365	4.11387	NA
YB110-L2	3	sample	biogenic	NA		A	NA	2020-03-03	17:39:25	16310	200303_341_JG_28_ETH-3.did	MAT235PLUS MOTU	NA	NA	70	Y	N	1	NA	NA				ETH-1, ETH-2, ETH-3	NA	341	-2.98763	NA	0.00230711	8.16602	NA	0.00392535	4.77087	NA	0.0196389	15.0936	NA	0.125052	-16.6312	NA	4.76612	-2.82	-4.67	26.1	-6.31093	NA	0.00237265	3.47346	NA
YB110-L2	3	sample	biogenic	NA		A	NA	2020-03-04	15:40:47	16336	200304_342_JG_8_YB110-L2.did	MAT235PLUS MOTU	NA	NA	70	Y	N	0	NA	NA				ETH-1, ETH-2, ETH-3	NA	342	-3.02206	NA	0.00233816	8.40751	NA	0.00422692	4.96783	NA	0.0149312	13.6519	NA	0.10111	-116.558	NA	3.59664	-2.82	-4.67	26.1	-6.35661	NA	0.00237238	3.71416	NA
YB110-L2	3	sample	biogenic	NA		A	NA	2020-03-04	16:16:33	16337	200304_342_JG_9_YB110-L2.did	MAT235PLUS MOTU	NA	NA	70	Y	N	1	NA	NA				ETH-1, ETH-2, ETH-3	NA	342	-3.04584	NA	0.00107303	8.41572	NA	0.0027006	4.98803	NA	0.024332	15.3494	NA	0.072601	-26.6978	NA	2.66851	-2.82	-4.67	26.1	-6.38229	NA	0.00111974	3.72238	NA
YB110-L3	3	sample	biogenic	NA		A	NA	2020-02-28	12:12:30	16266	200228_339_JG_38_YB110-L3.did	MAT235PLUS MOTU	NA	NA	70	Y	N	0	NA	NA				ETH-1, ETH-2, ETH-3	NA	339	-3.44452	NA	0.00194107	12.3645	NA	0.00456336	8.46277	NA	0.0209105	22.714	NA	0.0836337	-17.8221	NA	1.19614	-2.82	-4.67	26.1	-6.95379	NA	0.00195515	7.65772	NA
YB110-L3	3	sample	biogenic	NA		A	NA	2020-02-28	12:50:09	16267	200228_339_JG_39_YB110-L3.did	MAT235PLUS MOTU	NA	NA	70	Y	N	0	NA	NA				ETH-1, ETH-2, ETH-3	NA	339	-3.38394	NA	0.00225414	12.7822	NA	0.00395215	8.96416	NA	0.0180663	23.6467	NA	0.0998777	-16.8505	NA	1.53249	-2.82	-4.67	26.1	-6.90456	NA	0.00229035	8.07375	NA
YB110-L3	3	sample	biogenic	NA		A	NA	2020-03-05	03:15:32	16354	200305_342_JG_26_YB110-L3.did	MAT235PLUS MOTU	NA	NA	70	Y	N	0	NA	NA				ETH-1, ETH-2, ETH-3	NA	342	-3.45142	NA	0.00343779	11.7106	NA	0.00676746	7.73582	NA	0.0148619	19.7074	NA	0.144184	-125.652	NA	6.05679	-2.82	-4.67	26.1	-6.93698	NA	0.00344264	7.00619	NA
YB110-L4	3	sample	biogenic	NA		A	NA	2020-03-04	19:32:05	16342	200304_342_JG_14_YB110-L4.did	MAT235PLUS MOTU	NA	NA	70	Y	N	0	NA	NA				ETH-1, ETH-2, ETH-3	NA	342	-3.75353	NA	0.00202283	11.8117	NA	0.00352114	7.57922	NA	0.0165424	21.4563	NA	0.067391	-63.3711	NA	1.68178	-2.82	-4.67	26.1	-7.26317	NA	0.00206482	7.10761	NA
YB110-L4	3	sample	biogenic	NA		A	NA	2020-03-04	20:10:25	16343	200304_342_JG_15_YB110-L4.did	MAT235PLUS MOTU	NA	NA	70	Y	N	0	NA	NA				ETH-1, ETH-2, ETH-3	NA	342	-3.82529	NA	0.00267141	12.0044	NA	0.00536768	7.64831	NA	0.0180322	21.0933	NA	0.141413	-101.958	NA	4.37238	-2.82	-4.67	26.1	-7.34688	NA	0.00270055	7.29972	NA
YB110-L4	3	sample	biogenic	NA		A	NA	2020-03-05	03:52:47	16355	200305_342_JG_27_YB110-L4.did	MAT235PLUS MOTU	NA	NA	70	Y	N	0	NA	NA				ETH-1, ETH-2, ETH-3	NA	342	-3.71861	NA	0.00398465	11.8728	NA	0.00621285	7.63801	NA	0.020748	20.989	NA	0.122969	-83.462	NA	4.391	-2.82	-4.67	26.1	-7.22816	NA	0.00404893	7.16844	NA
YB110-L4	3	sample	biogenic	NA		A	NA	2020-03-05	05:09:10	16357	200305_342_JG_29_YB110-L4.did	MAT235PLUS MOTU	NA	NA	70	Y	N	0	NA	NA				ETH-1, ETH-2, ETH-3	NA	342	-3.75283	NA	0.00343076	11.5555	NA	0.00608829	7.28003	NA	0.0195557	20.0578	NA	0.13871	-94.1354	NA	5.06687	-2.82	-4.67	26.1	-7.25295	NA	0.00345268	6.85234	NA
YB110-L4	3	sample	biogenic	NA		A	NA	2020-03-05	05:47:32	16358	200305_342_JG_30_YB110-L4.did	MAT235PLUS MOTU	NA	NA	70	Y	N	0	NA	NA				ETH-1, ETH-2, ETH-3	NA	342	-3.93582	NA	0.00229173	11.1817	NA	0.00431366	6.74102	NA	0.0163577	20.3738	NA	0.0883733	-56.2295	NA	2.67338	-2.82	-4.67	26.1	-7.43445	NA	0.002329	6.48033	NA
YB140-F5	4	sample	biogenic	NA		A	NA	2020-09-02	05:57:17	19337	200902_413_JG_33_YB140-F5.did	MAT235PLUS MOTU	NA	NA	70	Y	N	1	NA	NA				ETH-1, ETH-2, ETH-3	NA	413	-4.7253	NA	0.00141263	4.51436	NA	0.00201788	-0.594969	NA	0.0233915	8.11507	NA	0.115284	-33.2944	NA	3.00532	-2.82	-4.67	26.1	-8.03065	NA	0.00149336	-0.161021	NA
YB140-F5	4	sample	biogenic	NA		A	NA	2020-09-22	06:36:59	19798	200922_423_JG_33_YB140-F5.did	MAT235PLUS MOTU	NA	NA	70	Y	N	0	NA	NA				ETH-1, ETH-2, ETH-3	NA	423	-4.92603	NA	0.00147843	4.36008	NA	0.00201224	-1.03779	NA	0.014269	6.82493	NA	0.10918	-73.0753	NA	3.53716	-2.82	-4.67	26.1	-8.23918	NA	0.0015662	-0.314286	NA
YB140-F5	4	sample	biogenic	NA		A	NA	2020-09-28	15:29:19	19956	200928_427_JG_9_YB140-F5.did	MAT235PLUS MOTU	NA	NA	70	Y	N	0	NA	NA				ETH-1, ETH-2, ETH-3	NA	427	-4.70568	NA	0.00193569	4.54933	NA	0.00235843	-0.481455	NA	0.0160045	8.40444	NA	0.0624546	-26.5967	NA	2.75956	-2.82	-4.67	26.1	-8.01099	NA	0.00202022	-0.126221	NA
YB140-F5	4	sample	biogenic	NA		A	NA	2020-09-29	04:35:46	19977	200929_427_JG_30_YB140-F5.did	MAT235PLUS MOTU	NA	NA	70	Y	N	0	NA	NA				ETH-1, ETH-2, ETH-3	NA	427	-4.79511	NA	0.00154439	4.35891	NA	0.00210788	-0.795783	NA	0.0153939	7.70004	NA	0.0548154	-36.1576	NA	2.0789	-2.82	-4.67	26.1	-8.0994	NA	0.00162088	-0.315744	NA
YB140-F5	4	sample	biogenic	NA		A	NA	2020-10-05	19:26:05	20146	201005_431_JG_15_YB140-F5.did	MAT235PLUS MOTU	NA	NA	70	Y	N	0	NA	NA				ETH-1, ETH-2, ETH-3	NA	431	-4.80197	NA	0.0013525	4.3438	NA	0.00326968	-0.849458	NA	0.014583	7.30528	NA	0.085606	-82.9009	NA	2.84912	-2.82	-4.67	26.1	-8.10617	NA	0.00136669	-0.330783	NA
YB140-F5	4	sample	biogenic	NA		A	NA	2020-10-06	10:31:17	20170	201006_431_JG_39_YB140-F5.did	MAT235PLUS MOTU	NA	NA	70	Y	N	1	NA	NA				ETH-1, ETH-2, ETH-3	NA	431	-4.78388	NA	0.00133548	4.25299	NA	0.00191926	-0.919432	NA	0.0241367	7.38195	NA	0.0782991	-43.2771	NA	4.87815	-2.82	-4.67	26.1	-8.0835	NA	0.00143711	-0.421309	NA
YB140-F6	4	sample	biogenic	NA		A	NA	2020-09-15	06:56:09	19614	200915_419_JG_33_YB140-F6.did	MAT235PLUS MOTU	NA	NA	70	Y	N	0	NA	NA				ETH-1, ETH-2, ETH-3	NA	419	-2.64122	NA	0.00129114	5.51103	NA	0.00202858	2.44691	NA	0.0186851	9.03017	NA	0.101062	-74.1169	NA	2.99344	-2.82	-4.67	26.1	-5.84305	NA	0.00138896	0.827349	NA
YB140-L1	4	sample	biogenic	NA		A	NA	2020-06-18	16:03:49	17637	200618_374_JG_8_YB140-L1.did	MAT235PLUS MOTU	NA	NA	70	Y	N	0	NA	NA				ETH-1, ETH-2, ETH-3	NA	374	-2.83744	NA	0.00169467	10.707	NA	0.00340602	7.53265	NA	0.0176399	19.8242	NA	0.085939	-57.4858	NA	2.10747	-2.82	-4.67	26.1	-6.24456	NA	0.00172024	6.00488	NA
YB140-L1	4	sample	biogenic	NA		A	NA	2020-08-05	12:24:06	18737	200805_399_JG_32_YB140-L1.did	MAT235PLUS MOTU	NA	NA	70	Y	N	0	NA	NA				ETH-1, ETH-2, ETH-3	NA	399	-3.07022	NA	0.00128462	11.8496	NA	0.00333	8.49445	NA	0.018449	23.1987	NA	0.156446	11.1169	NA	5.91729	-2.82	-4.67	26.1	-6.53524	NA	0.0013521	7.14381	NA
YB140-L1	4	sample	biogenic	NA		A	NA	2020-08-26	09:57:47	19178	200826_409_JG_29_YB140-L1.did	MAT235PLUS MOTU	NA	NA	70	Y	N	0	NA	NA				ETH-1, ETH-2, ETH-3	NA	409	-2.95934	NA	0.00148961	9.57838	NA	0.00234092	6.19753	NA	0.0204048	18.3518	NA	0.087327	12.0954	NA	4.44106	-2.82	-4.67	26.1	-6.33294	NA	0.00159377	4.88062	NA
YB140-L1	4	sample	biogenic	NA		A	NA	2020-09-02	05:22:05	19336	200902_413_JG_32_YB140-L1.did	MAT235PLUS MOTU	NA	NA	70	Y	N	0	NA	NA				ETH-1, ETH-2, ETH-3	NA	413	-2.96799	NA	0.00217118	9.87431	NA	0.00241757	6.48196	NA	0.0147011	19.1653	NA	0.0907669	-8.82512	NA	3.59269	-2.82	-4.67	26.1	-6.35311	NA	0.00227741	5.17549	NA
YB140-L1	4	sample	biogenic	NA		A	NA	2020-09-08	07:55:49	19431	200908_415_JG_32_YB140-L1.did	MAT235PLUS MOTU	NA	NA	70	Y	N	0	NA	NA				ETH-1, ETH-2, ETH-3	NA	415	-3.03926	NA	0.00158105	11.6459	NA	0.00178711	8.16668	NA	0.0200437	22.6921	NA	0.105462	-3.47876	NA	2.19633	-2.82	-4.67	26.1	-6.49467	NA	0.00166929	6.94085	NA
YB140-L1	4	sample	biogenic	NA		A	NA	2020-09-15	06:18:49	19613	200915_419_JG_32_YB140-L1.did	MAT235PLUS MOTU	NA	NA	70	Y	N	0	NA	NA				ETH-1, ETH-2, ETH-3	NA	419	-3.08998	NA	0.00136137	11.1502	NA	0.00246596	7.61659	NA	0.017679	20.9081	NA	0.0902477	-36.5952	NA	2.78635	-2.82	-4.67	26.1	-6.53048	NA	0.0014042	6.44702	NA
YB140-L1	4	sample	biogenic	NA		A	NA	2020-09-22	05:58:12	19797	200922_423_JG_32_YB140-L1.did	MAT235PLUS MOTU	NA	NA	70	Y	N	0	NA	NA				ETH-1, ETH-2, ETH-3	NA	423	-3.05471	NA	0.00133842	11.4594	NA	0.00198159	7.86103	NA	0.02127	22.0712	NA	0.0784258	-12.9082	NA	3.09366	-2.82	-4.67	26.1	-6.50426	NA	0.00141236	6.75502	NA
YB140-L1	4	sample	biogenic	NA		A	NA	2020-09-28	14:52:57	19955	200928_427_JG_8_YB140-L1.did	MAT235PLUS MOTU	NA	NA	70	Y	N	0	NA	NA				ETH-1, ETH-2, ETH-3	NA	427	-3.16924	NA	0.00143556	11.5714	NA	0.00229435	7.99349	NA	0.0148311	22.2253	NA	0.0744466	-29.6176	NA	3.3946	-2.82	-4.67	26.1	-6.63065	NA	0.00153175	6.86687	NA
YB140-L1	4	sample	biogenic	NA		A	NA	2020-09-29	03:59:32	19976	200929_427_JG_29_YB140-L1.did	MAT235PLUS MOTU	NA	NA	70	Y	N	0	NA	NA				ETH-1, ETH-2, ETH-3	NA	427	-2.95943	NA	0.00105053	10.1934	NA	0.00263672	6.80123	NA	0.0176357	19.2056	NA	0.0593875	-35.4297	NA	2.49209	-2.82	-4.67	26.1	-6.35578	NA	0.00109462	5.49345	NA
YB140-L1	4	sample	biogenic	NA		A	NA	2020-10-05	18:48:54	20145	201005_431_JG_14_YB140-L1.did	MAT235PLUS MOTU	NA	NA	70	Y	N	0	NA	NA				ETH-1, ETH-2, ETH-3	NA	431	-3.09619	NA	0.00129617	10.965	NA	0.00170557	7.39739	NA	0.0228536	19.7287	NA	0.0989226	-175.286	NA	8.44164	-2.82	-4.67	26.1	-6.53027	NA	0.00137556	6.26247	NA
YB140-L1	4	sample	biogenic	NA		A	NA	2020-10-06	09:53:42	20169	201006_431_JG_38_YB140-L1.did	MAT235PLUS MOTU	NA	NA	70	Y	N	0	NA	NA				ETH-1, ETH-2, ETH-3	NA	431	-3.02711	NA	0.00160789	11.0146	NA	0.00288625	7.53933	NA	0.0153045	20.9323	NA	0.0852511	-28.0639	NA	6.16924	-2.82	-4.67	26.1	-6.45836	NA	0.00168847	6.31179	NA
YB140-L2	4	sample	biogenic	NA		A	NA	2020-06-23	22:44:07	17775	200623_377_JG_8_YB140-L2.did	MAT235PLUS MOTU	NA	NA	70	Y	N	0	NA	NA				ETH-1, ETH-2, ETH-3	NA	377	-3.18984	NA	0.00182749	12.2942	NA	0.00338848	8.68118	NA	0.0173352	23.7198	NA	0.0671067	-31.5814	NA	3.66034	-2.82	-4.67	26.1	-6.67935	NA	0.00186832	7.58711	NA
YB140-L2	4	sample	biogenic	NA		A	NA	2020-08-26	14:17:34	19185	200826_409_JG_36_YB140-L2.did	MAT235PLUS MOTU	NA	NA	70	Y	N	1	NA	NA				ETH-1, ETH-2, ETH-3	NA	409	-3.28646	NA	0.00180199	13.4002	NA	0.0026756	9.64279	NA	0.0235626	26.1281	NA	0.0853451	0.527167	NA	4.10714	-2.82	-4.67	26.1	-6.82337	NA	0.00188571	8.68927	NA
YB140-L2	4	sample	biogenic	NA		A	NA	2020-10-09	00:45:47	20246	201009_433_JG_23_YB140-L2.did	MAT235PLUS MOTU	NA	NA	70	Y	N	0	NA	NA				ETH-1, ETH-2, ETH-3	NA	433	-3.17177	NA	0.00143581	13.2119	NA	0.00262633	9.50713	NA	0.0189552	25.1311	NA	0.109025	-71.1589	NA	4.03542	-2.82	-4.67	26.1	-6.69399	NA	0.0015476	8.50136	NA
YB140-L2	4	sample	biogenic	NA		A	NA	2020-10-09	01:23:18	20247	201009_433_JG_24_YB140-L2.did	MAT235PLUS MOTU	NA	NA	70	Y	N	0	NA	NA				ETH-1, ETH-2, ETH-3	NA	433	-3.09083	NA	0.00124386	12.905	NA	0.00222929	9.26348	NA	0.0219215	24.2359	NA	0.0825887	-94.6461	NA	1.86596	-2.82	-4.67	26.1	-6.59626	NA	0.00132631	8.19545	NA
YB150-F1	4	sample	biogenic	NA		A	NA	2020-06-18	16:39:34	17638	200618_374_JG_9_YB150-F1.did	MAT235PLUS MOTU	NA	NA	70	Y	N	0	NA	NA				ETH-1, ETH-2, ETH-3	NA	374	-5.65964	NA	0.00146289	6.49562	NA	0.00218171	0.405391	NA	0.0160381	11.584	NA	0.0596349	-48.5782	NA	2.98449	-2.82	-4.67	26.1	-9.10114	NA	0.0015174	1.81513	NA
YB150-F2	4	sample	biogenic	NA		A	NA	2020-06-23	23:20:41	17776	200623_377_JG_9_YB150-F2.did	MAT235PLUS MOTU	NA	NA	70	Y	N	0	NA	NA				ETH-1, ETH-2, ETH-3	NA	377	-3.81032	NA	0.00171062	12.866	NA	0.00284641	8.58522	NA	0.0178618	24.7494	NA	0.0755186	-47.6089	NA	4.34409	-2.82	-4.67	26.1	-7.36276	NA	0.00176492	8.1582	NA
YB150-F2	4	sample	biogenic	NA		A	NA	2020-08-05	13:00:45	18738	200805_399_JG_33_YB150-F2.did	MAT235PLUS MOTU	NA	NA	70	Y	N	0	NA	NA				ETH-1, ETH-2, ETH-3	NA	399	-3.64951	NA	0.00131588	13.6625	NA	0.00358678	9.59863	NA	0.0196506	26.0277	NA	0.119895	-32.7314	NA	4.64039	-2.82	-4.67	26.1	-7.22056	NA	0.00134529	8.95145	NA
YB150-F3	4	sample	biogenic	NA		A	NA	2020-07-07	21:26:37	18126	200707_385_JG_8_YB150-F3.did	MAT235PLUS MOTU	NA	NA	70	Y	N	0	NA	NA				ETH-1, ETH-2, ETH-3	NA	385	-4.64575	NA	0.00205321	10.619	NA	0.00353244	5.4495	NA	0.0162198	20.1176	NA	0.0888699	-91.8589	NA	15.3978	-2.82	-4.67	26.1	-8.17138	NA	0.00213602	5.9212	NA
YB150-L1	4	sample	biogenic	NA		A	NA	2020-08-11	07:06:54	18876	200811_402_JG_33_YB150-L1.did	MAT235PLUS MOTU	NA	NA	70	Y	N	1	NA	NA				ETH-1, ETH-2, ETH-3	NA	402	-5.46265	NA	0.00181198	7.186	NA	0.00215243	1.22328	NA	0.0185317	13.2116	NA	0.053704	-14.3395	NA	2.18371	-2.82	-4.67	26.1	-8.9164	NA	0.00191101	2.50256	NA
YB150-L3	4	sample	biogenic	NA		A	NA	2020-07-07	22:02:11	18127	200707_385_JG_9_YB150-L3.did	MAT235PLUS MOTU	NA	NA	70	Y	N	0	NA	NA				ETH-1, ETH-2, ETH-3	NA	385	-3.69701	NA	0.00145534	9.78418	NA	0.0026005	5.62413	NA	0.0172278	18.8425	NA	0.0923274	616.519	NA	401.257	-2.82	-4.67	26.1	-7.1279	NA	0.00148394	5.08733	NA
YB150-L3	4	sample	biogenic	NA		A	NA	2020-10-20	10:11:54	20537	201020_439_JG_38_YB150-L3.did	MAT235PLUS MOTU	NA	NA	70	Y	N	0	NA	NA				ETH-1, ETH-2, ETH-3	NA	439	-3.64538	NA	0.00146407	9.50243	NA	0.00198146	5.48012	NA	0.0170228	18.6747	NA	0.16907	-89.3783	NA	5.24438	-2.82	-4.67	26.1	-7.06238	NA	0.00157096	4.80649	NA
YB150-L4	4	sample	biogenic	NA		A	NA	2020-07-28	19:53:59	18627	200728_397_JG_6_YB150-L4.did	MAT235PLUS MOTU	NA	NA	70	Y	N	0	NA	NA				ETH-1, ETH-2, ETH-3	NA	397	-3.35912	NA	0.00153824	11.1279	NA	0.00236566	7.48218	NA	0.0179023	22.0395	NA	0.0782005	119.903	NA	3.85597	-2.82	-4.67	26.1	-6.81693	NA	0.00164511	6.42541	NA
YB150-L4	4	sample	biogenic	NA		A	NA	2020-08-11	06:29:47	18875	200811_402_JG_32_YB150-L4.did	MAT235PLUS MOTU	NA	NA	70	Y	N	1	NA	NA				ETH-1, ETH-2, ETH-3	NA	402	-3.24838	NA	0.00210611	10.2298	NA	0.00287771	6.4709	NA	0.0228766	18.7022	NA	0.215242	-47.1131	NA	9.91218	-2.82	-4.67	26.1	-6.66553	NA	0.00220867	5.53028	NA
YB150-L4	4	sample	biogenic	NA		A	NA	2020-08-25	04:41:37	19133	200825_408_JG_30_YB150-L4.did	MAT235PLUS MOTU	NA	NA	70	Y	N	0	NA	NA				ETH-1, ETH-2, ETH-3	NA	408	-3.45937	NA	0.00117574	12.3068	NA	0.00207239	8.36443	NA	0.0150194	23.1698	NA	0.103141	-21.1409	NA	2.68401	-2.82	-4.67	26.1	-6.9675	NA	0.00125321	7.60022	NA
YB150-L4	4	sample	biogenic	NA		A	NA	2020-08-25	05:57:18	19135	200825_408_JG_32_YB150-L4.did	MAT235PLUS MOTU	NA	NA	70	Y	N	0	NA	NA				ETH-1, ETH-2, ETH-3	NA	408	-3.51267	NA	0.0012954	11.1526	NA	0.00223755	7.18696	NA	0.0155462	20.9148	NA	0.0706309	-31.0184	NA	2.5561	-2.82	-4.67	26.1	-6.98172	NA	0.00134472	6.45032	NA
YB200-F1	5	sample	biogenic	NA		A	NA	2020-06-18	19:32:51	17644	200618_374_JG_15_YB200-F1.did	MAT235PLUS MOTU	NA	NA	70	Y	N	0	NA	NA				ETH-1, ETH-2, ETH-3	NA	374	-4.24705	NA	0.00250285	10.7497	NA	0.00410788	6.04857	NA	0.012532	20.1676	NA	0.0744233	-41.573	NA	1.79197	-2.82	-4.67	26.1	-7.75067	NA	0.00254792	6.05053	NA
YB200-F1	5	sample	biogenic	NA		A	NA	2020-08-05	10:30:39	18734	200805_399_JG_29_YB200-F1.did	MAT235PLUS MOTU	NA	NA	70	Y	N	0	NA	NA				ETH-1, ETH-2, ETH-3	NA	399	-4.0666	NA	0.00161919	11.2705	NA	0.00287774	6.69999	NA	0.0186355	22.0523	NA	0.0756679	27.9132	NA	2.46667	-2.82	-4.67	26.1	-7.57732	NA	0.00173375	6.56904	NA
YB200-F2	5	sample	biogenic	NA		A	NA	2020-06-24	02:57:45	17782	200624_377_JG_15_YB200-F2.did	MAT235PLUS MOTU	NA	NA	70	Y	N	0	NA	NA				ETH-1, ETH-2, ETH-3	NA	377	-3.19431	NA	0.00176125	12.8007	NA	0.00341179	9.13554	NA	0.0155978	24.5049	NA	0.0625996	-45.8536	NA	3.53379	-2.82	-4.67	26.1	-6.70284	NA	0.00181033	8.09176	NA
YB200-F3	5	sample	biogenic	NA		A	NA	2020-07-08	01:07:58	18132	200708_385_JG_14_YB200-F3.did	MAT235PLUS MOTU	NA	NA	70	Y	N	0	NA	NA				ETH-1, ETH-2, ETH-3	NA	385	-3.93601	NA	0.00165121	11.4887	NA	0.00362232	7.01527	NA	0.0190689	21.5877	NA	0.0828414	-35.0602	NA	4.52332	-2.82	-4.67	26.1	-7.446	NA	0.00168839	6.78621	NA
YB200-F3	5	sample	biogenic	NA		A	NA	2020-08-11	05:16:46	18873	200811_402_JG_30_YB200-F3.did	MAT235PLUS MOTU	NA	NA	70	Y	N	1	NA	NA				ETH-1, ETH-2, ETH-3	NA	402	-3.77281	NA	0.00137825	12.7513	NA	0.0021332	8.52023	NA	0.0274137	25.234	NA	0.111061	42.9801	NA	5.91127	-2.82	-4.67	26.1	-7.31848	NA	0.00144051	8.04384	NA
YB200-F5&6	5	sample	biogenic	NA		A	NA	2020-09-02	04:06:29	19334	200902_413_JG_30_YB200-F5&6.did	MAT235PLUS MOTU	NA	NA	70	Y	N	0	NA	NA				ETH-1, ETH-2, ETH-3	NA	413	-3.18239	NA	0.00161077	12.78	NA	0.00227428	9.11499	NA	0.0158389	25.3363	NA	0.0831543	4.94813	NA	2.19144	-2.82	-4.67	26.1	-6.68936	NA	0.00169051	8.07114	NA
YB200-F6	5	sample	biogenic	NA		A	NA	2020-09-08	06:41:51	19429	200908_415_JG_30_YB200-F6.did	MAT235PLUS MOTU	NA	NA	70	Y	N	0	NA	NA				ETH-1, ETH-2, ETH-3	NA	415	-3.39111	NA	0.00147929	11.5475	NA	0.00240464	7.73306	NA	0.0166036	22.2265	NA	0.095678	-25.8234	NA	3.78995	-2.82	-4.67	26.1	-6.86657	NA	0.0015397	6.8435	NA
YB200-F6	5	sample	biogenic	NA		A	NA	2020-09-15	05:01:55	19611	200915_419_JG_30_YB200-F6.did	MAT235PLUS MOTU	NA	NA	70	Y	N	0	NA	NA				ETH-1, ETH-2, ETH-3	NA	419	-3.32785	NA	0.00126836	12.1519	NA	0.00208426	8.29205	NA	0.0186259	23.3064	NA	0.0762745	-11.8632	NA	1.87458	-2.82	-4.67	26.1	-6.8214	NA	0.00136571	7.44561	NA
YB200-F7	5	sample	biogenic	NA		A	NA	2020-09-22	04:42:36	19795	200922_423_JG_30_YB200-F7.did	MAT235PLUS MOTU	NA	NA	70	Y	N	1	NA	NA				ETH-1, ETH-2, ETH-3	NA	423	-3.82074	NA	0.00179106	6.94853	NA	0.00408687	2.75211	NA	0.0328223	16.3669	NA	0.170192	98.4349	NA	4.94808	-2.82	-4.67	26.1	-7.15514	NA	0.00195313	2.26227	NA
YB200-L1	5	sample	biogenic	NA		A	NA	2020-06-24	02:22:01	17781	200624_377_JG_14_YB200-L1.did	MAT235PLUS MOTU	NA	NA	70	Y	N	0	NA	NA				ETH-1, ETH-2, ETH-3	NA	377	-2.86008	NA	0.00166788	9.28059	NA	0.00382597	6.00255	NA	0.0174912	17.4928	NA	0.0541521	-61.0654	NA	4.2271	-2.82	-4.67	26.1	-6.21599	NA	0.00169611	4.58369	NA
YB200-L1	5	sample	biogenic	NA		A	NA	2020-07-08	16:30:55	18158	200708_385_JG_40_ETH-3.did	MAT235PLUS MOTU	NA	NA	70	Y	N	0	NA	NA				ETH-1, ETH-2, ETH-3	NA	385	-2.7369	NA	0.0012105	10.2301	NA	0.00264742	7.08437	NA	0.0173208	20.0056	NA	0.107137	59.3157	NA	138.473	-2.82	-4.67	26.1	-6.11962	NA	0.00128911	5.52948	NA
YB200-L1	5	sample	biogenic	NA		A	NA	2020-08-05	11:08:22	18735	200805_399_JG_30_YB200-L1.did	MAT235PLUS MOTU	NA	NA	70	Y	N	0	NA	NA				ETH-1, ETH-2, ETH-3	NA	399	-2.77566	NA	0.00179488	10.8513	NA	0.00319185	7.65545	NA	0.0178301	19.8288	NA	0.1363	-49.835	NA	6.00981	-2.82	-4.67	26.1	-6.18394	NA	0.0018432	6.14854	NA
YB200-L1	5	sample	biogenic	NA		A	NA	2020-09-02	03:30:43	19333	200902_413_JG_29_YB200-L1.did	MAT235PLUS MOTU	NA	NA	70	Y	N	0	NA	NA				ETH-1, ETH-2, ETH-3	NA	413	-2.72777	NA	0.0017758	11.0461	NA	0.00213172	7.89436	NA	0.0188092	21.6838	NA	0.0604696	-16.699	NA	2.38528	-2.82	-4.67	26.1	-6.14003	NA	0.00186566	6.34246	NA
YB200-L1	5	sample	biogenic	NA		A	NA	2020-09-08	06:04:09	19428	200908_415_JG_29_YB200-L1.did	MAT235PLUS MOTU	NA	NA	70	Y	N	0	NA	NA				ETH-1, ETH-2, ETH-3	NA	415	-2.72395	NA	0.00128324	10.8188	NA	0.0022346	7.65834	NA	0.016961	20.6804	NA	0.0867715	-18.7068	NA	3.12282	-2.82	-4.67	26.1	-6.12756	NA	0.00136196	6.11601	NA
YB200-L1	5	sample	biogenic	NA		A	NA	2020-09-15	04:25:18	19610	200915_419_JG_29_YB200-L1.did	MAT235PLUS MOTU	NA	NA	70	Y	N	0	NA	NA				ETH-1, ETH-2, ETH-3	NA	419	-2.73387	NA	0.00125695	10.7127	NA	0.00243337	7.55506	NA	0.0149522	20.16	NA	0.0719324	-34.6368	NA	2.9739	-2.82	-4.67	26.1	-6.13422	NA	0.0013028	6.01033	NA
YB200-L1	5	sample	biogenic	NA		A	NA	2020-09-22	04:08:13	19794	200922_423_JG_29_YB200-L1.did	MAT235PLUS MOTU	NA	NA	70	Y	N	0	NA	NA				ETH-1, ETH-2, ETH-3	NA	423	-2.79221	NA	0.00126065	10.4662	NA	0.00178023	7.2522	NA	0.0146573	20.1266	NA	0.0736317	-19.0601	NA	2.0635	-2.82	-4.67	26.1	-6.18738	NA	0.00134603	5.76479	NA
YB200-L1	5	sample	biogenic	NA		A	NA	2020-09-22	09:42:09	19803	200922_423_JG_38_YB200-L1.did	MAT235PLUS MOTU	NA	NA	70	Y	N	0	NA	NA				ETH-1, ETH-2, ETH-3	NA	423	-2.80455	NA	0.00171174	10.2794	NA	0.00276591	7.03219	NA	0.018615	20.1814	NA	0.082671	23.4769	NA	2.74517	-2.82	-4.67	26.1	-6.19364	NA	0.00180504	5.57872	NA
YB200-L1	5	sample	biogenic	NA		A	NA	2020-09-22	10:21:13	19804	200922_423_JG_39_YB200-L1.did	MAT235PLUS MOTU	NA	NA	70	Y	N	0	NA	NA				ETH-1, ETH-2, ETH-3	NA	423	-2.80162	NA	0.00136466	10.7062	NA	0.00256568	7.49003	NA	0.0144795	19.7077	NA	0.0988254	-73.8431	NA	1.72078	-2.82	-4.67	26.1	-6.2063	NA	0.00143154	6.00401	NA
YB200-L2	5	sample	biogenic	NA		A	NA	2020-07-08	01:43:11	18133	200708_385_JG_15_YB200-L2.did	MAT235PLUS MOTU	NA	NA	70	Y	N	0	NA	NA				ETH-1, ETH-2, ETH-3	NA	385	-3.0738	NA	0.00129223	11.7826	NA	0.0028313	8.23454	NA	0.0172737	22.9531	NA	0.0981929	-25.008	NA	9.96626	-2.82	-4.67	26.1	-6.53658	NA	0.0013464	7.07704	NA
YB200-L2	5	sample	biogenic	NA		A	NA	2020-09-28	18:35:49	19961	200928_427_JG_14_YB200-L2.did	MAT235PLUS MOTU	NA	NA	70	Y	N	0	NA	NA				ETH-1, ETH-2, ETH-3	NA	427	-3.07759	NA	0.00172379	12.2061	NA	0.00282341	8.73856	NA	0.0197091	23.9162	NA	0.107245	-18.2962	NA	6.45426	-2.82	-4.67	26.1	-6.55628	NA	0.00178317	7.49904	NA
YB200-L2	5	sample	biogenic	NA		A	NA	2020-09-28	19:11:51	19962	200928_427_JG_15_YB200-L2.did	MAT235PLUS MOTU	NA	NA	70	Y	N	0	NA	NA				ETH-1, ETH-2, ETH-3	NA	427	-3.04666	NA	0.00130418	12.4185	NA	0.00212206	8.89611	NA	0.0163423	24.0648	NA	0.0551437	-62.7368	NA	2.51449	-2.82	-4.67	26.1	-6.53113	NA	0.00137338	7.71063	NA
YB200-L2	5	sample	biogenic	NA		A	NA	2020-09-29	05:51:56	19979	200929_427_JG_32_YB200-L2.did	MAT235PLUS MOTU	NA	NA	70	Y	N	0	NA	NA				ETH-1, ETH-2, ETH-3	NA	427	-3.16065	NA	0.00144116	12.2688	NA	0.00192913	8.63996	NA	0.0216232	23.5203	NA	0.0703647	-37.1931	NA	2.8349	-2.82	-4.67	26.1	-6.64726	NA	0.00151775	7.56172	NA
YB200-L3	5	sample	biogenic	NA		A	NA	2020-07-28	21:03:17	18629	200728_397_JG_8_YB200-L3.did	MAT235PLUS MOTU	NA	NA	70	Y	N	0	NA	NA				ETH-1, ETH-2, ETH-3	NA	397	-3.36942	NA	0.00151613	11.1335	NA	0.0024534	7.30303	NA	0.0196395	21.9484	NA	0.0825523	103.083	NA	4.83941	-2.82	-4.67	26.1	-6.82812	NA	0.00157681	6.43101	NA
YB200-L3	5	sample	biogenic	NA		A	NA	2020-09-29	06:30:41	19980	200929_427_JG_33_YB200-L3.did	MAT235PLUS MOTU	NA	NA	70	Y	N	0	NA	NA				ETH-1, ETH-2, ETH-3	NA	427	-3.36022	NA	0.00147037	12.9719	NA	0.00289644	9.05833	NA	0.0149392	24.4867	NA	0.099446	-53.5106	NA	3.09385	-2.82	-4.67	26.1	-6.88625	NA	0.00151565	8.26269	NA
YB200-L3	5	sample	biogenic	NA		A	NA	2020-10-05	20:41:59	20148	201005_431_JG_17_YB200-L3.did	MAT235PLUS MOTU	NA	NA	70	Y	N	0	NA	NA				ETH-1, ETH-2, ETH-3	NA	431	-3.27756	NA	0.00111988	12.5153	NA	0.0022982	8.73653	NA	0.0138697	23.8341	NA	0.0731678	-61.3253	NA	4.69346	-2.82	-4.67	26.1	-6.78116	NA	0.001156	7.8076	NA
YB200-L3	5	sample	biogenic	NA		A	NA	2020-10-06	07:57:51	20166	201006_431_JG_35_YB200-L3.did	MAT235PLUS MOTU	NA	NA	70	Y	N	0	NA	NA				ETH-1, ETH-2, ETH-3	NA	431	-3.33669	NA	0.00154879	12.8005	NA	0.00209679	8.93291	NA	0.017285	24.8382	NA	0.0683519	-32.2798	NA	3.26049	-2.82	-4.67	26.1	-6.85481	NA	0.00166036	8.0919	NA
YB200-L3	5	sample	biogenic	NA		A	NA	2020-10-20	08:16:59	20534	201020_439_JG_35_YB200-L3.did	MAT235PLUS MOTU	NA	NA	70	Y	N	0	NA	NA				ETH-1, ETH-2, ETH-3	NA	439	-3.30932	NA	0.00113971	12.1219	NA	0.00235677	8.35926	NA	0.0175099	24.4256	NA	0.171284	-15.6521	NA	3.57611	-2.82	-4.67	26.1	-6.80051	NA	0.00121327	7.41567	NA
YB200-L3	5	sample	biogenic	NA		A	NA	2020-10-20	08:56:03	20535	201020_439_JG_36_YB200-L3.did	MAT235PLUS MOTU	NA	NA	70	Y	N	0	NA	NA				ETH-1, ETH-2, ETH-3	NA	439	-3.34815	NA	0.00128668	12.6795	NA	0.00169426	8.86061	NA	0.0189454	25.4535	NA	0.173807	-30.7241	NA	5.00928	-2.82	-4.67	26.1	-6.86257	NA	0.00137615	7.9713	NA
YB200-L4	5	sample	biogenic	NA		A	NA	2020-07-28	21:40:01	18630	200728_397_JG_9_YB200-L4.did	MAT235PLUS MOTU	NA	NA	70	Y	N	0	NA	NA				ETH-1, ETH-2, ETH-3	NA	397	-2.37072	NA	0.00142152	13.1399	NA	0.00252521	10.3441	NA	0.0197977	25.5445	NA	0.0717536	51.3098	NA	4.39209	-2.82	-4.67	26.1	-5.83633	NA	0.00150125	8.42786	NA
YB200-L4	5	sample	biogenic	NA		A	NA	2020-08-11	04:40:15	18872	200811_402_JG_29_YB200-L4.did	MAT235PLUS MOTU	NA	NA	70	Y	N	1	NA	NA				ETH-1, ETH-2, ETH-3	NA	402	-2.54944	NA	0.00116796	12.9621	NA	0.00223841	9.98125	NA	0.0186938	24.438	NA	0.0752691	-22.375	NA	2.61764	-2.82	-4.67	26.1	-6.02052	NA	0.00125798	8.25116	NA
YB200-L4	5	sample	biogenic	NA		A	NA	2020-08-15	10:19:56	19010	200815_405_JG_29_YB200-L4.did	MAT235PLUS MOTU	NA	NA	70	Y	N	0	NA	NA				ETH-1, ETH-2, ETH-3	NA	405	-2.28707	NA	0.00799572	13.9292	NA	0.01302	11.5552	NA	0.0838902	32.281	NA	0.837022	5579.61	NA	6400.37	-2.82	-4.67	26.1	-5.77622	NA	0.00812752	9.21412	NA
YB200-L4	5	sample	biogenic	NA		A	NA	2020-08-25	04:04:45	19132	200825_408_JG_29_YB200-L4.did	MAT235PLUS MOTU	NA	NA	70	Y	N	0	NA	NA				ETH-1, ETH-2, ETH-3	NA	408	-2.3048	NA	0.00154244	14.3228	NA	0.00216562	11.5498	NA	0.0187456	27.5319	NA	0.0848374	-23.4011	NA	3.42254	-2.82	-4.67	26.1	-5.8097	NA	0.0016455	9.60634	NA
YB200-L4	5	sample	biogenic	NA		A	NA	2020-10-05	21:18:02	20149	201005_431_JG_18_YB200-L4.did	MAT235PLUS MOTU	NA	NA	70	Y	N	0	NA	NA				ETH-1, ETH-2, ETH-3	NA	431	-2.3415	NA	0.00121474	13.9049	NA	0.00219544	11.042	NA	0.0188642	26.9933	NA	0.0853964	-58.2106	NA	3.34743	-2.82	-4.67	26.1	-5.83342	NA	0.00126973	9.19001	NA
YB250-F1	6	sample	biogenic	NA		A	NA	2020-06-24	04:46:48	17785	200624_377_JG_18_YB250-F1.did	MAT235PLUS MOTU	NA	NA	70	Y	N	0	NA	NA				ETH-1, ETH-2, ETH-3	NA	377	-4.07328	NA	0.00149066	10.5448	NA	0.00318305	6.03129	NA	0.0169197	20.0455	NA	0.0622667	-46.3645	NA	4.21351	-2.82	-4.67	26.1	-7.55763	NA	0.00150802	5.84602	NA
YB250-F1	6	sample	biogenic	NA		A	NA	2020-08-05	08:42:24	18731	200805_399_JG_26_YB250-F1.did	MAT235PLUS MOTU	NA	NA	70	Y	N	1	NA	NA				ETH-1, ETH-2, ETH-3	NA	399	-3.9887	NA	0.00365932	11.476	NA	0.00478928	6.6267	NA	0.0750535	16.6045	NA	0.765604	-369.775	NA	42.8888	-2.82	-4.67	26.1	-7.50177	NA	0.00374843	6.77364	NA
YB250-F1	6	sample	biogenic	NA		A	NA	2020-08-26	08:45:23	19176	200826_409_JG_27_YB250-F1.did	MAT235PLUS MOTU	NA	NA	70	Y	N	0	NA	NA				ETH-1, ETH-2, ETH-3	NA	409	-4.01224	NA	0.00116256	10.2845	NA	0.00167543	5.87707	NA	0.0175557	19.5417	NA	0.0738868	-41.9919	NA	3.73338	-2.82	-4.67	26.1	-7.48285	NA	0.00123749	5.58654	NA
YB250-F1	6	sample	biogenic	NA		A	NA	2020-09-02	02:19:23	19331	200902_413_JG_27_YB250-F1.did	MAT235PLUS MOTU	NA	NA	70	Y	N	0	NA	NA				ETH-1, ETH-2, ETH-3	NA	413	-4.28803	NA	0.00197544	10.0701	NA	0.00360353	5.32671	NA	0.0172871	19.4119	NA	0.105363	-26.954	NA	2.6608	-2.82	-4.67	26.1	-7.76929	NA	0.00203361	5.37358	NA
YB250-F1	6	sample	biogenic	NA		A	NA	2020-09-08	04:51:44	19426	200908_415_JG_27_YB250-F1.did	MAT235PLUS MOTU	NA	NA	70	Y	N	0	NA	NA				ETH-1, ETH-2, ETH-3	NA	415	-4.07653	NA	0.00161255	11.2642	NA	0.00145603	6.70725	NA	0.0193138	22.1658	NA	0.0866585	-0.0482574	NA	3.29908	-2.82	-4.67	26.1	-7.58768	NA	0.00169972	6.56278	NA
YB250-F2	6	sample	biogenic	NA		A	NA	2020-07-08	02:58:51	18135	200708_385_JG_17_YB250-F2.did	MAT235PLUS MOTU	NA	NA	70	Y	N	0	NA	NA				ETH-1, ETH-2, ETH-3	NA	385	-5.21538	NA	0.00141225	12.0435	NA	0.00340359	6.29571	NA	0.0185406	23.3426	NA	0.0879595	157.834	NA	193.454	-2.82	-4.67	26.1	-8.83204	NA	0.00151411	7.34185	NA
YB250-F2	6	sample	biogenic	NA		A	NA	2020-09-15	03:10:50	19608	200915_419_JG_27_YB250-F2.did	MAT235PLUS MOTU	NA	NA	70	Y	N	0	NA	NA				ETH-1, ETH-2, ETH-3	NA	419	-5.14896	NA	0.00148599	12.0166	NA	0.00174884	6.36591	NA	0.0164116	23.5481	NA	0.182306	15.1095	NA	12.581	-2.82	-4.67	26.1	-8.76015	NA	0.00157748	7.31491	NA
YB250-F2	6	sample	biogenic	NA		A	NA	2020-09-22	02:55:47	19792	200922_423_JG_27_YB250-F2.did	MAT235PLUS MOTU	NA	NA	70	Y	N	0	NA	NA				ETH-1, ETH-2, ETH-3	NA	423	-5.06641	NA	0.00138455	11.6699	NA	0.0020611	6.06438	NA	0.0176496	22.5448	NA	0.0743204	-20.8148	NA	2.26045	-2.82	-4.67	26.1	-8.65921	NA	0.00148155	6.96925	NA
YB250-F2&3	6	sample	biogenic	NA		A	NA	2020-09-28	21:07:02	19965	200928_427_JG_18_YB250-F2&3.did	MAT235PLUS MOTU	NA	NA	70	Y	N	0	NA	NA				ETH-1, ETH-2, ETH-3	NA	427	-4.01074	NA	0.00149997	10.4977	NA	0.00216911	5.96488	NA	0.0181039	19.5997	NA	0.0645005	-62.5797	NA	3.51326	-2.82	-4.67	26.1	-7.48913	NA	0.00157449	5.79898	NA
YB250-F2&3	6	sample	biogenic	NA		A	NA	2020-09-29	08:23:53	19983	200929_427_JG_36_YB250-F2&3.did	MAT235PLUS MOTU	NA	NA	70	Y	N	1	NA	NA				ETH-1, ETH-2, ETH-3	NA	427	-3.99821	NA	0.00142406	10.6243	NA	0.00254489	6.14934	NA	0.0288709	20.8206	NA	0.0880677	7.39846	NA	3.18229	-2.82	-4.67	26.1	-7.48043	NA	0.00149174	5.92509	NA
YB250-F3	6	sample	biogenic	NA		A	NA	2020-07-29	19:51:44	18636	200729_397_JG_14_YB250-F3.did	MAT235PLUS MOTU	NA	NA	70	Y	N	0	NA	NA				ETH-1, ETH-2, ETH-3	NA	397	-3.68751	NA	0.00143397	9.98711	NA	0.00276367	5.97559	NA	0.0183986	20.2697	NA	0.0932367	238.512	NA	9.23042	-2.82	-4.67	26.1	-7.12526	NA	0.00149742	5.2895	NA
YB250-F3	6	sample	biogenic	NA		A	NA	2020-08-25	02:52:45	19130	200825_408_JG_27_YB250-F3.did	MAT235PLUS MOTU	NA	NA	70	Y	N	0	NA	NA				ETH-1, ETH-2, ETH-3	NA	408	-3.49969	NA	0.00134576	11.6489	NA	0.00205562	7.66974	NA	0.0151956	21.758	NA	0.0890918	-33.2531	NA	2.49577	-2.82	-4.67	26.1	-6.98622	NA	0.00142592	6.94484	NA
YB250-F4	6	sample	biogenic	NA		A	NA	2020-07-29	20:28:18	18637	200729_397_JG_15_YB250-F4.did	MAT235PLUS MOTU	NA	NA	70	Y	N	0	NA	NA				ETH-1, ETH-2, ETH-3	NA	397	-4.55081	NA	0.00112621	12.9565	NA	0.00224038	7.98454	NA	0.0216361	25.8236	NA	0.0812475	198.669	NA	11.3673	-2.82	-4.67	26.1	-8.15646	NA	0.00119082	8.25004	NA
YB250-F4	6	sample	biogenic	NA		A	NA	2020-08-11	03:24:18	18870	200811_402_JG_27_YB250-F4.did	MAT235PLUS MOTU	NA	NA	70	Y	N	1	NA	NA				ETH-1, ETH-2, ETH-3	NA	402	-4.49982	NA	0.00158855	13.2911	NA	0.0026018	8.2391	NA	0.0150884	25.134	NA	0.100139	-27.3706	NA	3.25579	-2.82	-4.67	26.1	-8.1144	NA	0.00165061	8.58335	NA
YB250-F4	6	sample	biogenic	NA		A	NA	2020-08-15	09:06:02	19008	200815_405_JG_27_YB250-F4.did	MAT235PLUS MOTU	NA	NA	70	Y	N	1	NA	NA				ETH-1, ETH-2, ETH-3	NA	405	-4.64614	NA	0.00218546	13.09	NA	0.00369577	7.91558	NA	0.0132688	25.4323	NA	0.0909605	-18.981	NA	4.32672	-2.82	-4.67	26.1	-8.26314	NA	0.00223098	8.38325	NA
YB250-F5	6	sample	biogenic	NA		A	NA	2020-10-06	01:06:34	20155	201006_431_JG_24_YB250-F5.did	MAT235PLUS MOTU	NA	NA	70	Y	N	0	NA	NA				ETH-1, ETH-2, ETH-3	NA	431	-4.69811	NA	0.0013065	11.9798	NA	0.00203325	6.67815	NA	0.0197068	22.7988	NA	0.0772734	-73.8319	NA	2.97886	-2.82	-4.67	26.1	-8.27757	NA	0.00139181	7.27718	NA
YB250-F5	6	sample	biogenic	NA		A	NA	2020-10-20	07:02:00	20532	201020_439_JG_33_YB250-F5.did	MAT235PLUS MOTU	NA	NA	70	Y	N	0	NA	NA				ETH-1, ETH-2, ETH-3	NA	439	-4.45668	NA	0.00166362	11.8651	NA	0.00291591	6.90035	NA	0.0193185	23.3573	NA	0.169196	-86.8897	NA	6.94287	-2.82	-4.67	26.1	-8.01564	NA	0.00171712	7.16239	NA
YB250-F5	6	sample	biogenic	NA		A	NA	2020-10-20	10:49:04	20538	201020_439_JG_39_YB250-F5.did	MAT235PLUS MOTU	NA	NA	70	Y	N	0	NA	NA				ETH-1, ETH-2, ETH-3	NA	439	-4.57681	NA	0.00160697	10.5494	NA	0.0021082	5.54165	NA	0.0155117	20.8732	NA	0.189993	-67.4771	NA	8.7166	-2.82	-4.67	26.1	-8.09523	NA	0.00169755	5.85176	NA
YB250-L2	6	sample	biogenic	NA		A	NA	2020-06-18	20:49:46	17646	200618_374_JG_17_YB250-L2.did	MAT235PLUS MOTU	NA	NA	70	Y	N	0	NA	NA				ETH-1, ETH-2, ETH-3	NA	374	-3.20081	NA	0.00155926	7.59406	NA	0.00281312	3.98904	NA	0.0157146	13.5675	NA	0.0706416	-52.1504	NA	2.22151	-2.82	-4.67	26.1	-6.51733	NA	0.00160022	2.90406	NA
YB250-L2	6	sample	biogenic	NA		A	NA	2020-07-08	03:36:38	18136	200708_385_JG_18_YB250-L2.did	MAT235PLUS MOTU	NA	NA	70	Y	N	0	NA	NA				ETH-1, ETH-2, ETH-3	NA	385	-3.20118	NA	0.00177372	7.83869	NA	0.003525	4.25793	NA	0.0150088	15.054	NA	0.130465	1804.17	NA	1634.16	-2.82	-4.67	26.1	-6.52676	NA	0.00180965	3.1478	NA
YB250-L2	6	sample	biogenic	NA		A	NA	2020-08-05	09:18:22	18732	200805_399_JG_27_YB250-L2.did	MAT235PLUS MOTU	NA	NA	70	Y	N	0	NA	NA				ETH-1, ETH-2, ETH-3	NA	399	-3.33651	NA	0.00157957	8.31748	NA	0.00195545	4.54898	NA	0.0201319	15.5677	NA	0.0774027	-2.56786	NA	2.91351	-2.82	-4.67	26.1	-6.68891	NA	0.00167276	3.62516	NA
YB250-L3	6	sample	biogenic	NA		A	NA	2020-06-24	04:11:21	17784	200624_377_JG_17_YB250-L3.did	MAT235PLUS MOTU	NA	NA	70	Y	N	0	NA	NA				ETH-1, ETH-2, ETH-3	NA	377	-4.04355	NA	0.00116171	10.4407	NA	0.00266545	5.91968	NA	0.0178322	19.9283	NA	0.069983	-39.9904	NA	4.43513	-2.82	-4.67	26.1	-7.52204	NA	0.00121805	5.74228	NA
YB250-L3	6	sample	biogenic	NA		A	NA	2020-08-11	02:49:23	18869	200811_402_JG_26_YB250-L3.did	MAT235PLUS MOTU	NA	NA	70	Y	N	1	NA	NA				ETH-1, ETH-2, ETH-3	NA	402	-4.02507	NA	0.00136804	9.76408	NA	0.00214435	5.31188	NA	0.0195252	18.4594	NA	0.0697013	-12.4656	NA	2.30185	-2.82	-4.67	26.1	-7.47731	NA	0.00147549	5.06804	NA
YB250-L3	6	sample	biogenic	NA		A	NA	2020-08-15	08:28:36	19007	200815_405_JG_26_YB250-L3.did	MAT235PLUS MOTU	NA	NA	70	Y	N	1	NA	NA				ETH-1, ETH-2, ETH-3	NA	405	-4.00959	NA	0.00171909	9.9913	NA	0.00333264	5.5722	NA	0.0150731	19.2223	NA	0.0797219	-13.7227	NA	6.20353	-2.82	-4.67	26.1	-7.46918	NA	0.00177463	5.29439	NA
YB250-L3	6	sample	biogenic	NA		A	NA	2020-08-25	02:15:01	19129	200825_408_JG_26_YB250-L3.did	MAT235PLUS MOTU	NA	NA	70	Y	N	0	NA	NA				ETH-1, ETH-2, ETH-3	NA	408	-3.94717	NA	0.00154874	10.0197	NA	0.00224941	5.66319	NA	0.0205257	18.6253	NA	0.0713365	-21.3395	NA	1.87889	-2.82	-4.67	26.1	-7.40361	NA	0.001642	5.32253	NA
YB250-L3	6	sample	biogenic	NA		A	NA	2020-08-26	08:07:54	19175	200826_409_JG_26_YB250-L3.did	MAT235PLUS MOTU	NA	NA	70	Y	N	0	NA	NA				ETH-1, ETH-2, ETH-3	NA	409	-3.94766	NA	0.00157828	9.505	NA	0.00294385	5.1533	NA	0.0185983	17.7985	NA	0.0674585	-48.0802	NA	3.03921	-2.82	-4.67	26.1	-7.38511	NA	0.00163323	4.80973	NA
YB250-L3	6	sample	biogenic	NA		A	NA	2020-09-02	01:41:21	19330	200902_413_JG_26_YB250-L3.did	MAT235PLUS MOTU	NA	NA	70	Y	N	0	NA	NA				ETH-1, ETH-2, ETH-3	NA	413	-3.94985	NA	0.00136475	10.1614	NA	0.0018417	5.72926	NA	0.014606	19.476	NA	0.0836767	-39.785	NA	2.77792	-2.82	-4.67	26.1	-7.41171	NA	0.00144468	5.4637	NA
YB250-L3	6	sample	biogenic	NA		A	NA	2020-09-08	04:17:01	19425	200908_415_JG_26_YB250-L3.did	MAT235PLUS MOTU	NA	NA	70	Y	N	0	NA	NA				ETH-1, ETH-2, ETH-3	NA	415	-4.00671	NA	0.00127879	9.48476	NA	0.002272	5.06287	NA	0.0214501	18.4809	NA	0.107347	18.1423	NA	3.10423	-2.82	-4.67	26.1	-7.44738	NA	0.00136773	4.7897	NA
YB250-L5	6	sample	biogenic	NA		A	NA	2020-09-15	02:32:12	19607	200915_419_JG_26_YB250-L5.did	MAT235PLUS MOTU	NA	NA	70	Y	N	0	NA	NA				ETH-1, ETH-2, ETH-3	NA	419	-3.71254	NA	0.00125488	8.89944	NA	0.0023281	4.79257	NA	0.0171448	16.9671	NA	0.0720467	-10.2411	NA	2.18728	-2.82	-4.67	26.1	-7.11177	NA	0.00134195	4.20584	NA
YB250-L5	6	sample	biogenic	NA		A	NA	2020-09-22	02:19:41	19791	200922_423_JG_26_YB250-L5.did	MAT235PLUS MOTU	NA	NA	70	Y	N	1	NA	NA				ETH-1, ETH-2, ETH-3	NA	423	-3.75825	NA	0.00146866	8.64852	NA	0.00239462	4.40617	NA	0.0253445	16.5688	NA	0.0869	-13.9938	NA	2.78298	-2.82	-4.67	26.1	-7.15129	NA	0.00156589	3.95593	NA
YB250-L5	6	sample	biogenic	NA		A	NA	2020-09-28	20:29:41	19964	200928_427_JG_17_YB250-L5.did	MAT235PLUS MOTU	NA	NA	70	Y	N	0	NA	NA				ETH-1, ETH-2, ETH-3	NA	427	-3.80945	NA	0.00130859	7.23001	NA	0.0028369	2.9944	NA	0.0168371	12.9936	NA	0.0882735	-49.8674	NA	4.63292	-2.82	-4.67	26.1	-7.15349	NA	0.00136442	2.5427	NA
YB250-L5	6	sample	biogenic	NA		A	NA	2020-09-29	07:45:13	19982	200929_427_JG_35_YB250-L5.did	MAT235PLUS MOTU	NA	NA	70	Y	N	0	NA	NA				ETH-1, ETH-2, ETH-3	NA	427	-3.57696	NA	0.00140861	8.21974	NA	0.00239813	4.20777	NA	0.0175405	15.2868	NA	0.0943764	-20.7987	NA	2.77924	-2.82	-4.67	26.1	-6.94194	NA	0.00149105	3.52831	NA
YB250-L5	6	sample	biogenic	NA		A	NA	2020-10-06	00:28:44	20154	201006_431_JG_23_YB250-L5.did	MAT235PLUS MOTU	NA	NA	70	Y	N	0	NA	NA				ETH-1, ETH-2, ETH-3	NA	431	-3.62057	NA	0.00108656	8.50517	NA	0.00197019	4.45953	NA	0.0168933	15.8949	NA	0.0756687	-66.1069	NA	5.1516	-2.82	-4.67	26.1	-6.99903	NA	0.00114988	3.8128	NA
YB250-L5	6	sample	biogenic	NA		A	NA	2020-10-06	08:37:32	20167	201006_431_JG_36_YB250-L5.did	MAT235PLUS MOTU	NA	NA	70	Y	N	1	NA	NA				ETH-1, ETH-2, ETH-3	NA	431	-3.71468	NA	0.00129778	7.92504	NA	0.00214887	3.78505	NA	0.0239893	14.2824	NA	0.0789296	-74.9015	NA	3.26793	-2.82	-4.67	26.1	-7.07804	NA	0.00138046	3.235	NA
YB250-L5	6	sample	biogenic	NA		A	NA	2020-10-20	06:23:13	20531	201020_439_JG_32_YB250-L5.did	MAT235PLUS MOTU	NA	NA	70	Y	N	0	NA	NA				ETH-1, ETH-2, ETH-3	NA	439	-3.68927	NA	0.00146888	8.53609	NA	0.00237168	4.40213	NA	0.02294	17.1455	NA	0.16088	-59.5204	NA	3.08478	-2.82	-4.67	26.1	-7.0735	NA	0.00153965	3.84377	NA
YB300-F1	7	sample	biogenic	NA		A	NA	2020-06-19	00:34:36	17653	200619_374_JG_24_YB300-F1.did	MAT235PLUS MOTU	NA	NA	70	Y	N	0	NA	NA				ETH-1, ETH-2, ETH-3	NA	374	-3.82612	NA	0.00115024	11.2477	NA	0.00253338	6.95528	NA	0.0154011	21.7653	NA	0.074449	-7.28537	NA	1.9201	-2.82	-4.67	26.1	-7.3198	NA	0.00119411	6.54582	NA
YB300-F1	7	sample	biogenic	NA		A	NA	2020-08-05	06:47:00	18728	200805_399_JG_23_YB300-F1.did	MAT235PLUS MOTU	NA	NA	70	Y	N	0	NA	NA				ETH-1, ETH-2, ETH-3	NA	399	-4.04962	NA	0.00149922	12.1951	NA	0.00258831	7.62928	NA	0.0163537	23.0702	NA	0.0829587	-25.7871	NA	3.26721	-2.82	-4.67	26.1	-7.59336	NA	0.00156436	7.49023	NA
YB300-F1	7	sample	biogenic	NA		A	NA	2020-08-26	06:50:47	19173	200826_409_JG_24_YB300-F1.did	MAT235PLUS MOTU	NA	NA	70	Y	N	0	NA	NA				ETH-1, ETH-2, ETH-3	NA	409	-3.90904	NA	0.00128192	10.616	NA	0.0019814	6.2688	NA	0.0149502	19.8648	NA	0.0848461	-40.7853	NA	3.1691	-2.82	-4.67	26.1	-7.38495	NA	0.00134862	5.91657	NA
YB300-F1	7	sample	biogenic	NA		A	NA	2020-09-02	00:26:28	19328	200902_413_JG_24_YB300-F1.did	MAT235PLUS MOTU	NA	NA	70	Y	N	0	NA	NA				ETH-1, ETH-2, ETH-3	NA	413	-3.69907	NA	0.00256923	11.3205	NA	0.00290215	7.15708	NA	0.0183131	21.9598	NA	0.075031	-27.2208	NA	1.94078	-2.82	-4.67	26.1	-7.18689	NA	0.0026676	6.61802	NA
YB300-F1	7	sample	biogenic	NA		A	NA	2020-09-08	03:02:37	19423	200908_415_JG_24_YB300-F1.did	MAT235PLUS MOTU	NA	NA	70	Y	N	1	NA	NA				ETH-1, ETH-2, ETH-3	NA	415	-3.95947	NA	0.00167902	11.5709	NA	0.00191174	7.14127	NA	0.0232349	22.4669	NA	0.0821519	-0.240414	NA	2.01357	-2.82	-4.67	26.1	-7.47408	NA	0.00177222	6.86818	NA
YB300-F2	7	sample	biogenic	NA		A	NA	2020-06-24	08:26:33	17791	200624_377_JG_24_YB300-F2.did	MAT235PLUS MOTU	NA	NA	70	Y	N	0	NA	NA				ETH-1, ETH-2, ETH-3	NA	377	-3.5883	NA	0.00145036	8.44318	NA	0.0030823	4.46108	NA	0.0162144	15.9109	NA	0.0864403	-60.9789	NA	5.81206	-2.82	-4.67	26.1	-6.9623	NA	0.00152586	3.75097	NA
YB300-F2	7	sample	biogenic	NA		A	NA	2020-09-02	19:23:38	19347	200902_413_JG_42_YB300-F2.did	MAT235PLUS MOTU	NA	NA	70	Y	N	0	NA	NA				ETH-1, ETH-2, ETH-3	NA	413	-3.4368	NA	0.00128421	8.4963	NA	0.00250776	4.74726	NA	0.0212938	16.0766	NA	0.0913899	-28.7412	NA	4.33095	-2.82	-4.67	26.1	-6.80256	NA	0.00135996	3.80355	NA
YB300-F2	7	sample	biogenic	NA		A	NA	2020-09-08	10:24:42	19435	200908_415_JG_36_YB300-F2.did	MAT235PLUS MOTU	NA	NA	70	Y	N	1	NA	NA				ETH-1, ETH-2, ETH-3	NA	415	-3.4671	NA	0.0016318	8.71474	NA	0.0021723	4.88218	NA	0.0232529	17.2069	NA	0.0596122	36.9322	NA	2.22706	-2.82	-4.67	26.1	-6.84297	NA	0.00174431	4.02126	NA
YB300-F2	7	sample	biogenic	NA		A	NA	2020-09-15	01:17:00	19605	200915_419_JG_24_YB300-F2.did	MAT235PLUS MOTU	NA	NA	70	Y	N	0	NA	NA				ETH-1, ETH-2, ETH-3	NA	419	-3.47042	NA	0.00119682	9.39106	NA	0.00264138	5.51741	NA	0.0158206	17.7496	NA	0.082046	-30.7892	NA	3.2064	-2.82	-4.67	26.1	-6.87152	NA	0.00127114	4.69513	NA
YB300-F3	7	sample	biogenic	NA		A	NA	2020-07-08	06:44:40	18142	200708_385_JG_24_YB300-L3.did	MAT235PLUS MOTU	NA	NA	70	Y	N	0	NA	NA				ETH-1, ETH-2, ETH-3	NA	385	-3.43253	NA	0.0016047	7.83298	NA	0.00334248	4.03003	NA	0.0179053	14.8777	NA	0.091295	-60.9525	NA	11.3349	-2.82	-4.67	26.1	-6.77348	NA	0.00165186	3.14264	NA
YB300-F3	7	sample	biogenic	NA		A	NA	2020-08-25	01:01:59	19127	200825_408_JG_24_YB300-F3.did	MAT235PLUS MOTU	NA	NA	70	Y	N	0	NA	NA				ETH-1, ETH-2, ETH-3	NA	408	-3.42888	NA	0.00121284	7.40133	NA	0.00188322	3.55984	NA	0.020189	13.3138	NA	0.0954271	-30.1314	NA	2.63332	-2.82	-4.67	26.1	-6.75363	NA	0.00129289	2.71254	NA
YB300-F3	7	sample	biogenic	NA		A	NA	2020-09-22	01:02:26	19789	200922_423_JG_24_YB300-F3.did	MAT235PLUS MOTU	NA	NA	70	Y	N	0	NA	NA				ETH-1, ETH-2, ETH-3	NA	423	-3.61674	NA	0.00116078	7.28893	NA	0.00211251	3.26984	NA	0.0207895	13.9186	NA	0.0896403	-20.7766	NA	2.09253	-2.82	-4.67	26.1	-6.94999	NA	0.00121254	2.60098	NA
YB300-F3	7	sample	biogenic	NA		A	NA	2020-09-29	10:17:19	19986	200929_427_JG_39_YB300-F3.did	MAT235PLUS MOTU	NA	NA	70	Y	N	0	NA	NA				ETH-1, ETH-2, ETH-3	NA	427	-3.57617	NA	0.00132424	7.78391	NA	0.00199575	3.88015	NA	0.0175596	14.2061	NA	0.0832579	-29.1502	NA	4.65978	-2.82	-4.67	26.1	-6.92498	NA	0.00139299	3.09407	NA
YB300-F3	7	sample	biogenic	NA		A	NA	2020-10-06	02:58:44	20158	201006_431_JG_27_YB300-F3.did	MAT235PLUS MOTU	NA	NA	70	Y	N	0	NA	NA				ETH-1, ETH-2, ETH-3	NA	431	-3.45328	NA	0.00126709	7.62834	NA	0.00231398	3.71661	NA	0.0206444	13.8882	NA	0.0774241	-79.2624	NA	4.58597	-2.82	-4.67	26.1	-6.78806	NA	0.00135356	2.93878	NA
YB300-F4	7	sample	biogenic	NA		A	NA	2020-07-29	21:44:11	18639	200729_397_JG_17_YB300-F4.did	MAT235PLUS MOTU	NA	NA	70	Y	N	0	NA	NA				ETH-1, ETH-2, ETH-3	NA	397	-3.50295	NA	0.00170042	8.1221	NA	0.00257757	4.30118	NA	0.0183178	15.9374	NA	0.0630079	108.562	NA	7.71469	-2.82	-4.67	26.1	-6.85934	NA	0.00177384	3.43086	NA
YB300-F4	7	sample	biogenic	NA		A	NA	2020-08-11	01:33:16	18867	200811_402_JG_24_YB300-F4.did	MAT235PLUS MOTU	NA	NA	70	Y	N	1	NA	NA				ETH-1, ETH-2, ETH-3	NA	402	-3.52015	NA	0.00204629	8.07614	NA	0.00345754	4.12069	NA	0.0205242	13.9969	NA	0.212113	-70.0972	NA	8.47801	-2.82	-4.67	26.1	-6.87599	NA	0.00209699	3.38511	NA
YB300-F4	7	sample	biogenic	NA		A	NA	2020-08-15	07:30:43	19005	200815_405_JG_24_YB300-F4.did	MAT235PLUS MOTU	NA	NA	70	Y	N	1	NA	NA				ETH-1, ETH-2, ETH-3	NA	405	-3.9786	NA	0.141667	7.57815	NA	0.123408	10.0801	NA	2.80766	59.9943	NA	20.6817	946.606	NA	3741.11	-2.82	-4.67	26.1	-7.3469	NA	0.149377	2.88996	NA
YB300-L1	7	sample	biogenic	NA		A	NA	2020-06-18	23:58:37	17652	200618_374_JG_23_YB300-L1.did	MAT235PLUS MOTU	NA	NA	70	Y	N	0	NA	NA				ETH-1, ETH-2, ETH-3	NA	374	-2.98882	NA	0.00176991	10.2428	NA	0.00357929	6.85161	NA	0.0170779	19.4555	NA	0.0863301	-20.7553	NA	2.07693	-2.82	-4.67	26.1	-6.38897	NA	0.00183147	5.54267	NA
YB300-L1	7	sample	biogenic	NA		A	NA	2020-07-08	17:46:53	18160	200708_385_JG_42_YB40-L1.did	MAT235PLUS MOTU	NA	NA	70	Y	N	0	NA	NA				ETH-1, ETH-2, ETH-3	NA	385	-3.31366	NA	0.0011881	9.60309	NA	0.00281364	5.89099	NA	0.0190245	18.5729	NA	0.0591495	231.702	NA	167.069	-2.82	-4.67	26.1	-6.71204	NA	0.00124754	4.90604	NA
YB300-L1	7	sample	biogenic	NA		A	NA	2020-08-05	07:25:01	18729	200805_399_JG_24_YB300-L1.did	MAT235PLUS MOTU	NA	NA	70	Y	N	0	NA	NA				ETH-1, ETH-2, ETH-3	NA	399	-2.98151	NA	0.00214142	11.0136	NA	0.00322504	7.59129	NA	0.0141435	20.1161	NA	0.119566	-60.4961	NA	5.41492	-2.82	-4.67	26.1	-6.40966	NA	0.00220236	6.31067	NA
YB300-L1	7	sample	biogenic	NA		A	NA	2020-08-26	06:13:31	19172	200826_409_JG_23_YB300-L1.did	MAT235PLUS MOTU	NA	NA	70	Y	N	0	NA	NA				ETH-1, ETH-2, ETH-3	NA	409	-3.03287	NA	0.00120483	10.9167	NA	0.001909	7.45187	NA	0.0192889	20.8846	NA	0.0840269	-22.8004	NA	4.10222	-2.82	-4.67	26.1	-6.46089	NA	0.00127754	6.21424	NA
YB300-L2	7	sample	biogenic	NA		A	NA	2020-06-24	07:49:06	17790	200624_377_JG_23_YB300-L2.did	MAT235PLUS MOTU	NA	NA	70	Y	N	0	NA	NA				ETH-1, ETH-2, ETH-3	NA	377	-2.98846	NA	0.00117638	7.46189	NA	0.00279027	4.16216	NA	0.01923	14.2636	NA	0.0839095	-13.0728	NA	4.80964	-2.82	-4.67	26.1	-6.28579	NA	0.00122694	2.77189	NA
YB300-L2	7	sample	biogenic	NA		A	NA	2020-09-01	23:49:45	19327	200901_413_JG_23_YB300-L2.did	MAT235PLUS MOTU	NA	NA	70	Y	N	0	NA	NA				ETH-1, ETH-2, ETH-3	NA	413	-3.15066	NA	0.00151159	7.58228	NA	0.00211863	4.06685	NA	0.0148692	14.4474	NA	0.0788029	-21.3905	NA	3.154	-2.82	-4.67	26.1	-6.46337	NA	0.00159658	2.89222	NA
YB300-L2	7	sample	biogenic	NA		A	NA	2020-09-08	02:26:35	19422	200908_415_JG_23_YB300-L2.did	MAT235PLUS MOTU	NA	NA	70	Y	N	0	NA	NA				ETH-1, ETH-2, ETH-3	NA	415	-3.06654	NA	0.00110947	8.62748	NA	0.00176286	5.19249	NA	0.0151887	16.5022	NA	0.0959646	-6.30392	NA	3.52788	-2.82	-4.67	26.1	-6.41222	NA	0.00117682	3.93343	NA
YB300-L2	7	sample	biogenic	NA		A	NA	2020-09-08	09:46:45	19434	200908_415_JG_35_YB300-L2.did	MAT235PLUS MOTU	NA	NA	70	Y	N	0	NA	NA				ETH-1, ETH-2, ETH-3	NA	415	-3.0742	NA	0.00145895	7.30544	NA	0.00227098	3.90281	NA	0.0172549	13.5432	NA	0.0838094	-40.2748	NA	3.14897	-2.82	-4.67	26.1	-6.37153	NA	0.00153799	2.61621	NA
YB300-L2	7	sample	biogenic	NA		A	NA	2020-09-15	00:38:24	19604	200915_419_JG_23_YB300-L2.did	MAT235PLUS MOTU	NA	NA	70	Y	N	0	NA	NA				ETH-1, ETH-2, ETH-3	NA	419	-3.18851	NA	0.00134511	6.75722	NA	0.00194915	3.22066	NA	0.0201241	12.3838	NA	0.094015	-17.3951	NA	3.20168	-2.82	-4.67	26.1	-6.47326	NA	0.00142025	2.07024	NA
YB300-L3	7	sample	biogenic	NA		A	NA	2020-07-08	07:20:54	18143	200708_385_JG_25_ETH-3.did	MAT235PLUS MOTU	NA	NA	70	Y	N	0	NA	NA				ETH-1, ETH-2, ETH-3	NA	385	-3.31653	NA	0.0013216	9.57996	NA	0.00286204	5.83388	NA	0.0136525	18.4155	NA	0.0718992	-153.697	NA	51.1981	-2.82	-4.67	26.1	-6.71425	NA	0.00135301	4.883	NA
YB300-L3	7	sample	biogenic	NA		A	NA	2020-08-25	00:25:48	19126	200825_408_JG_23_YB300-L3.did	MAT235PLUS MOTU	NA	NA	70	Y	N	0	NA	NA				ETH-1, ETH-2, ETH-3	NA	408	-3.35022	NA	0.00150347	9.66341	NA	0.00192584	5.87258	NA	0.0151693	17.9316	NA	0.111078	-18.5657	NA	3.31724	-2.82	-4.67	26.1	-6.75329	NA	0.00158123	4.96622	NA
YB300-L3	7	sample	biogenic	NA		A	NA	2020-09-02	18:46:18	19346	200902_413_JG_41_YB300-L3.did	MAT235PLUS MOTU	NA	NA	70	Y	N	0	NA	NA				ETH-1, ETH-2, ETH-3	NA	413	-3.28101	NA	0.00127466	10.4082	NA	0.00212228	6.77355	NA	0.0155655	20.5854	NA	0.0805611	20.6197	NA	4.41247	-2.82	-4.67	26.1	-6.70695	NA	0.00135487	5.70814	NA
YB300-L4	7	sample	biogenic	NA		A	NA	2020-07-29	22:20:56	18640	200729_397_JG_18_YB300-L4.did	MAT235PLUS MOTU	NA	NA	70	Y	N	0	NA	NA				ETH-1, ETH-2, ETH-3	NA	397	-3.40918	NA	0.00152852	11.2683	NA	0.00213201	7.44289	NA	0.0189595	21.8543	NA	0.0758449	71.4553	NA	6.90265	-2.82	-4.67	26.1	-6.87554	NA	0.00164627	6.56541	NA
YB300-L4	7	sample	biogenic	NA		A	NA	2020-08-11	00:55:27	18866	200811_402_JG_23_YB300-L4.did	MAT235PLUS MOTU	NA	NA	70	Y	N	1	NA	NA				ETH-1, ETH-2, ETH-3	NA	402	-3.36422	NA	0.00173585	10.6875	NA	0.00238571	6.64859	NA	0.0213763	17.1486	NA	0.175328	-215.798	NA	11.379	-2.82	-4.67	26.1	-6.80608	NA	0.00183138	5.9866	NA
YB300-L4	7	sample	biogenic	NA		A	NA	2020-08-15	06:55:29	19004	200815_405_JG_23_YB300-L4.did	MAT235PLUS MOTU	NA	NA	70	Y	N	1	NA	NA				ETH-1, ETH-2, ETH-3	NA	405	-3.2405	NA	0.0136954	10.6637	NA	0.0141599	6.36305	NA	0.104784	11.2711	NA	0.825265	-1312.57	NA	133.679	-2.82	-4.67	26.1	-6.67316	NA	0.0141817	5.96264	NA
YB300-L5	7	sample	biogenic	NA		A	NA	2020-09-22	00:27:16	19788	200922_423_JG_23_YB300-L5.did	MAT235PLUS MOTU	NA	NA	70	Y	N	0	NA	NA				ETH-1, ETH-2, ETH-3	NA	423	-3.44628	NA	0.00142755	9.78331	NA	0.00205781	5.84464	NA	0.0204769	19.0242	NA	0.0766111	-11.8755	NA	2.67014	-2.82	-4.67	26.1	-6.86025	NA	0.00150656	5.0859	NA
YB300-L5	7	sample	biogenic	NA		A	NA	2020-09-29	00:12:38	19970	200929_427_JG_23_YB300-L5.did	MAT235PLUS MOTU	NA	NA	70	Y	N	0	NA	NA				ETH-1, ETH-2, ETH-3	NA	427	-3.29941	NA	0.00149362	11.4638	NA	0.0021155	7.7414	NA	0.0150567	22.1142	NA	0.0604893	-24.4226	NA	3.79163	-2.82	-4.67	26.1	-6.76561	NA	0.00155676	6.75993	NA
YB300-L5	7	sample	biogenic	NA		A	NA	2020-09-29	00:50:39	19971	200929_427_JG_24_YB300-L5.did	MAT235PLUS MOTU	NA	NA	70	Y	N	0	NA	NA				ETH-1, ETH-2, ETH-3	NA	427	-3.38403	NA	0.00155205	11.0792	NA	0.0025972	7.26495	NA	0.0191214	20.6986	NA	0.138735	-67.1122	NA	5.24783	-2.82	-4.67	26.1	-6.84171	NA	0.00166785	6.37694	NA
YB300-L5	7	sample	biogenic	NA		A	NA	2020-09-29	09:39:32	19985	200929_427_JG_38_YB300-L5.did	MAT235PLUS MOTU	NA	NA	70	Y	N	0	NA	NA				ETH-1, ETH-2, ETH-3	NA	427	-3.26848	NA	0.00129613	10.8394	NA	0.00249597	7.13824	NA	0.019233	20.9368	NA	0.0954016	2.08582	NA	2.9221	-2.82	-4.67	26.1	-6.70952	NA	0.00139155	6.13773	NA
YB300-L8	7	sample	biogenic	NA		A	NA	2020-10-06	02:21:15	20157	201006_431_JG_26_YB300-L8.did	MAT235PLUS MOTU	NA	NA	70	Y	N	0	NA	NA				ETH-1, ETH-2, ETH-3	NA	431	-2.6564	NA	0.00150414	10.1044	NA	0.00229251	7.04525	NA	0.0158016	18.8145	NA	0.0757916	-88.9617	NA	5.76904	-2.82	-4.67	26.1	-6.02905	NA	0.00155589	5.40403	NA
YB300-L8	7	sample	biogenic	NA		A	NA	2020-10-09	04:31:45	20252	201009_433_JG_29_YB300-L8.did	MAT235PLUS MOTU	NA	NA	70	Y	N	0	NA	NA				ETH-1, ETH-2, ETH-3	NA	433	-2.88399	NA	0.00147341	10.3485	NA	0.00207903	6.97718	NA	0.0208389	18.768	NA	0.0698452	-99.3261	NA	2.98892	-2.82	-4.67	26.1	-6.28098	NA	0.00155434	5.6478	NA
YB300-L8	7	sample	biogenic	NA		A	NA	2020-10-09	05:06:08	20253	201009_433_JG_30_YB300-L8.did	MAT235PLUS MOTU	NA	NA	70	Y	N	1	NA	NA				ETH-1, ETH-2, ETH-3	NA	433	-3.25235	NA	0.023534	9.60283	NA	0.0352638	6.66123	NA	0.0436502	17.8755	NA	0.466119	315.711	NA	52.4361	-2.82	-4.67	26.1	-6.64659	NA	0.0238212	4.90564	NA
YB350-L4	8	sample	biogenic	NA		A	NA	2020-02-18	06:08:44	16024	200218_333_JG_33_YB350-4.did	MAT235PLUS MOTU	NA	NA	70	Y	N	0	NA	NA				ETH-1, ETH-2, ETH-3	NA	333	-2.332	NA	0.004	9.37	NA	0.007	6.671	NA	0.021	16.956	NA	0.093	-37.247	NA	3.287	-2.82	-4.67	26.1	-5.655	NA	0.004	4.672	NA
YB350-F2	8	sample	biogenic	NA		A	NA	2020-02-17	18:28:44	16005	200217_333_JG_14_YB350-F2.did	MAT235PLUS MOTU	NA	NA	70	Y	N	0	NA	NA				ETH-1, ETH-2, ETH-3	NA	333	-3.81	NA	0.005	8.058	NA	0.009	3.906	NA	0.02	14.11	NA	0.148	-50.379	NA	5.834	-2.82	-4.67	26.1	-7.185	NA	0.005	3.367	NA
YB350-F2	8	sample	biogenic	NA		A	NA	2020-02-17	19:04:52	16006	200217_333_JG_15_YB350-F2.did	MAT235PLUS MOTU	NA	NA	70	Y	N	0	NA	NA				ETH-1, ETH-2, ETH-3	NA	333	-3.44	NA	0.002	8.94	NA	0.006	5.089	NA	0.019	16.171	NA	0.091	-23.938	NA	2.714	-2.82	-4.67	26.1	-6.823	NA	0.002	4.246	NA
YB350-F2	8	sample	biogenic	NA		A	NA	2020-02-18	01:50:48	16017	200218_333_JG_26_YB350-F2.did	MAT235PLUS MOTU	NA	NA	70	Y	N	0	NA	NA				ETH-1, ETH-2, ETH-3	NA	333	-3.613	NA	0.004	7.787	NA	0.007	3.791	NA	0.018	13.369	NA	0.107	-57.565	NA	4.863	-2.82	-4.67	26.1	-6.965	NA	0.004	3.097	NA
YB350-F2	8	sample	biogenic	NA		A	NA	2020-02-18	02:28:03	16018	200218_333_JG_27_YB350-F2.did	MAT235PLUS MOTU	NA	NA	70	Y	N	0	NA	NA				ETH-1, ETH-2, ETH-3	NA	333	-3.823	NA	0.005	8.233	NA	0.009	3.966	NA	0.021	13.527	NA	0.143	-82.991	NA	6.167	-2.82	-4.67	26.1	-7.205	NA	0.005	3.542	NA
YB350-F2	8	sample	biogenic	NA		A	NA	2020-02-18	07:19:53	16026	200218_333_JG_35_YB350-F2.did	MAT235PLUS MOTU	NA	NA	70	Y	N	0	NA	NA				ETH-1, ETH-2, ETH-3	NA	333	-3.605	NA	0.003	8.406	NA	0.007	4.373	NA	0.02	14.593	NA	0.079	-57.026	NA	3.104	-2.82	-4.67	26.1	-6.978	NA	0.003	3.714	NA
YB350-F2	8	sample	biogenic	NA		A	NA	2020-02-18	07:58:27	16027	200218_333_JG_36_YB350-F2.did	MAT235PLUS MOTU	NA	NA	70	Y	N	0	NA	NA				ETH-1, ETH-2, ETH-3	NA	333	-3.543	NA	0.005	7.819	NA	0.01	3.845	NA	0.022	12.634	NA	0.144	-91.635	NA	6.581	-2.82	-4.67	26.1	-6.891	NA	0.005	3.129	NA
YB350-F3	8	sample	biogenic	NA		A	NA	2020-02-28	07:11:37	16258	200228_339_JG_30_YB350-F3.did	MAT235PLUS MOTU	NA	NA	70	Y	N	0	NA	NA				ETH-1, ETH-2, ETH-3	NA	339	-3.4431	NA	0.00400207	9.26801	NA	0.0072926	5.38621	NA	0.0178093	16.2282	NA	0.121877	-105.684	NA	8.28239	-2.82	-4.67	26.1	-6.83781	NA	0.00401419	4.57247	NA
YB350-F5	8	sample	biogenic	NA		A	NA	2020-02-28	06:33:34	16257	200228_339_JG_29_YB350-F5.did	MAT235PLUS MOTU	NA	NA	70	Y	N	0	NA	NA				ETH-1, ETH-2, ETH-3	NA	339	-3.51678	NA	0.00374106	10.6458	NA	0.00675243	6.59627	NA	0.0224856	18.8398	NA	0.142975	-96.6142	NA	7.67939	-2.82	-4.67	26.1	-6.96738	NA	0.00377119	5.9454	NA
YB350-F6	8	sample	biogenic	NA		A	NA	2020-03-03	22:38:30	16318	200303_341_JG_36_YB350-F8.did	MAT235PLUS MOTU	NA	NA	70	Y	N	1	NA	NA				ETH-1, ETH-2, ETH-3	NA	341	-3.3875	NA	0.00313565	10.8661	NA	0.005586	6.96552	NA	0.0178396	18.5528	NA	0.198425	-113.903	NA	14.4423	-2.82	-4.67	26.1	-6.83753	NA	0.00317462	6.16463	NA
YB350-F7	8	sample	biogenic	NA		A	NA	2020-02-17	20:20:33	16008	200217_333_JG_17_YB350-F7.did	MAT235PLUS MOTU	NA	NA	70	Y	N	0	NA	NA				ETH-1, ETH-2, ETH-3	NA	333	-4.413	NA	0.004	8.912	NA	0.008	4.083	NA	0.017	16.094	NA	0.116	-28.384	NA	4.384	-2.82	-4.67	26.1	-7.86	NA	0.004	4.22	NA
YB350-F7	8	sample	biogenic	NA		A	NA	2020-02-17	20:57:16	16009	200217_333_JG_18_YB350-F7.did	MAT235PLUS MOTU	NA	NA	70	Y	N	0	NA	NA				ETH-1, ETH-2, ETH-3	NA	333	-4.167	NA	0.004	9.475	NA	0.008	4.904	NA	0.023	16.725	NA	0.13	-49.429	NA	4.657	-2.82	-4.67	26.1	-7.618	NA	0.004	4.781	NA
YB350-F7	8	sample	biogenic	NA		A	NA	2020-02-18	03:40:23	16020	200218_333_JG_29_YB350-F7.did	MAT235PLUS MOTU	NA	NA	70	Y	N	0	NA	NA				ETH-1, ETH-2, ETH-3	NA	333	-4.209	NA	0.004	10.219	NA	0.009	5.538	NA	0.022	18.104	NA	0.145	-69.019	NA	5.687	-2.82	-4.67	26.1	-7.691	NA	0.004	5.522	NA
YB350-F7	8	sample	biogenic	NA		A	NA	2020-02-18	04:17:00	16021	200218_333_JG_30_YB350-F7.did	MAT235PLUS MOTU	NA	NA	70	Y	N	0	NA	NA				ETH-1, ETH-2, ETH-3	NA	333	-3.949	NA	0.003	9.77	NA	0.007	5.39	NA	0.019	17.484	NA	0.101	-45.954	NA	3.805	-2.82	-4.67	26.1	-7.397	NA	0.003	5.074	NA
YB350-F8	8	sample	biogenic	NA		A	NA	2020-03-03	21:59:32	16317	200303_341_JG_35_YB350-F6.did	MAT235PLUS MOTU	NA	NA	70	Y	N	1	NA	NA				ETH-1, ETH-2, ETH-3	NA	341	-3.95554	NA	0.0018292	8.72838	NA	0.00355475	4.31657	NA	0.0182963	15.9233	NA	0.118834	-14.0496	NA	3.7859	-2.82	-4.67	26.1	-7.36481	NA	0.00185798	4.03595	NA
YB350-L1	8	sample	biogenic	NA		A	NA	2020-02-17	13:00:28	15996	200217_333_JG_5_YB350-L1.did	MAT235PLUS MOTU	NA	NA	70	Y	N	0	NA	NA				ETH-1, ETH-2, ETH-3	NA	333	-3.568	NA	0.003	10.481	NA	0.007	6.501	NA	0.019	18.861	NA	0.105	-43.966	NA	4.862	-2.82	-4.67	26.1	-7.016	NA	0.003	5.782	NA
YB350-L1	8	sample	biogenic	NA		A	NA	2020-02-17	13:37:42	15997	200217_333_JG_6_YB350-L1.did	MAT235PLUS MOTU	NA	NA	70	Y	N	0	NA	NA				ETH-1, ETH-2, ETH-3	NA	333	-3.502	NA	0.003	11.124	NA	0.005	7.227	NA	0.024	20.687	NA	0.094	-1.645	NA	3.104	-2.82	-4.67	26.1	-6.97	NA	0.003	6.422	NA
YB350-L1	8	sample	biogenic	NA		A	NA	2020-02-18	00:00:22	16014	200218_333_JG_23_YB350-L1.did	MAT235PLUS MOTU	NA	NA	70	Y	N	0	NA	NA				ETH-1, ETH-2, ETH-3	NA	333	-3.615	NA	0.005	10.606	NA	0.009	6.606	NA	0.023	18.908	NA	0.142	-52.236	NA	6.385	-2.82	-4.67	26.1	-7.07	NA	0.005	5.906	NA
YB350-L1	8	sample	biogenic	NA		A	NA	2020-02-18	09:12:18	16029	200218_333_JG_38_YB350-L1.did	MAT235PLUS MOTU	NA	NA	70	Y	N	0	NA	NA				ETH-1, ETH-2, ETH-3	NA	333	-3.544	NA	0.003	10.417	NA	0.007	6.455	NA	0.019	18.253	NA	0.131	-66.914	NA	4.102	-2.82	-4.67	26.1	-6.988	NA	0.003	5.718	NA
YB350-L1	8	sample	biogenic	NA		A	NA	2020-02-18	09:48:53	16030	200218_333_JG_39_YB350-L1.did	MAT235PLUS MOTU	NA	NA	70	Y	N	0	NA	NA				ETH-1, ETH-2, ETH-3	NA	333	-3.563	NA	0.002	10.833	NA	0.005	6.848	NA	0.023	19.965	NA	0.083	-30.163	NA	2.641	-2.82	-4.67	26.1	-7.024	NA	0.002	6.132	NA
YB350-L2	8	sample	biogenic	NA		A	NA	2020-02-27	21:18:17	16242	200227_339_JG_14_YB350-L2.did	MAT235PLUS MOTU	NA	NA	70	Y	N	0	NA	NA				ETH-1, ETH-2, ETH-3	NA	339	-3.19129	NA	0.00307661	9.46409	NA	0.00540658	5.84159	NA	0.0233284	17.5314	NA	0.104994	-41.8246	NA	4.43924	-2.82	-4.67	26.1	-6.57629	NA	0.00312665	4.76727	NA
YB350-L2	8	sample	biogenic	NA		A	NA	2020-02-27	21:54:22	16243	200227_339_JG_15_YB350-L2.did	MAT235PLUS MOTU	NA	NA	70	Y	N	0	NA	NA				ETH-1, ETH-2, ETH-3	NA	339	-3.28294	NA	0.00353572	9.41255	NA	0.00529505	5.74548	NA	0.02145	17.4266	NA	0.107668	-43.7902	NA	3.81989	-2.82	-4.67	26.1	-6.67221	NA	0.00359828	4.71612	NA
YB350-L3	8	sample	biogenic	NA		A	NA	2020-10-13	02:36:18	20341	201013_435_JG_26_YB350-L3.did	MAT235PLUS MOTU	NA	NA	70	Y	N	0	NA	NA				ETH-1, ETH-2, ETH-3	NA	435	-3.27089	NA	0.0015484	11.129	NA	0.00262361	7.36535	NA	0.0147662	20.0448	NA	0.0897877	-87.8915	NA	5.7124	-2.82	-4.67	26.1	-6.7228	NA	0.00161679	6.42632	NA
YB350-L3	8	sample	biogenic	NA		A	NA	2020-10-13	03:15:23	20342	201013_435_JG_27_YB350-L3.did	MAT235PLUS MOTU	NA	NA	70	Y	N	0	NA	NA				ETH-1, ETH-2, ETH-3	NA	435	-3.41761	NA	0.00184495	11.116	NA	0.00259984	7.37512	NA	0.0150794	22.3198	NA	0.146629	91.471	NA	10.7127	-2.82	-4.67	26.1	-6.87891	NA	0.00191905	6.41364	NA
YB350-L3	8	sample	biogenic	NA		A	NA	2020-10-20	04:29:43	20528	201020_439_JG_29_YB350-L3.did	MAT235PLUS MOTU	NA	NA	70	Y	N	0	NA	NA				ETH-1, ETH-2, ETH-3	NA	439	-3.18789	NA	0.001204	11.9952	NA	0.00185909	8.30018	NA	0.0141923	24.4977	NA	0.164594	-102.469	NA	2.77037	-2.82	-4.67	26.1	-6.66622	NA	0.0012921	7.2892	NA
YB350-L3	8	sample	biogenic	NA		A	NA	2020-10-20	05:07:30	20529	201020_439_JG_30_YB350-L3.did	MAT235PLUS MOTU	NA	NA	70	Y	N	0	NA	NA				ETH-1, ETH-2, ETH-3	NA	439	-3.26087	NA	0.0011641	11.3797	NA	0.00219665	7.65003	NA	0.0172255	23.1167	NA	0.216808	-69.0432	NA	3.55336	-2.82	-4.67	26.1	-6.72137	NA	0.00124617	6.67607	NA
YB350-L4	8	sample	biogenic	NA		A	NA	2020-02-17	14:49:28	15999	200217_333_JG_8_YB350-L4.did	MAT235PLUS MOTU	NA	NA	70	Y	N	0	NA	NA				ETH-1, ETH-2, ETH-3	NA	333	-2.797	NA	0.004	9.404	NA	0.008	6.276	NA	0.02	16.901	NA	0.126	-54.408	NA	4.5	-2.82	-4.67	26.1	-6.153	NA	0.004	4.706	NA
YB350-L4	8	sample	biogenic	NA		A	NA	2020-02-17	15:26:16	16000	200217_333_JG_9_YB350-L4.did	MAT235PLUS MOTU	NA	NA	70	Y	N	0	NA	NA				ETH-1, ETH-2, ETH-3	NA	333	-2.52	NA	0.003	9.416	NA	0.007	6.572	NA	0.018	17.061	NA	0.126	-29.189	NA	4.924	-2.82	-4.67	26.1	-5.858	NA	0.003	4.718	NA
YB350-L4	8	sample	biogenic	NA		A	NA	2020-02-18	00:36:46	16015	200218_333_JG_24_YB350-L4.did	MAT235PLUS MOTU	NA	NA	70	Y	N	0	NA	NA				ETH-1, ETH-2, ETH-3	NA	333	-2.666	NA	0.003	10.342	NA	0.007	7.237	NA	0.017	18.535	NA	0.097	-41.19	NA	3.108	-2.82	-4.67	26.1	-6.048	NA	0.003	5.64	NA
YB350-L4	8	sample	biogenic	NA		A	NA	2020-02-18	05:32:19	16023	200218_333_JG_32_YB350-L4.did	MAT235PLUS MOTU	NA	NA	70	Y	N	0	NA	NA				ETH-1, ETH-2, ETH-3	NA	333	-2.577	NA	0.004	8.167	NA	0.008	5.218	NA	0.02	14.188	NA	0.151	-53.347	NA	4.665	-2.82	-4.67	26.1	-5.873	NA	0.004	3.473	NA
YB350-L4	8	sample	biogenic	NA		A	NA	2020-02-18	11:02:35	16032	200218_333_JG_41_YB350-L4.did	MAT235PLUS MOTU	NA	NA	70	Y	N	0	NA	NA				ETH-1, ETH-2, ETH-3	NA	333	-2.305	NA	0.003	8.604	NA	0.006	5.968	NA	0.02	15.38	NA	0.094	-34.514	NA	2.641	-2.82	-4.67	26.1	-5.598	NA	0.003	3.908	NA
YB350-L4	8	sample	biogenic	NA		A	NA	2020-02-18	11:38:45	16033	200218_333_JG_42_YB350-L4.did	MAT235PLUS MOTU	NA	NA	70	Y	N	0	NA	NA				ETH-1, ETH-2, ETH-3	NA	333	-2.313	NA	0.003	8.217	NA	0.006	5.537	NA	0.017	14.489	NA	0.117	-33.079	NA	4.2	-2.82	-4.67	26.1	-5.593	NA	0.003	3.523	NA
YB350-L4	8	sample	biogenic	NA		A	NA	2020-10-13	12:02:46	20356	201013_435_JG_41_YB350-L4.did	MAT235PLUS MOTU	NA	NA	70	Y	N	0	NA	NA				ETH-1, ETH-2, ETH-3	NA	435	-2.42272	NA	0.00212764	8.9872	NA	0.0034178	6.23126	NA	0.0172543	16.2044	NA	0.101032	-101.03	NA	6.73729	-2.82	-4.67	26.1	-5.73833	NA	0.00218475	4.29039	NA
YB350-L4	8	sample	biogenic	NA		A	NA	2020-10-13	12:41:16	20357	201013_435_JG_42_YB350-L4.did	MAT235PLUS MOTU	NA	NA	70	Y	N	0	NA	NA				ETH-1, ETH-2, ETH-3	NA	435	-2.20436	NA	0.0013426	8.33803	NA	0.00169023	5.77673	NA	0.0153803	14.9405	NA	0.0957257	-97.8246	NA	7.69637	-2.82	-4.67	26.1	-5.48127	NA	0.0014167	3.64309	NA
YB350-L7	8	sample	biogenic	NA		A	NA	2020-03-05	10:56:14	16366	200305_342_JG_38_YB350-L7.did	MAT235PLUS MOTU	NA	NA	70	Y	N	0	NA	NA				ETH-1, ETH-2, ETH-3	NA	342	-2.7383	NA	0.0015264	7.55703	NA	0.00299351	4.50665	NA	0.0157803	13.4933	NA	0.079313	-45.6073	NA	2.16037	-2.82	-4.67	26.1	-6.0223	NA	0.00158919	2.86613	NA
YB350-L7	8	sample	biogenic	NA		A	NA	2020-03-05	11:34:34	16367	200305_342_JG_39_YB350-L7.did	MAT235PLUS MOTU	NA	NA	70	Y	N	0	NA	NA				ETH-1, ETH-2, ETH-3	NA	342	-2.89354	NA	0.0025922	7.08159	NA	0.00561957	3.83676	NA	0.0202767	10.8842	NA	0.142047	-123.974	NA	5.7046	-2.82	-4.67	26.1	-6.17042	NA	0.00257959	2.39277	NA
YB350-2L1	8	sample	biogenic	NA		A	NA	2022-03-17	13:45:55	25700	220317_565_JG_6_YB350-L1.did	MAT235PLUS MOTU	NA	NA	70	Y	N	0	NA	NA				ETH-1, ETH-2, ETH-3	NA	565	-3.4947	NA	0.0012719	10.7196	NA	0.00201386	6.63392	NA	0.0184609	20.853	NA	0.0677255	13.392	NA	1.9066	-2.82	-4.67	26.1	-6.94654	NA	0.00135424	6.0189	NA
YB350-2L2	8	sample	biogenic	NA		A	NA	2022-03-18	02:38:42	25721	220318_565_JG_27_YB350-L2.did	MAT235PLUS MOTU	NA	NA	70	Y	N	0	NA	NA				ETH-1, ETH-2, ETH-3	NA	565	-3.13846	NA	0.016131	7.29556	NA	0.0480679	10.2811	NA	6.62827	108.959	NA	94.4264	9937.56	NA	9944.85	-2.82	-4.67	26.1	-6.43974	NA	0.0154487	2.60651	NA
YB350-2L3	8	sample	biogenic	NA		A	NA	2022-03-18	11:52:31	25736	220318_565_JG_42_YB350-L3.did	MAT235PLUS MOTU	NA	NA	70	Y	N	0	NA	NA				ETH-1, ETH-2, ETH-3	NA	565	-3.10848	NA	0.00139567	9.13568	NA	0.00352701	5.57782	NA	0.0133089	17.4202	NA	0.0631864	-10.8401	NA	1.50876	-2.82	-4.67	26.1	-6.47577	NA	0.00141611	4.43987	NA
YB350-2L5	8	sample	biogenic	NA		A	NA	2022-03-23	06:40:54	25855	220323_568_JG_23_YB350-L5.did	MAT235PLUS MOTU	NA	NA	70	Y	N	0	NA	NA				ETH-1, ETH-2, ETH-3	NA	568	-3.2569	NA	0.00122061	12.6566	NA	0.00199165	8.79916	NA	0.0152606	24.5948	NA	0.0676365	10.4422	NA	1.86285	-2.82	-4.67	26.1	-6.76433	NA	0.00129176	7.94827	NA
YB350-2L5	8	sample	biogenic	NA		A	NA	2022-03-23	15:41:02	25870	220323_568_JG_38_YB350-L5.did	MAT235PLUS MOTU	NA	NA	70	Y	N	0	NA	NA				ETH-1, ETH-2, ETH-3	NA	568	-3.18011	NA	0.00108113	12.2381	NA	0.00238845	8.5909	NA	0.0169644	23.7836	NA	0.0634636	18.2097	NA	2.11119	-2.82	-4.67	26.1	-6.6669	NA	0.00115417	7.53121	NA
YB350-2L1	8	sample	biogenic	NA		A	NA	2022-03-24	20:09:58	25895	220324_569_JG_17_YB350-L1.did	MAT235PLUS MOTU	NA	NA	70	Y	N	0	NA	NA				ETH-1, ETH-2, ETH-3	NA	569	-3.36279	NA	0.0012486	12.303	NA	0.00265374	8.30385	NA	0.0160835	23.8949	NA	0.0450614	7.24735	NA	1.50054	-2.82	-4.67	26.1	-6.86427	NA	0.00129114	7.59626	NA
YB350-2L2	8	sample	biogenic	NA		A	NA	2022-04-02	13:26:42	26128	220402_574_JG_35_YB350-L2.did	MAT235PLUS MOTU	NA	NA	70	Y	N	0	NA	NA				ETH-1, ETH-2, ETH-3	NA	574	-3.1248	NA	0.00159193	6.78772	NA	0.00425219	3.1607	NA	0.0170537	12.5372	NA	0.0812853	-13.5036	NA	1.57997	-2.82	-4.67	26.1	-6.40639	NA	0.00163374	2.10048	NA
YB350-2L3	8	sample	biogenic	NA		A	NA	2022-04-04	20:26:58	26157	220404_575_JG_18_YB350-L3.did	MAT235PLUS MOTU	NA	NA	70	Y	N	0	NA	NA				ETH-1, ETH-2, ETH-3	NA	575	-3.72347	NA	0.0021436	8.49846	NA	0.00450924	4.27786	NA	0.020554	16.2636	NA	0.0706467	-9.83257	NA	2.35776	-2.82	-4.67	26.1	-7.10861	NA	0.00217056	3.80634	NA
YB350-2L5	8	sample	biogenic	NA		A	NA	2022-04-05	07:02:11	26175	220405_575_JG_36_YB350-L5.did	MAT235PLUS MOTU	NA	NA	70	Y	N	0	NA	NA				ETH-1, ETH-2, ETH-3	NA	575	-3.3686	NA	0.00183423	14.5837	NA	0.00485428	10.597	NA	0.0142101	28.1091	NA	0.0822584	-22.0353	NA	2.12908	-2.82	-4.67	26.1	-6.95478	NA	0.00180963	9.86861	NA
YB350-2L1	8	sample	biogenic	NA		A	NA	2022-04-07	19:01:01	26246	220407_577_JG_15_YB350-L1.did	MAT235PLUS MOTU	NA	NA	70	Y	N	0	NA	NA				ETH-1, ETH-2, ETH-3	NA	577	-3.41454	NA	0.00123767	13.0215	NA	0.00383592	8.98737	NA	0.0135069	24.9387	NA	0.0923484	-14.9617	NA	1.78114	-2.82	-4.67	26.1	-6.94607	NA	0.00129526	8.31227	NA
YB350-2L1	8	sample	biogenic	NA		A	NA	2022-04-08	05:55:02	26264	220408_577_JG_33_YB350-L1.did	MAT235PLUS MOTU	NA	NA	70	Y	N	0	NA	NA				ETH-1, ETH-2, ETH-3	NA	577	-3.39118	NA	0.00138315	11.7083	NA	0.00261095	7.70799	NA	0.0158828	22.581	NA	0.0610785	-4.09615	NA	1.36146	-2.82	-4.67	26.1	-6.8726	NA	0.00145303	7.00373	NA
YB350-2L1	8	sample	biogenic	NA		A	NA	2022-05-13	00:35:30	26649	220513_587_JG_23_YB350-L1.did	MAT235PLUS MOTU	NA	NA	70	Y	N	0	NA	NA				ETH-1, ETH-2, ETH-3	NA	587	-3.33063	NA	0.00159695	12.2736	NA	0.00772615	8.35949	NA	0.0152681	23.614	NA	0.0979639	5.71842	NA	1.62731	-2.82	-4.67	26.1	-6.82887	NA	0.00149584	7.56688	NA
YB350-2L2	8	sample	biogenic	NA		A	NA	2022-05-13	11:38:22	26667	220513_587_JG_41_YB350-L2.did	MAT235PLUS MOTU	NA	NA	70	Y	N	0	NA	NA				ETH-1, ETH-2, ETH-3	NA	587	-3.11202	NA	0.00200764	7.72602	NA	0.00577443	4.11828	NA	0.0220027	14.4492	NA	0.0571478	-6.44306	NA	1.96601	-2.82	-4.67	26.1	-6.42744	NA	0.00199134	3.03534	NA
YB400-F1	9	sample	biogenic	NA		A	NA	2020-10-09	02:41:15	20249	201009_433_JG_26_YB400-F1.did	MAT235PLUS MOTU	NA	NA	70	Y	N	0	NA	NA				ETH-1, ETH-2, ETH-3	NA	433	-3.55026	NA	0.00142218	10.4955	NA	0.00273664	6.44407	NA	0.0176491	18.6711	NA	0.0950929	-114.915	NA	6.4837	-2.82	-4.67	26.1	-6.99756	NA	0.0015107	5.79571	NA
YB400-F1	9	sample	biogenic	NA		A	NA	2020-10-09	03:18:43	20250	201009_433_JG_27_YB400-F1.did	MAT235PLUS MOTU	NA	NA	70	Y	N	0	NA	NA				ETH-1, ETH-2, ETH-3	NA	433	-3.4444	NA	0.00117247	9.88064	NA	0.00205634	5.95986	NA	0.0153378	17.994	NA	0.0834535	-99.6185	NA	4.78235	-2.82	-4.67	26.1	-6.86184	NA	0.00122603	5.18287	NA
YB400-F1	9	sample	biogenic	NA		A	NA	2020-10-09	07:01:07	20256	201009_433_JG_33_YB400-F1.did	MAT235PLUS MOTU	NA	NA	70	Y	N	0	NA	NA				ETH-1, ETH-2, ETH-3	NA	433	-3.51442	NA	0.00097151	11.301	NA	0.0024184	7.29868	NA	0.0184394	20.7958	NA	0.0979031	-90.284	NA	5.19915	-2.82	-4.67	26.1	-6.98908	NA	0.00102307	6.59818	NA
YB400-F1	9	sample	biogenic	NA		A	NA	2020-10-09	10:53:12	20262	201009_433_JG_39_YB400-F1.did	MAT235PLUS MOTU	NA	NA	70	Y	N	0	NA	NA				ETH-1, ETH-2, ETH-3	NA	433	-3.51177	NA	0.00118107	10.2763	NA	0.00194993	6.39381	NA	0.0147322	19.2319	NA	0.0623563	-86.7393	NA	5.05112	-2.82	-4.67	26.1	-6.94838	NA	0.00124709	5.57728	NA
YB400-F1	9	sample	biogenic	NA		A	NA	2020-10-13	06:25:30	20347	201013_435_JG_32_YB400-F1.did	MAT235PLUS MOTU	NA	NA	70	Y	N	0	NA	NA				ETH-1, ETH-2, ETH-3	NA	435	-3.56761	NA	0.00123384	9.92623	NA	0.00195756	5.90193	NA	0.019791	18.6086	NA	0.0809061	-49.7815	NA	2.5285	-2.82	-4.67	26.1	-6.99504	NA	0.00132861	5.22857	NA
YB400-F2	9	sample	biogenic	NA		A	NA	2020-03-02	21:30:16	16295	200302_341_JG_13_ETH-3.did	MAT235PLUS MOTU	NA	NA	70	Y	N	1	NA	NA				ETH-1, ETH-2, ETH-3	NA	341	-4.12737	NA	0.00164601	11.5046	NA	0.00272151	6.82639	NA	0.0222709	11.1514	NA	0.516506	-1.66812	NA	6.1384	-2.82	-4.67	26.1	-7.65083	NA	0.00172059	6.80246	NA
YB400-F2	9	sample	biogenic	NA		A	NA	2020-03-03	10:22:12	16298	200303_341_JG_16_ETH-3.did	MAT235PLUS MOTU	NA	NA	70	Y	N	1	NA	NA				ETH-1, ETH-2, ETH-3	NA	341	-4.10021	NA	0.00223478	11.464	NA	0.00310263	6.76937	NA	0.0192977	4.99842	NA	0.779756	-69.0713	NA	2.70329	-2.82	-4.67	26.1	-7.62034	NA	0.00235197	6.76198	NA
YB400-F2	9	sample	biogenic	NA		A	NA	2020-03-03	18:17:29	16311	200303_341_JG_29_YB400-F2.did	MAT235PLUS MOTU	NA	NA	70	Y	N	1	NA	NA				ETH-1, ETH-2, ETH-3	NA	341	-4.18161	NA	0.00223694	11.4613	NA	0.00432427	6.76116	NA	0.0153819	20.309	NA	0.1805	-117.612	NA	15.0261	-2.82	-4.67	26.1	-7.70712	NA	0.00225759	6.75943	NA
YB400-F2	9	sample	biogenic	NA		A	NA	2020-03-03	18:54:27	16312	200303_341_JG_30_YB400-F2.did	MAT235PLUS MOTU	NA	NA	70	Y	N	1	NA	NA				ETH-1, ETH-2, ETH-3	NA	341	-4.31252	NA	0.00194547	11.0389	NA	0.00396619	6.16331	NA	0.0180257	20.244	NA	0.156756	-58.8959	NA	11.1631	-2.82	-4.67	26.1	-7.83124	NA	0.00195413	6.33891	NA
YB400-F2	9	sample	biogenic	NA		A	NA	2020-03-05	07:45:49	16361	200305_342_JG_33_YB400-F2.did	MAT235PLUS MOTU	NA	NA	70	Y	N	0	NA	NA				ETH-1, ETH-2, ETH-3	NA	342	-4.16826	NA	0.00271336	11.1804	NA	0.00507264	6.51586	NA	0.016698	19.4302	NA	0.132225	-91.5078	NA	4.79352	-2.82	-4.67	26.1	-7.68249	NA	0.00272503	6.47953	NA
YB400-F2	9	sample	biogenic	NA		A	NA	2020-03-05	12:49:27	16369	200305_342_JG_41_YB400-F2.did	MAT235PLUS MOTU	NA	NA	70	Y	N	0	NA	NA				ETH-1, ETH-2, ETH-3	NA	342	-4.39856	NA	0.00194087	11.0716	NA	0.00421752	6.18816	NA	0.01807	20.0581	NA	0.084581	-58.9419	NA	2.74871	-2.82	-4.67	26.1	-7.92428	NA	0.00195966	6.37167	NA
YB400-F2	9	sample	biogenic	NA		A	NA	2020-03-05	13:29:45	16370	200305_342_JG_42_YB400-F2.did	MAT235PLUS MOTU	NA	NA	70	Y	N	0	NA	NA				ETH-1, ETH-2, ETH-3	NA	342	-4.3457	NA	0.00406096	10.8262	NA	0.00682619	5.97794	NA	0.0192957	17.6198	NA	0.169745	-138.703	NA	6.5008	-2.82	-4.67	26.1	-7.85879	NA	0.00410348	6.12697	NA
YB400-F3	9	sample	biogenic	NA		A	NA	2020-02-28	02:49:04	16251	200228_339_JG_23_YB400-F3.did	MAT235PLUS MOTU	NA	NA	70	Y	N	0	NA	NA				ETH-1, ETH-2, ETH-3	NA	339	-3.09913	NA	0.00470664	9.68843	NA	0.00883344	6.17526	NA	0.0216818	17.1278	NA	0.135118	-101.447	NA	9.89927	-2.82	-4.67	26.1	-6.48622	NA	0.00472584	4.99059	NA
YB400-F3	9	sample	biogenic	NA		A	NA	2020-02-28	03:25:46	16252	200228_339_JG_24_YB400-F3.did	MAT235PLUS MOTU	NA	NA	70	Y	N	0	NA	NA				ETH-1, ETH-2, ETH-3	NA	339	-3.03787	NA	0.00232235	9.09321	NA	0.00421881	5.63784	NA	0.021679	17.0961	NA	0.0804795	-28.4051	NA	3.47898	-2.82	-4.67	26.1	-6.39883	NA	0.00237641	4.39739	NA
YB400-F3	9	sample	biogenic	NA		A	NA	2020-10-13	07:00:50	20348	201013_435_JG_33_YB400-F3.did	MAT235PLUS MOTU	NA	NA	70	Y	N	0	NA	NA				ETH-1, ETH-2, ETH-3	NA	435	-3.18575	NA	0.00121755	8.64375	NA	0.00206385	4.94098	NA	0.0164714	15.6936	NA	0.0913453	-59.4848	NA	2.39599	-2.82	-4.67	26.1	-6.54005	NA	0.00130483	3.9499	NA
YB400-F4	9	sample	biogenic	NA		A	NA	2020-10-13	00:40:30	20338	201013_435_JG_23_YB400-F4.did	MAT235PLUS MOTU	NA	NA	70	Y	N	0	NA	NA				ETH-1, ETH-2, ETH-3	NA	435	-3.22392	NA	0.00132433	14.1813	NA	0.0031782	10.424	NA	0.0171229	26.9523	NA	0.0794257	-61.8956	NA	4.8451	-2.82	-4.67	26.1	-6.78549	NA	0.00135869	9.46744	NA
YB400-F4	9	sample	biogenic	NA		A	NA	2020-10-13	01:16:38	20339	201013_435_JG_24_YB400-F4.did	MAT235PLUS MOTU	NA	NA	70	Y	N	0	NA	NA				ETH-1, ETH-2, ETH-3	NA	435	-3.18505	NA	0.0015717	14.2615	NA	0.0017073	10.5419	NA	0.0141321	27.356	NA	0.0767316	-48.6706	NA	3.24792	-2.82	-4.67	26.1	-6.74696	NA	0.00167227	9.5472	NA
YB400-F4	9	sample	biogenic	NA		A	NA	2020-10-13	10:06:23	20353	201013_435_JG_38_YB400-F4.did	MAT235PLUS MOTU	NA	NA	70	Y	N	0	NA	NA				ETH-1, ETH-2, ETH-3	NA	435	-3.20573	NA	0.00131632	14.5614	NA	0.00284854	10.9025	NA	0.0178661	28.3276	NA	0.0955003	-18.4891	NA	4.5416	-2.82	-4.67	26.1	-6.78012	NA	0.00133662	9.84605	NA
YB400-F4	9	sample	biogenic	NA		A	NA	2020-10-13	10:42:44	20354	201013_435_JG_39_YB400-F4.did	MAT235PLUS MOTU	NA	NA	70	Y	N	0	NA	NA				ETH-1, ETH-2, ETH-3	NA	435	-3.00888	NA	0.00133337	15.0551	NA	0.00275769	11.553	NA	0.0167864	29.0182	NA	0.0779126	-55.1492	NA	3.57621	-2.82	-4.67	26.1	-6.58827	NA	0.00139856	10.3375	NA
YB400-F4	9	sample	biogenic	NA		A	NA	2020-10-19	13:54:02	20505	201019_439_JG_6_YB400-F4.did	MAT235PLUS MOTU	NA	NA	70	Y	N	0	NA	NA				ETH-1, ETH-2, ETH-3	NA	439	-3.32266	NA	0.00142484	14.2911	NA	0.00291354	10.566	NA	0.0198942	27.4136	NA	0.117128	-81.0001	NA	8.83426	-2.82	-4.67	26.1	-6.89494	NA	0.00146951	9.57699	NA
YB400-L1	9	sample	biogenic	NA		A	NA	2020-02-27	23:08:23	16245	200227_339_JG_17_YB400-L1.did	MAT235PLUS MOTU	NA	NA	70	Y	N	0	NA	NA				ETH-1, ETH-2, ETH-3	NA	339	-3.34305	NA	0.00316133	10.0422	NA	0.00602251	6.25259	NA	0.0194409	17.9946	NA	0.1135	-68.307	NA	5.09496	-2.82	-4.67	26.1	-6.75964	NA	0.00318455	5.34363	NA
YB400-L1	9	sample	biogenic	NA		A	NA	2020-02-27	23:44:43	16246	200227_339_JG_18_YB400-L1.did	MAT235PLUS MOTU	NA	NA	70	Y	N	0	NA	NA				ETH-1, ETH-2, ETH-3	NA	339	-3.28505	NA	0.00333651	10.0417	NA	0.00645148	6.33568	NA	0.021816	17.7447	NA	0.107713	-96.0752	NA	6.2681	-2.82	-4.67	26.1	-6.69771	NA	0.00334131	5.34303	NA
YB400-L1	9	sample	biogenic	NA		A	NA	2020-02-28	08:26:34	16260	200228_339_JG_32_YB400-L1.did	MAT235PLUS MOTU	NA	NA	70	Y	N	0	NA	NA				ETH-1, ETH-2, ETH-3	NA	339	-3.27255	NA	0.00312128	10.124	NA	0.00634519	6.37246	NA	0.0194243	18.2143	NA	0.103552	-75.6038	NA	5.30068	-2.82	-4.67	26.1	-6.68742	NA	0.00312465	5.42498	NA
YB400-L1	9	sample	biogenic	NA		A	NA	2020-02-28	09:04:13	16261	200228_339_JG_33_YB400-L1.did	MAT235PLUS MOTU	NA	NA	70	Y	N	0	NA	NA				ETH-1, ETH-2, ETH-3	NA	339	-3.36878	NA	0.00159426	10.0858	NA	0.00351585	6.24338	NA	0.0189378	19.1743	NA	0.107416	-23.0161	NA	2.10637	-2.82	-4.67	26.1	-6.78871	NA	0.00164232	5.38708	NA
YB400-L2	9	sample	biogenic	NA		A	NA	2020-03-03	10:58:42	16299	200303_341_JG_17_YB400-L2.did	MAT235PLUS MOTU	NA	NA	70	Y	N	1	NA	NA				ETH-1, ETH-2, ETH-3	NA	341	-3.37263	NA	0.00179166	10.4793	NA	0.00361013	6.58959	NA	0.0217526	9.86773	NA	0.525831	-32.1027	NA	2.46502	-2.82	-4.67	26.1	-6.80737	NA	0.00184748	5.77919	NA
YB400-L2	9	sample	biogenic	NA		A	NA	2020-03-03	11:34:22	16300	200303_341_JG_18_YB400-L2.did	MAT235PLUS MOTU	NA	NA	70	Y	N	1	NA	NA				ETH-1, ETH-2, ETH-3	NA	341	-3.55118	NA	0.00258815	10.2251	NA	0.0026141	6.13114	NA	0.0236533	2.44699	NA	1.2184	-34.4598	NA	5.46662	-2.82	-4.67	26.1	-6.98855	NA	0.00270471	5.52631	NA
YB400-L2	9	sample	biogenic	NA		A	NA	2020-03-03	23:16:26	16319	200303_341_JG_37_ETH-3.did	MAT235PLUS MOTU	NA	NA	70	Y	N	1	NA	NA				ETH-1, ETH-2, ETH-3	NA	341	-3.3906	NA	0.0031115	10.3816	NA	0.00586816	6.4775	NA	0.0179625	18.0654	NA	0.220909	-88.6452	NA	13.8278	-2.82	-4.67	26.1	-6.82294	NA	0.0031347	5.68192	NA
YB400-L2	9	sample	biogenic	NA		A	NA	2020-03-04	01:05:55	16322	200304_341_JG_40_ETH-3.did	MAT235PLUS MOTU	NA	NA	70	Y	N	1	NA	NA				ETH-1, ETH-2, ETH-3	NA	341	-3.34711	NA	0.00262586	10.1976	NA	0.00522631	6.31029	NA	0.0195894	17.7824	NA	0.166253	-77.3485	NA	11.0659	-2.82	-4.67	26.1	-6.76971	NA	0.00264666	5.49842	NA
YB400-L2	9	sample	biogenic	NA		A	NA	2020-03-04	21:30:08	16345	200304_342_JG_17_YB400-L2.did	MAT235PLUS MOTU	NA	NA	70	Y	N	0	NA	NA				ETH-1, ETH-2, ETH-3	NA	342	-3.40462	NA	0.00343319	10.2135	NA	0.00644829	6.29452	NA	0.0199228	16.8171	NA	0.149926	-120.991	NA	5.13893	-2.82	-4.67	26.1	-6.83169	NA	0.0034482	5.51447	NA
YB400-L2	9	sample	biogenic	NA		A	NA	2020-03-04	22:06:15	16346	200304_342_JG_18_YB400-L2.did	MAT235PLUS MOTU	NA	NA	70	Y	N	0	NA	NA				ETH-1, ETH-2, ETH-3	NA	342	-3.42141	NA	0.00195325	10.1329	NA	0.00375808	6.26545	NA	0.0177879	18.4082	NA	0.0806832	-55.5647	NA	1.84966	-2.82	-4.67	26.1	-6.84663	NA	0.00197486	5.43417	NA
YB400-L2	9	sample	biogenic	NA		A	NA	2020-03-05	07:07:37	16360	200305_342_JG_32_YB400-L2.did	MAT235PLUS MOTU	NA	NA	70	Y	N	0	NA	NA				ETH-1, ETH-2, ETH-3	NA	342	-3.43296	NA	0.00353479	10.2458	NA	0.00632994	6.3374	NA	0.0189511	16.8629	NA	0.150909	-117.287	NA	5.84193	-2.82	-4.67	26.1	-6.86313	NA	0.00355966	5.54669	NA
YB400-L3	9	sample	biogenic	NA		A	NA	2020-02-28	14:07:55	16269	200228_339_JG_41_YB400-L3.did	MAT235PLUS MOTU	NA	NA	70	Y	N	0	NA	NA				ETH-1, ETH-2, ETH-3	NA	339	-3.58813	NA	0.00217106	11.8838	NA	0.00496232	7.79897	NA	0.0151013	21.1285	NA	0.10308	-40.0135	NA	2.60035	-2.82	-4.67	26.1	-7.08929	NA	0.00218659	7.17909	NA
YB400-L3	9	sample	biogenic	NA		A	NA	2020-02-28	14:47:15	16270	200228_339_JG_42_YB400-L3.did	MAT235PLUS MOTU	NA	NA	70	Y	N	0	NA	NA				ETH-1, ETH-2, ETH-3	NA	339	-3.51111	NA	0.0023479	11.9782	NA	0.00557989	7.97304	NA	0.0203409	21.6281	NA	0.129658	-39.5817	NA	3.15811	-2.82	-4.67	26.1	-7.01059	NA	0.00234254	7.27299	NA
YB400-L4	9	sample	biogenic	NA		A	NA	2020-10-19	13:12:54	20504	201019_439_JG_5_YB400-L4.did	MAT235PLUS MOTU	NA	NA	70	Y	N	0	NA	NA				ETH-1, ETH-2, ETH-3	NA	439	-3.53373	NA	0.00135453	11.6242	NA	0.00242166	7.71057	NA	0.018579	22.2671	NA	0.0674966	-82.8552	NA	4.29744	-2.82	-4.67	26.1	-7.02164	NA	0.00141811	6.92029	NA
YB400-L4	9	sample	biogenic	NA		A	NA	2020-10-20	02:37:42	20525	201020_439_JG_26_YB400-L4.did	MAT235PLUS MOTU	NA	NA	70	Y	N	0	NA	NA				ETH-1, ETH-2, ETH-3	NA	439	-3.42011	NA	0.00136927	11.6083	NA	0.00186119	7.69962	NA	0.0171935	24.3489	NA	0.253089	-78.7025	NA	5.29289	-2.82	-4.67	26.1	-6.89978	NA	0.00144905	6.90419	NA
YB400-L4	9	sample	biogenic	NA		A	NA	2020-10-20	03:14:31	20526	201020_439_JG_27_YB400-L4.did	MAT235PLUS MOTU	NA	NA	70	Y	N	0	NA	NA				ETH-1, ETH-2, ETH-3	NA	439	-3.47395	NA	0.00134129	11.1062	NA	0.00212905	7.23664	NA	0.0176313	24.3809	NA	0.26483	65.3369	NA	9.93209	-2.82	-4.67	26.1	-6.93868	NA	0.00142653	6.40402	NA
YB400-L4	9	sample	biogenic	NA		A	NA	2020-10-20	12:07:23	20540	201020_439_JG_41_YB400-L4.did	MAT235PLUS MOTU	NA	NA	70	Y	N	0	NA	NA				ETH-1, ETH-2, ETH-3	NA	439	-3.36665	NA	0.00133736	11.7889	NA	0.00164492	7.96661	NA	0.0152521	23.212	NA	0.133328	-83.502	NA	2.93183	-2.82	-4.67	26.1	-6.84939	NA	0.00141441	7.08398	NA
YB400-2L1	9	sample	biogenic	NA		A	NA	2022-03-17	14:57:36	25702	220317_565_JG_8_YB400-L1.did	MAT235PLUS MOTU	NA	NA	70	Y	N	0	NA	NA				ETH-1, ETH-2, ETH-3	NA	565	-3.46869	NA	0.00130881	9.52013	NA	0.00304016	5.54647	NA	0.0128207	18.2407	NA	0.0600568	6.03217	NA	1.47416	-2.82	-4.67	26.1	-6.87445	NA	0.00135331	4.82373	NA
YB400-2L1	9	sample	biogenic	NA		A	NA	2022-03-24	20:46:19	25896	220324_569_JG_18_YB400-L1.did	MAT235PLUS MOTU	NA	NA	70	Y	N	0	NA	NA				ETH-1, ETH-2, ETH-3	NA	569	-3.48685	NA	0.00189377	9.88917	NA	0.00543573	5.8101	NA	0.0173636	18.9627	NA	0.0607393	3.08601	NA	1.54319	-2.82	-4.67	26.1	-6.90747	NA	0.00188089	5.19147	NA
YB400-2L1	9	sample	biogenic	NA		A	NA	2022-03-25	07:30:15	25914	220325_569_JG_36_YB400-L1.did	MAT235PLUS MOTU	NA	NA	70	Y	N	0	NA	NA				ETH-1, ETH-2, ETH-3	NA	569	-3.57626	NA	0.00150649	8.88467	NA	0.0029398	4.77983	NA	0.0215175	16.9399	NA	0.0680593	-0.976059	NA	1.91787	-2.82	-4.67	26.1	-6.96577	NA	0.00157855	4.19082	NA
YB400-2L1	9	sample	biogenic	NA		A	NA	2022-04-07	20:15:44	26248	220407_577_JG_17_YB400-L1.did	MAT235PLUS MOTU	NA	NA	70	Y	N	0	NA	NA				ETH-1, ETH-2, ETH-3	NA	577	-3.49868	NA	0.00204116	8.92476	NA	0.00549797	4.92213	NA	0.0145936	16.9897	NA	0.0548651	-8.24062	NA	1.80731	-2.82	-4.67	26.1	-6.88444	NA	0.00201354	4.23059	NA
YB400-2L2	9	sample	biogenic	NA		A	NA	2022-03-18	03:52:28	25723	220318_565_JG_29_YB400-L2.did	MAT235PLUS MOTU	NA	NA	70	Y	N	0	NA	NA				ETH-1, ETH-2, ETH-3	NA	565	-3.56345	NA	0.00132801	9.9773	NA	0.00273022	5.93448	NA	0.0179731	19.0908	NA	0.0602201	-9.47494	NA	1.65855	-2.82	-4.67	26.1	-6.99249	NA	0.00138023	5.27945	NA
YB400-2L2	9	sample	biogenic	NA		A	NA	2022-04-02	15:24:59	26131	220402_574_JG_38_YB400-L2.did	MAT235PLUS MOTU	NA	NA	70	Y	N	0	NA	NA				ETH-1, ETH-2, ETH-3	NA	574	-3.4089	NA	0.00161799	9.88606	NA	0.00495454	5.98504	NA	0.013459	18.4873	NA	0.106084	-16.0549	NA	1.76135	-2.82	-4.67	26.1	-6.82416	NA	0.00160764	5.18819	NA
YB400-2L2	9	sample	biogenic	NA		A	NA	2022-04-08	07:08:21	26266	220408_577_JG_35_YB400-L2.did	MAT235PLUS MOTU	NA	NA	70	Y	N	0	NA	NA				ETH-1, ETH-2, ETH-3	NA	577	-3.36684	NA	0.00152248	8.48815	NA	0.00426778	4.58168	NA	0.0168179	15.7417	NA	0.0690208	-23.7837	NA	1.55861	-2.82	-4.67	26.1	-6.72759	NA	0.00151472	3.79527	NA
YB400-2L2	9	sample	biogenic	NA		A	NA	2022-05-13	06:52:57	26659	220513_587_JG_33_YB400-L2.did	MAT235PLUS MOTU	NA	NA	70	Y	N	0	NA	NA				ETH-1, ETH-2, ETH-3	NA	587	-3.37981	NA	0.00135766	10.8112	NA	0.0046742	6.76422	NA	0.0195917	20.8339	NA	0.0627322	4.31276	NA	2.01678	-2.82	-4.67	26.1	-6.8273	NA	0.00135915	6.10994	NA
YB400-2L4	9	sample	biogenic	NA		A	NA	2022-04-04	23:12:23	26162	220404_575_JG_23_YB400-L4.did	MAT235PLUS MOTU	NA	NA	70	Y	N	0	NA	NA				ETH-1, ETH-2, ETH-3	NA	575	-3.36724	NA	0.00183361	8.64396	NA	0.00465594	4.83521	NA	0.0158454	16.2245	NA	0.0823154	-10.7686	NA	2.45915	-2.82	-4.67	26.1	-6.73378	NA	0.00186165	3.95052	NA
YB400-2L5	9	sample	biogenic	NA		A	NA	2022-03-23	07:18:40	25856	220323_568_JG_24_YB400-L5.did	MAT235PLUS MOTU	NA	NA	70	Y	N	0	NA	NA				ETH-1, ETH-2, ETH-3	NA	568	-3.53238	NA	0.00276907	7.74415	NA	0.00712771	3.7324	NA	0.0215112	14.7589	NA	0.0630491	1.09954	NA	1.82925	-2.82	-4.67	26.1	-6.87678	NA	0.00274216	3.05435	NA
YB400-2L5	9	sample	biogenic	NA		A	NA	2022-03-23	16:19:45	25871	220323_568_JG_39_YB400-L5.did	MAT235PLUS MOTU	NA	NA	70	Y	N	0	NA	NA				ETH-1, ETH-2, ETH-3	NA	568	-3.34352	NA	0.00180398	8.1808	NA	0.00366812	4.48239	NA	0.0177209	15.5953	NA	0.0774573	-7.06899	NA	2.05961	-2.82	-4.67	26.1	-6.69134	NA	0.00182729	3.48899	NA
YB400-2L5	9	sample	biogenic	NA		A	NA	2022-04-05	08:14:32	26177	220405_575_JG_38_YB400-L5.did	MAT235PLUS MOTU	NA	NA	70	Y	N	0	NA	NA				ETH-1, ETH-2, ETH-3	NA	575	-3.19171	NA	0.0011482	8.40596	NA	0.00353503	4.80385	NA	0.0126318	15.845	NA	0.0940734	-23.3875	NA	2.0222	-2.82	-4.67	26.1	-6.53763	NA	0.00121422	3.71299	NA
YB450-F1	10	sample	biogenic	NA		A	NA	2020-06-19	02:26:58	17656	200619_374_JG_27_YB450-F1.did	MAT235PLUS MOTU	NA	NA	70	Y	N	0	NA	NA				ETH-1, ETH-2, ETH-3	NA	374	-2.9782	NA	0.00155723	12.7761	NA	0.00323347	9.34942	NA	0.0168449	23.5467	NA	0.072727	-62.0532	NA	2.12644	-2.82	-4.67	26.1	-6.47127	NA	0.00162586	8.06674	NA
YB450-F1	10	sample	biogenic	NA		A	NA	2020-08-05	03:02:09	18722	200805_399_JG_17_YB450-F1.did	MAT235PLUS MOTU	NA	NA	70	Y	N	0	NA	NA				ETH-1, ETH-2, ETH-3	NA	399	-3.02929	NA	0.00146233	12.5686	NA	0.00297623	9.12166	NA	0.0204283	24.4288	NA	0.110241	4.5691	NA	5.85546	-2.82	-4.67	26.1	-6.51814	NA	0.00152302	7.86016	NA
YB450-F1	10	sample	biogenic	NA		A	NA	2020-08-26	03:10:32	19167	200826_409_JG_18_YB450-F1.did	MAT235PLUS MOTU	NA	NA	70	Y	N	0	NA	NA				ETH-1, ETH-2, ETH-3	NA	409	-2.71611	NA	0.00133034	12.7732	NA	0.00231128	9.60251	NA	0.0197239	24.9203	NA	0.0884535	-6.69844	NA	3.43532	-2.82	-4.67	26.1	-6.19143	NA	0.00143104	8.06331	NA
YB450-F1	10	sample	biogenic	NA		A	NA	2020-09-01	20:46:43	19322	200901_413_JG_18_YB450-F1.did	MAT235PLUS MOTU	NA	NA	70	Y	N	0	NA	NA				ETH-1, ETH-2, ETH-3	NA	413	-2.79702	NA	0.00163593	13.229	NA	0.00273531	9.98596	NA	0.0201445	25.9267	NA	0.0812528	-24.0589	NA	2.08003	-2.82	-4.67	26.1	-6.29464	NA	0.00169897	8.51764	NA
YB450-F1	10	sample	biogenic	NA		A	NA	2020-09-07	23:22:37	19417	200907_415_JG_18_YB450-F1.did	MAT235PLUS MOTU	NA	NA	70	Y	N	1	NA	NA				ETH-1, ETH-2, ETH-3	NA	415	142.816	NA	2.48708	186.74	NA	2.76291	5133.51	NA	88.4286	102404	NA	1642.29	1.95944e+06	NA	9251.25	-2.82	-4.67	26.1	142.711	NA	2.55449	181.071	NA
YB450-F1	10	sample	biogenic	NA		A	NA	2020-09-08	12:18:05	19438	200908_415_JG_39_YB450-F1.did	MAT235PLUS MOTU	NA	NA	70	Y	N	0	NA	NA				ETH-1, ETH-2, ETH-3	NA	415	-2.94252	NA	0.00161121	12.9239	NA	0.00232974	9.50518	NA	0.0179099	25.1203	NA	0.0760664	-19.7127	NA	2.77015	-2.82	-4.67	26.1	-6.43865	NA	0.00169869	8.21396	NA
YB450-F2	10	sample	biogenic	NA		A	NA	2020-06-24	10:15:37	17794	200624_377_JG_27_YB450-F2.did	MAT235PLUS MOTU	NA	NA	70	Y	N	0	NA	NA				ETH-1, ETH-2, ETH-3	NA	377	-3.62714	NA	0.00180656	9.99724	NA	0.00322302	5.93205	NA	0.0166536	19.0295	NA	0.0695647	-34.7133	NA	4.90431	-2.82	-4.67	26.1	-7.06119	NA	0.00187567	5.29945	NA
YB450-F2	10	sample	biogenic	NA		A	NA	2020-09-02	17:30:42	19344	200902_413_JG_39_YB450-F2.did	MAT235PLUS MOTU	NA	NA	70	Y	N	0	NA	NA				ETH-1, ETH-2, ETH-3	NA	413	-3.61695	NA	0.00154133	8.11529	NA	0.00202748	4.14813	NA	0.0146776	15.784	NA	0.0754465	13.2651	NA	5.25872	-2.82	-4.67	26.1	-6.98075	NA	0.0016361	3.42433	NA
YB450-F2	10	sample	biogenic	NA		A	NA	2020-09-14	21:31:24	19599	200914_419_JG_18_YB450-F2.did	MAT235PLUS MOTU	NA	NA	70	Y	N	0	NA	NA				ETH-1, ETH-2, ETH-3	NA	419	-3.67918	NA	0.00171716	8.89561	NA	0.00243745	4.8395	NA	0.0194418	17.0066	NA	0.0843528	0.0893743	NA	3.75681	-2.82	-4.67	26.1	-7.07603	NA	0.00178962	4.20195	NA
YB450-F2	10	sample	biogenic	NA		A	NA	2020-09-15	10:41:36	19620	200915_419_JG_39_YB450-F2.did	MAT235PLUS MOTU	NA	NA	70	Y	N	0	NA	NA				ETH-1, ETH-2, ETH-3	NA	419	-3.61489	NA	0.00156631	9.58448	NA	0.00203529	5.58087	NA	0.0201918	18.1489	NA	0.0844518	-11.724	NA	2.36544	-2.82	-4.67	26.1	-7.03287	NA	0.0016718	4.88818	NA
YB450-F2	10	sample	biogenic	NA		A	NA	2020-09-21	21:18:37	19783	200921_423_JG_18_YB450-F2.did	MAT235PLUS MOTU	NA	NA	70	Y	N	0	NA	NA				ETH-1, ETH-2, ETH-3	NA	423	-3.75472	NA	0.00140383	10.1932	NA	0.00197016	5.97572	NA	0.0219508	19.6143	NA	0.103465	-12.635	NA	2.77433	-2.82	-4.67	26.1	-7.20461	NA	0.00147906	5.49497	NA
YB450-F2	10	sample	biogenic	NA		A	NA	2020-10-09	12:47:25	20265	201009_433_JG_42_YB450-F2.did	MAT235PLUS MOTU	NA	NA	70	Y	N	0	NA	NA				ETH-1, ETH-2, ETH-3	NA	433	-3.70073	NA	0.00134043	8.85478	NA	0.00193118	4.71948	NA	0.0193461	16.0486	NA	0.109995	-88.5891	NA	8.68693	-2.82	-4.67	26.1	-7.09752	NA	0.00141699	4.16132	NA
YB450-F3	10	sample	biogenic	NA		A	NA	2020-07-08	08:34:34	18145	200708_385_JG_27_YB450-L3.did	MAT235PLUS MOTU	NA	NA	70	Y	N	0	NA	NA				ETH-1, ETH-2, ETH-3	NA	385	-3.48061	NA	0.00185543	10.4255	NA	0.00255959	6.50258	NA	0.0196955	20.2757	NA	0.0734408	-16.7412	NA	13.4847	-2.82	-4.67	26.1	-6.92063	NA	0.00194922	5.7258	NA
YB450-F3	10	sample	biogenic	NA		A	NA	2020-10-12	20:53:49	20332	201012_435_JG_17_YB450-F3.did	MAT235PLUS MOTU	NA	NA	70	Y	N	0	NA	NA				ETH-1, ETH-2, ETH-3	NA	435	-3.47109	NA	0.00103476	9.71761	NA	0.00270475	5.78967	NA	0.0209866	18.6298	NA	0.114384	-12.8782	NA	3.00485	-2.82	-4.67	26.1	-6.8843	NA	0.00109574	5.02049	NA
YB450-F4	10	sample	biogenic	NA		A	NA	2020-07-30	01:30:59	18645	200730_397_JG_23_YB450-F4.did	MAT235PLUS MOTU	NA	NA	70	Y	N	0	NA	NA				ETH-1, ETH-2, ETH-3	NA	397	-3.61	NA	0.0012439	9.95477	NA	0.0025862	5.88385	NA	0.0201926	19.3275	NA	0.0650071	23.1942	NA	4.95767	-2.82	-4.67	26.1	-7.04133	NA	0.00129811	5.2571	NA
YB450-F4	10	sample	biogenic	NA		A	NA	2020-08-10	21:49:25	18861	200810_402_JG_18_YB450-F4.did	MAT235PLUS MOTU	NA	NA	70	Y	N	1	NA	NA				ETH-1, ETH-2, ETH-3	NA	402	-3.59547	NA	0.00216643	10.6297	NA	0.00303986	6.72272	NA	0.0222255	22.2619	NA	0.177167	112.454	NA	9.44929	-2.82	-4.67	26.1	-7.05077	NA	0.00226164	5.92955	NA
YB450-F4	10	sample	biogenic	NA		A	NA	2020-08-15	03:47:51	18999	200815_405_JG_18_YB450-F4.did	MAT235PLUS MOTU	NA	NA	70	Y	N	1	NA	NA				ETH-1, ETH-2, ETH-3	NA	405	-3.52797	NA	0.00176695	9.23084	NA	0.0022803	5.34626	NA	0.0175651	17.6383	NA	0.0656096	-10.8785	NA	4.20845	-2.82	-4.67	26.1	-6.92702	NA	0.00184903	4.53563	NA
YB450-F4	10	sample	biogenic	NA		A	NA	2020-08-24	21:24:14	19121	200824_408_JG_18_YB450-F4.did	MAT235PLUS MOTU	NA	NA	70	Y	N	1	NA	NA				ETH-1, ETH-2, ETH-3	NA	408	-3.73855	NA	0.0012377	10.3836	NA	0.00221994	6.21139	NA	0.0261626	19.4345	NA	0.0934261	-11.224	NA	2.48933	-2.82	-4.67	26.1	-7.1944	NA	0.00130897	5.68464	NA
YB450-F4	10	sample	biogenic	NA		A	NA	2020-08-26	10:34:23	19179	200826_409_JG_30_YB450-F4.did	MAT235PLUS MOTU	NA	NA	70	Y	N	0	NA	NA				ETH-1, ETH-2, ETH-3	NA	409	-3.56779	NA	0.00141077	10.5418	NA	0.00236001	6.51926	NA	0.020182	20.1772	NA	0.0874555	-28.2471	NA	3.16536	-2.82	-4.67	26.1	-7.01798	NA	0.00147432	5.84189	NA
YB450-L1	10	sample	biogenic	NA		A	NA	2020-06-19	01:48:59	17655	200619_374_JG_26_YB450-L1.did	MAT235PLUS MOTU	NA	NA	70	Y	N	0	NA	NA				ETH-1, ETH-2, ETH-3	NA	374	-3.5301	NA	0.00132511	8.43288	NA	0.00329118	4.46232	NA	0.0182659	15.8824	NA	0.0779759	-15.4174	NA	2.11511	-2.82	-4.67	26.1	-6.8998	NA	0.00135214	3.74057	NA
YB450-L1	10	sample	biogenic	NA		A	NA	2020-07-08	15:53:45	18157	200708_385_JG_39_YB200-L1.did	MAT235PLUS MOTU	NA	NA	70	Y	N	0	NA	NA				ETH-1, ETH-2, ETH-3	NA	385	-3.43037	NA	0.00146457	9.45358	NA	0.00296564	5.6386	NA	0.018196	17.9226	NA	0.0949971	-415.305	NA	538.684	-2.82	-4.67	26.1	-6.83108	NA	0.00152118	4.75733	NA
YB450-L1	10	sample	biogenic	NA		A	NA	2020-08-05	03:40:33	18723	200805_399_JG_18_YB450-L1.did	MAT235PLUS MOTU	NA	NA	70	Y	N	0	NA	NA				ETH-1, ETH-2, ETH-3	NA	399	-3.51585	NA	0.00159207	8.45529	NA	0.00345924	4.60076	NA	0.0211744	16.3337	NA	0.245539	15.049	NA	16.4588	-2.82	-4.67	26.1	-6.88542	NA	0.00162565	3.76287	NA
YB450-L1	10	sample	biogenic	NA		A	NA	2020-08-26	02:34:48	19166	200826_409_JG_17_YB450-L1.did	MAT235PLUS MOTU	NA	NA	70	Y	N	0	NA	NA				ETH-1, ETH-2, ETH-3	NA	409	-3.8019	NA	0.00135944	8.24393	NA	0.00256591	4.08623	NA	0.0171943	15.3981	NA	0.073958	-46.1852	NA	3.21934	-2.82	-4.67	26.1	-7.18292	NA	0.00143734	3.55292	NA
YB450-L1	10	sample	biogenic	NA		A	NA	2020-09-01	20:10:26	19321	200901_413_JG_17_YB450-L1.did	MAT235PLUS MOTU	NA	NA	70	Y	N	0	NA	NA				ETH-1, ETH-2, ETH-3	NA	413	-3.74058	NA	0.00154124	8.6243	NA	0.00290297	4.45031	NA	0.0187557	16.7042	NA	0.0915757	-30.9022	NA	2.39595	-2.82	-4.67	26.1	-7.13153	NA	0.00162969	3.93177	NA
YB450-L1	10	sample	biogenic	NA		A	NA	2020-09-07	22:48:09	19416	200907_415_JG_17_YB450-L1.did	MAT235PLUS MOTU	NA	NA	70	Y	N	0	NA	NA				ETH-1, ETH-2, ETH-3	NA	415	-3.69005	NA	0.00147156	8.41257	NA	0.00180676	4.3558	NA	0.0182215	16.2388	NA	0.0931761	-2.82765	NA	3.68335	-2.82	-4.67	26.1	-7.06976	NA	0.00157059	3.72069	NA
YB450-L1	10	sample	biogenic	NA		A	NA	2020-09-08	11:42:47	19437	200908_415_JG_38_YB450-L1.did	MAT235PLUS MOTU	NA	NA	70	Y	N	0	NA	NA				ETH-1, ETH-2, ETH-3	NA	415	-3.61308	NA	0.00144762	8.42832	NA	0.00167365	4.44595	NA	0.0183	16.1758	NA	0.085896	-14.6568	NA	2.84996	-2.82	-4.67	26.1	-6.9882	NA	0.00153066	3.73621	NA
YB450-L2	10	sample	biogenic	NA		A	NA	2020-06-24	09:39:41	17793	200624_377_JG_26_YB450-L2.did	MAT235PLUS MOTU	NA	NA	70	Y	N	0	NA	NA				ETH-1, ETH-2, ETH-3	NA	377	-3.50163	NA	0.00144433	9.0793	NA	0.00280111	5.19967	NA	0.0154938	17.5011	NA	0.0831682	-23.6586	NA	4.45439	-2.82	-4.67	26.1	-6.8933	NA	0.00152336	4.38458	NA
YB450-L2	10	sample	biogenic	NA		A	NA	2020-09-02	16:53:18	19343	200902_413_JG_38_YB450-L2.did	MAT235PLUS MOTU	NA	NA	70	Y	N	0	NA	NA				ETH-1, ETH-2, ETH-3	NA	413	-3.58169	NA	0.00211237	10.4611	NA	0.00319201	6.53185	NA	0.0178576	20.4879	NA	0.0773509	52.7011	NA	5.7836	-2.82	-4.67	26.1	-7.02984	NA	0.0021737	5.76153	NA
YB450-L2	10	sample	biogenic	NA		A	NA	2020-09-14	20:54:47	19598	200914_419_JG_17_YB450-L2.did	MAT235PLUS MOTU	NA	NA	70	Y	N	0	NA	NA				ETH-1, ETH-2, ETH-3	NA	419	-3.69232	NA	0.0014498	9.5207	NA	0.00298995	5.40773	NA	0.0163899	17.7264	NA	0.0881591	-37.5262	NA	2.17459	-2.82	-4.67	26.1	-7.11315	NA	0.00149694	4.8248	NA
YB450-L2	10	sample	biogenic	NA		A	NA	2020-09-15	10:04:42	19619	200915_419_JG_38_YB450-L2.did	MAT235PLUS MOTU	NA	NA	70	Y	N	0	NA	NA				ETH-1, ETH-2, ETH-3	NA	419	-3.62477	NA	0.00157165	9.86697	NA	0.00252358	5.80027	NA	0.0220106	18.8114	NA	0.0896278	-7.96188	NA	3.48327	-2.82	-4.67	26.1	-7.05386	NA	0.00164596	5.16965	NA
YB450-L2	10	sample	biogenic	NA		A	NA	2020-09-21	20:42:44	19782	200921_423_JG_17_YB450-L2.did	MAT235PLUS MOTU	NA	NA	70	Y	N	0	NA	NA				ETH-1, ETH-2, ETH-3	NA	423	-3.51186	NA	0.00145919	9.42073	NA	0.00250515	5.42265	NA	0.0218793	18.2654	NA	0.0989617	-9.26655	NA	1.84062	-2.82	-4.67	26.1	-6.91685	NA	0.00154332	4.72478	NA
YB450-L2	10	sample	biogenic	NA		A	NA	2020-10-08	20:59:18	20240	201008_433_JG_17_YB450-L2.did	MAT235PLUS MOTU	NA	NA	70	Y	N	0	NA	NA				ETH-1, ETH-2, ETH-3	NA	433	-3.70206	NA	0.00119774	10.0127	NA	0.00212843	5.8364	NA	0.0184989	19.2476	NA	0.106091	-50.8335	NA	4.13521	-2.82	-4.67	26.1	-7.14174	NA	0.00129046	5.31499	NA
YB450-L2	10	sample	biogenic	NA		A	NA	2020-10-09	12:09:01	20264	201009_433_JG_41_YB450-L2.did	MAT235PLUS MOTU	NA	NA	70	Y	N	0	NA	NA				ETH-1, ETH-2, ETH-3	NA	433	-3.48825	NA	0.00142321	9.44006	NA	0.00198178	5.52808	NA	0.0182757	17.5515	NA	0.0752974	-75.0007	NA	5.63422	-2.82	-4.67	26.1	-6.89236	NA	0.00150038	4.74399	NA
YB450-L2	10	sample	biogenic	NA		A	NA	2020-10-12	21:32:04	20333	201012_435_JG_18_YB450-L2.did	MAT235PLUS MOTU	NA	NA	70	Y	N	0	NA	NA				ETH-1, ETH-2, ETH-3	NA	435	-3.53741	NA	0.00155417	9.31134	NA	0.00241358	5.33098	NA	0.0182079	16.7648	NA	0.100875	-75.7918	NA	3.82824	-2.82	-4.67	26.1	-6.94007	NA	0.00164004	4.61585	NA
YB450-L2	10	sample	biogenic	NA		A	NA	2020-10-20	00:40:39	20522	201020_439_JG_23_YB450-L2.did	MAT235PLUS MOTU	NA	NA	70	Y	N	0	NA	NA				ETH-1, ETH-2, ETH-3	NA	439	-3.56057	NA	0.00130577	9.62035	NA	0.00198847	5.6341	NA	0.0215279	22.7986	NA	0.320871	-47.7627	NA	2.45463	-2.82	-4.67	26.1	-6.97621	NA	0.00140736	4.92379	NA
YB450-L3	10	sample	biogenic	NA		A	NA	2020-07-08	09:11:06	18146	200708_385_JG_28_ETH-3.did	MAT235PLUS MOTU	NA	NA	70	Y	N	0	NA	NA				ETH-1, ETH-2, ETH-3	NA	385	-3.15916	NA	0.00172926	11.6996	NA	0.00325235	8.12832	NA	0.0221664	22.1963	NA	0.0647641	-59.42	NA	10.6234	-2.82	-4.67	26.1	-6.62463	NA	0.00176811	6.99454	NA
YB450-L3	10	sample	biogenic	NA		A	NA	2020-10-08	21:37:19	20241	201008_433_JG_18_YB450-L3.did	MAT235PLUS MOTU	NA	NA	70	Y	N	0	NA	NA				ETH-1, ETH-2, ETH-3	NA	433	-3.01953	NA	0.00128185	12.3778	NA	0.0027017	8.83108	NA	0.0197352	22.799	NA	0.080605	-119.072	NA	2.96051	-2.82	-4.67	26.1	-6.50067	NA	0.00136633	7.67003	NA
YB450-L3	10	sample	biogenic	NA		A	NA	2020-10-20	01:18:52	20523	201020_439_JG_24_YB450-L3.did	MAT235PLUS MOTU	NA	NA	70	Y	N	0	NA	NA				ETH-1, ETH-2, ETH-3	NA	439	-2.99512	NA	0.00141698	12.2635	NA	0.00173116	8.80999	NA	0.0166123	26.6209	NA	0.319681	-98.0813	NA	7.00484	-2.82	-4.67	26.1	-6.47039	NA	0.0015039	7.55601	NA
YB450-L3	10	sample	biogenic	NA		A	NA	2020-10-20	12:44:52	20541	201020_439_JG_42_YB450-L3.did	MAT235PLUS MOTU	NA	NA	70	Y	N	0	NA	NA				ETH-1, ETH-2, ETH-3	NA	439	-3.03177	NA	0.00171977	12.2116	NA	0.00214831	8.70409	NA	0.0189224	24.455	NA	0.119059	-26.8327	NA	2.96528	-2.82	-4.67	26.1	-6.50758	NA	0.0018402	7.50441	NA
YB450-L4	10	sample	biogenic	NA		A	NA	2020-07-30	02:07:22	18646	200730_397_JG_24_YB450-L4.did	MAT235PLUS MOTU	NA	NA	70	Y	N	0	NA	NA				ETH-1, ETH-2, ETH-3	NA	397	-2.58993	NA	0.00156991	14.6811	NA	0.00334143	11.6141	NA	0.0172684	28.8717	NA	0.0644709	52.7368	NA	5.51282	-2.82	-4.67	26.1	-6.12727	NA	0.00160617	9.96392	NA
YB450-L4	10	sample	biogenic	NA		A	NA	2020-08-10	21:13:26	18860	200810_402_JG_17_YB450-L4.did	MAT235PLUS MOTU	NA	NA	70	Y	N	1	NA	NA				ETH-1, ETH-2, ETH-3	NA	402	-2.57282	NA	0.00131623	13.67	NA	0.0021528	10.5607	NA	0.0148442	26.5593	NA	0.0775945	6.03903	NA	3.29082	-2.82	-4.67	26.1	-6.07164	NA	0.00138633	8.95649	NA
YB450-L4	10	sample	biogenic	NA		A	NA	2020-08-15	03:10:53	18998	200815_405_JG_17_YB450-L4.did	MAT235PLUS MOTU	NA	NA	70	Y	N	1	NA	NA				ETH-1, ETH-2, ETH-3	NA	405	-2.66985	NA	0.00132923	14.0901	NA	0.00323099	10.9589	NA	0.0171184	26.9551	NA	0.101252	-28.4518	NA	4.3521	-2.82	-4.67	26.1	-6.19073	NA	0.0013566	9.37528	NA
YB450-L4	10	sample	biogenic	NA		A	NA	2020-08-24	20:47:43	19120	200824_408_JG_17_YB450-L4.did	MAT235PLUS MOTU	NA	NA	70	Y	N	0	NA	NA				ETH-1, ETH-2, ETH-3	NA	408	-2.57072	NA	0.00153529	14.8585	NA	0.00282133	11.7496	NA	0.0209014	28.1788	NA	0.0715669	-7.63884	NA	2.82005	-2.82	-4.67	26.1	-6.11333	NA	0.00162828	10.1407	NA
YB450-2L1	10	sample	biogenic	NA		A	NA	2022-03-17	15:34:59	25703	220317_565_JG_9_YB450-L1.did	MAT235PLUS MOTU	NA	NA	70	Y	N	0	NA	NA				ETH-1, ETH-2, ETH-3	NA	565	-2.96311	NA	0.00124563	8.19948	NA	0.00276329	4.77167	NA	0.01716	15.6475	NA	0.0515803	4.88813	NA	1.91389	-2.82	-4.67	26.1	-6.286	NA	0.00130752	3.50675	NA
YB450-2L2	10	sample	biogenic	NA		A	NA	2022-03-18	04:30:17	25724	220318_565_JG_30_YB450-L2.did	MAT235PLUS MOTU	NA	NA	70	Y	N	0	NA	NA				ETH-1, ETH-2, ETH-3	NA	565	-3.5132	NA	0.00178573	9.33611	NA	0.00500374	5.29675	NA	0.0205235	17.9492	NA	0.0624495	-6.42432	NA	1.43383	-2.82	-4.67	26.1	-6.91515	NA	0.0017584	4.64048	NA
YB450-2L3	10	sample	biogenic	NA		A	NA	2022-03-22	19:50:41	25837	220322_568_JG_5_YB450-L3.did	MAT235PLUS MOTU	NA	NA	70	Y	N	0	NA	NA				ETH-1, ETH-2, ETH-3	NA	568	-2.58432	NA	0.000895355	11.5384	NA	0.00338304	8.40213	NA	0.0158494	22.0096	NA	0.0646027	6.11943	NA	1.72278	-2.82	-4.67	26.1	-6.00512	NA	0.00095737	6.83263	NA
YB450-2L4	10	sample	biogenic	NA		A	NA	2022-03-23	08:33:47	25858	220323_568_JG_26_YB450-L4.did	MAT235PLUS MOTU	NA	NA	70	Y	N	0	NA	NA				ETH-1, ETH-2, ETH-3	NA	568	-2.49642	NA	0.00140933	13.7311	NA	0.00277294	10.6477	NA	0.0213327	26.5532	NA	0.0668146	7.20777	NA	2.37647	-2.82	-4.67	26.1	-5.99235	NA	0.00148287	9.01721	NA
YB450-2L4	10	sample	biogenic	NA		A	NA	2022-03-23	17:36:21	25873	220323_568_JG_41_YB450-L4.did	MAT235PLUS MOTU	NA	NA	70	Y	N	0	NA	NA				ETH-1, ETH-2, ETH-3	NA	568	-2.84721	NA	0.00281702	11.1788	NA	0.00688183	7.85645	NA	0.0174035	21.7027	NA	0.0631339	11.6297	NA	2.80892	-2.82	-4.67	26.1	-6.27242	NA	0.00277923	6.47498	NA
YB450-2L1	10	sample	biogenic	NA		A	NA	2022-03-24	23:50:08	25901	220324_569_JG_23_YB450-L1.did	MAT235PLUS MOTU	NA	NA	70	Y	N	0	NA	NA				ETH-1, ETH-2, ETH-3	NA	569	-2.65115	NA	0.00119795	9.23656	NA	0.00318581	6.05442	NA	0.0177981	17.6991	NA	0.0610448	3.85258	NA	1.49801	-2.82	-4.67	26.1	-5.99136	NA	0.00122163	4.53935	NA
YB450-2L1	10	sample	biogenic	NA		A	NA	2022-03-25	08:42:45	25916	220325_569_JG_38_YB450-L1.did	MAT235PLUS MOTU	NA	NA	70	Y	N	0	NA	NA				ETH-1, ETH-2, ETH-3	NA	569	-3.21433	NA	0.00212239	6.14011	NA	0.00598233	2.47744	NA	0.0197004	11.5973	NA	0.0597006	-10.3108	NA	1.64051	-2.82	-4.67	26.1	-6.47802	NA	0.00207787	1.45543	NA
YB450-2L2	10	sample	biogenic	NA		A	NA	2022-04-02	16:00:12	26132	220402_574_JG_39_YB450-L2.did	MAT235PLUS MOTU	NA	NA	70	Y	N	0	NA	NA				ETH-1, ETH-2, ETH-3	NA	574	-3.22047	NA	0.00137973	9.81849	NA	0.00289956	6.11516	NA	0.0177562	18.9631	NA	0.0623176	2.82517	NA	1.44691	-2.82	-4.67	26.1	-6.62053	NA	0.00147967	5.12044	NA
YB450-2L3	10	sample	biogenic	NA		A	NA	2022-04-04	23:50:06	26163	220404_575_JG_24_YB450-L3.did	MAT235PLUS MOTU	NA	NA	70	Y	N	0	NA	NA				ETH-1, ETH-2, ETH-3	NA	575	-2.93678	NA	0.00135552	11.1303	NA	0.00241168	7.67748	NA	0.0137493	21.2763	NA	0.0748462	-9.36011	NA	2.08457	-2.82	-4.67	26.1	-6.36623	NA	0.00140812	6.42684	NA
YB450-2L1	10	sample	biogenic	NA		A	NA	2022-04-07	20:51:16	26249	220407_577_JG_18_YB450-L1.did	MAT235PLUS MOTU	NA	NA	70	Y	N	0	NA	NA				ETH-1, ETH-2, ETH-3	NA	577	-2.82296	NA	0.00117273	8.64387	NA	0.00340728	5.34669	NA	0.0154313	16.3891	NA	0.0620393	-2.37816	NA	1.66822	-2.82	-4.67	26.1	-6.15283	NA	0.00127331	3.9492	NA
YB450-2L1	10	sample	biogenic	NA		A	NA	2022-04-08	07:49:09	26267	220408_577_JG_36_YB450-L1.did	MAT235PLUS MOTU	NA	NA	70	Y	N	0	NA	NA				ETH-1, ETH-2, ETH-3	NA	577	-3.00056	NA	0.00212564	7.89007	NA	0.00473543	4.40132	NA	0.0192211	14.761	NA	0.0613433	-10.4129	NA	1.49084	-2.82	-4.67	26.1	-6.31454	NA	0.00214839	3.19855	NA
YB450-2L4	10	sample	biogenic	NA		A	NA	2022-04-08	09:41:07	26270	220408_577_JG_39_YB450-L4.did	MAT235PLUS MOTU	NA	NA	70	Y	N	0	NA	NA				ETH-1, ETH-2, ETH-3	NA	577	-2.86409	NA	0.00126092	13.5044	NA	0.00284026	10.0609	NA	0.0183013	26.0772	NA	0.0630139	-4.75178	NA	1.28829	-2.82	-4.67	26.1	-6.3764	NA	0.00133891	8.79218	NA
YB450-2L1	10	sample	biogenic	NA		A	NA	2022-05-13	08:46:33	26662	220513_587_JG_36_YB450-L1.did	MAT235PLUS MOTU	NA	NA	70	Y	N	0	NA	NA				ETH-1, ETH-2, ETH-3	NA	587	-2.97183	NA	0.00184028	7.49607	NA	0.00592077	4.09061	NA	0.0136375	14.2641	NA	0.0710585	-4.85176	NA	1.38861	-2.82	-4.67	26.1	-6.2693	NA	0.00178273	2.80592	NA
YB500-F1	11	sample	biogenic	NA		A	NA	2020-06-19	04:19:16	17659	200619_374_JG_30_YB500-F1.did	MAT235PLUS MOTU	NA	NA	70	Y	N	0	NA	NA				ETH-1, ETH-2, ETH-3	NA	374	-3.17214	NA	0.00124727	9.24031	NA	0.00299441	5.65011	NA	0.0162233	16.7317	NA	0.0837024	-57.3962	NA	2.21224	-2.82	-4.67	26.1	-6.54757	NA	0.00130566	4.54426	NA
YB500-F1	11	sample	biogenic	NA		A	NA	2020-08-05	01:11:53	18719	200805_399_JG_14_YB500-F1.did	MAT235PLUS MOTU	NA	NA	70	Y	N	0	NA	NA				ETH-1, ETH-2, ETH-3	NA	399	-3.11334	NA	0.00173707	8.53786	NA	0.00373242	5.06557	NA	0.0158352	15.6978	NA	0.125958	-46.9269	NA	5.70888	-2.82	-4.67	26.1	-6.45885	NA	0.00177237	3.84423	NA
YB500-F2	11	sample	biogenic	NA		A	NA	2020-06-24	12:03:31	17797	200624_377_JG_30_YB500-F2.did	MAT235PLUS MOTU	NA	NA	70	Y	N	0	NA	NA				ETH-1, ETH-2, ETH-3	NA	377	-3.34607	NA	0.00216445	11.2274	NA	0.00378898	7.48686	NA	0.0203624	21.8985	NA	0.0898021	-21.6712	NA	3.94737	-2.82	-4.67	26.1	-6.80668	NA	0.00221447	6.52448	NA
YB500-F2	11	sample	biogenic	NA		A	NA	2020-08-05	18:02:30	18746	200805_399_JG_41_YB500-F2.did	MAT235PLUS MOTU	NA	NA	70	Y	N	0	NA	NA				ETH-1, ETH-2, ETH-3	NA	399	-3.46317	NA	0.00135307	10.5312	NA	0.00254944	6.68553	NA	0.0174593	19.58	NA	0.103726	-11.379	NA	4.11506	-2.82	-4.67	26.1	-6.90592	NA	0.00145924	5.83113	NA
YB500-F3	11	sample	biogenic	NA		A	NA	2020-07-08	10:22:51	18148	200708_385_JG_30_YB500-L3.did	MAT235PLUS MOTU	NA	NA	70	Y	N	0	NA	NA				ETH-1, ETH-2, ETH-3	NA	385	-4.47757	NA	0.00154306	10.2581	NA	0.00307522	5.28448	NA	0.0204707	19.5228	NA	0.0757769	-58.0775	NA	8.57272	-2.82	-4.67	26.1	-7.97854	NA	0.00164323	5.56129	NA
YB500-F3	11	sample	biogenic	NA		A	NA	2020-08-24	19:34:07	19118	200824_408_JG_15_YB500-F3.did	MAT235PLUS MOTU	NA	NA	70	Y	N	0	NA	NA				ETH-1, ETH-2, ETH-3	NA	408	-4.20556	NA	0.00121627	11.0753	NA	0.00282385	6.38737	NA	0.0220341	20.5261	NA	0.0967542	-43.8866	NA	2.05521	-2.82	-4.67	26.1	-7.71842	NA	0.00123478	6.37487	NA
YB500-F4	11	sample	biogenic	NA		A	NA	2020-07-30	03:22:30	18648	200730_397_JG_26_YB500-F4.did	MAT235PLUS MOTU	NA	NA	70	Y	N	0	NA	NA				ETH-1, ETH-2, ETH-3	NA	397	-3.36682	NA	0.00133861	7.95483	NA	0.00235993	4.21381	NA	0.0169477	15.2463	NA	0.0741295	15.5584	NA	4.86694	-2.82	-4.67	26.1	-6.70785	NA	0.00144374	3.26389	NA
YB500-F4	11	sample	biogenic	NA		A	NA	2020-08-10	19:59:38	18858	200810_402_JG_15_YB500-F4.did	MAT235PLUS MOTU	NA	NA	70	Y	N	1	NA	NA				ETH-1, ETH-2, ETH-3	NA	402	-3.41019	NA	0.00228221	8.57521	NA	0.00286035	4.65866	NA	0.0187802	14.1348	NA	0.211914	-139.161	NA	9.43462	-2.82	-4.67	26.1	-6.77707	NA	0.00236703	3.88211	NA
YB500-F4	11	sample	biogenic	NA		A	NA	2020-08-15	01:55:16	18996	200815_405_JG_15_YB500-F4.did	MAT235PLUS MOTU	NA	NA	70	Y	N	1	NA	NA				ETH-1, ETH-2, ETH-3	NA	405	-3.2809	NA	0.00126446	8.50416	NA	0.00255173	5.04318	NA	0.0169569	17.8489	NA	0.0915826	316.779	NA	19.2893	-2.82	-4.67	26.1	-6.63646	NA	0.00133664	3.81103	NA
YB500-F4	11	sample	biogenic	NA		A	NA	2020-08-25	08:19:46	19139	200825_408_JG_36_YB500-F4.did	MAT235PLUS MOTU	NA	NA	70	Y	N	1	NA	NA				ETH-1, ETH-2, ETH-3	NA	408	280.513	NA	5.67568	271.11	NA	4.85368	6943.03	NA	138.323	79917.9	NA	1457.18	2.41065e+06	NA	12807.3	-2.82	-4.67	26.1	286.562	NA	5.87968	264.825	NA
YB500-F7	11	sample	biogenic	NA		A	NA	2020-09-14	19:37:22	19596	200914_419_JG_15_YB500-F7.did	MAT235PLUS MOTU	NA	NA	70	Y	N	0	NA	NA				ETH-1, ETH-2, ETH-3	NA	419	-4.07738	NA	0.00130268	12.7563	NA	0.00190991	8.1679	NA	0.0165714	24.5114	NA	0.101558	-18.1628	NA	3.2035	-2.82	-4.67	26.1	-7.64375	NA	0.0013884	8.04945	NA
YB500-F7	11	sample	biogenic	NA		A	NA	2020-09-15	08:49:39	19617	200915_419_JG_36_YB500-F7.did	MAT235PLUS MOTU	NA	NA	70	Y	N	0	NA	NA				ETH-1, ETH-2, ETH-3	NA	419	-3.9666	NA	0.00149864	12.853	NA	0.00205454	8.3582	NA	0.0207483	24.5978	NA	0.0814813	-13.485	NA	2.7137	-2.82	-4.67	26.1	-7.52908	NA	0.00159904	8.14563	NA
YB500-F7	11	sample	biogenic	NA		A	NA	2020-09-21	19:27:38	19780	200921_423_JG_15_YB500-F7.did	MAT235PLUS MOTU	NA	NA	70	Y	N	1	NA	NA				ETH-1, ETH-2, ETH-3	NA	423	-3.93887	NA	0.00138719	13.4957	NA	0.0021386	8.99758	NA	0.021008	26.9722	NA	0.092676	-5.62148	NA	2.97283	-2.82	-4.67	26.1	-7.52324	NA	0.00149356	8.78589	NA
YB500-F7	11	sample	biogenic	NA		A	NA	2020-10-08	19:45:38	20238	201008_433_JG_15_YB500-F7.did	MAT235PLUS MOTU	NA	NA	70	Y	N	0	NA	NA				ETH-1, ETH-2, ETH-3	NA	433	-4.01595	NA	0.00139069	13.0421	NA	0.00226667	8.46163	NA	0.0174881	24.7647	NA	0.0771321	-106.739	NA	3.68269	-2.82	-4.67	26.1	-7.58875	NA	0.00148265	8.33415	NA
YB500-L1	11	sample	biogenic	NA		A	NA	2020-06-19	03:40:00	17658	200619_374_JG_29_YB500-L1.did	MAT235PLUS MOTU	NA	NA	70	Y	N	0	NA	NA				ETH-1, ETH-2, ETH-3	NA	374	-2.83319	NA	0.00174658	7.84344	NA	0.00351438	4.63905	NA	0.0131666	14.439	NA	0.07088	-36.9041	NA	1.87566	-2.82	-4.67	26.1	-6.13417	NA	0.00179792	3.15171	NA
YB500-L1	11	sample	biogenic	NA		A	NA	2020-08-05	01:48:18	18720	200805_399_JG_15_YB500-L1.did	MAT235PLUS MOTU	NA	NA	70	Y	N	0	NA	NA				ETH-1, ETH-2, ETH-3	NA	399	-2.86504	NA	0.00127161	7.91374	NA	0.00272398	4.62911	NA	0.0156924	14.2668	NA	0.087991	-51.4575	NA	4.02046	-2.82	-4.67	26.1	-6.17076	NA	0.00131985	3.22182	NA
YB500-L1	11	sample	biogenic	NA		A	NA	2020-08-26	00:40:40	19163	200826_409_JG_14_YB500-L1.did	MAT235PLUS MOTU	NA	NA	70	Y	N	0	NA	NA				ETH-1, ETH-2, ETH-3	NA	409	-2.97533	NA	0.00110358	7.11323	NA	0.0020034	3.8353	NA	0.017947	13.1921	NA	0.0703186	-54.8429	NA	4.97252	-2.82	-4.67	26.1	-6.25889	NA	0.00114667	2.42447	NA
YB500-L2	11	sample	biogenic	NA		A	NA	2020-06-24	11:28:10	17796	200624_377_JG_29_YB500-L2.did	MAT235PLUS MOTU	NA	NA	70	Y	N	0	NA	NA				ETH-1, ETH-2, ETH-3	NA	377	-3.20205	NA	0.00255048	9.06765	NA	0.00312763	5.52524	NA	0.0168857	17.3712	NA	0.0853662	-29.064	NA	4.57404	-2.82	-4.67	26.1	-6.57312	NA	0.00264766	4.3723	NA
YB500-L2	11	sample	biogenic	NA		A	NA	2020-08-05	18:39:14	18747	200805_399_JG_42_YB500-L2.did	MAT235PLUS MOTU	NA	NA	70	Y	N	0	NA	NA				ETH-1, ETH-2, ETH-3	NA	399	-3.08701	NA	0.00103578	10.7825	NA	0.00287344	7.30534	NA	0.0165841	20.0384	NA	0.104688	-23.6205	NA	3.17914	-2.82	-4.67	26.1	-6.51372	NA	0.00108488	6.08069	NA
YB500-L2	11	sample	biogenic	NA		A	NA	2020-09-01	18:19:14	19318	200901_413_JG_14_YB500-L2.did	MAT235PLUS MOTU	NA	NA	70	Y	N	0	NA	NA				ETH-1, ETH-2, ETH-3	NA	413	-3.00687	NA	0.00131459	10.1417	NA	0.00201814	6.67862	NA	0.0164713	19.1211	NA	0.0734823	-131.465	NA	3.27163	-2.82	-4.67	26.1	-6.4045	NA	0.00139019	5.44198	NA
YB500-L2	11	sample	biogenic	NA		A	NA	2020-09-07	20:57:03	19413	200907_415_JG_14_YB500-L2.did	MAT235PLUS MOTU	NA	NA	70	Y	N	0	NA	NA				ETH-1, ETH-2, ETH-3	NA	415	-3.00902	NA	0.00148973	10.1911	NA	0.00203125	6.71041	NA	0.0190135	19.4298	NA	0.0861246	-22.1336	NA	3.84396	-2.82	-4.67	26.1	-6.40862	NA	0.00160382	5.49121	NA
YB500-L2	11	sample	biogenic	NA		A	NA	2020-09-08	13:32:18	19440	200908_415_JG_41_YB500-L2.did	MAT235PLUS MOTU	NA	NA	70	Y	N	0	NA	NA				ETH-1, ETH-2, ETH-3	NA	415	-3.0252	NA	0.00151473	10.1999	NA	0.00203843	6.79871	NA	0.0167608	19.3418	NA	0.0961492	-27.0383	NA	3.66829	-2.82	-4.67	26.1	-6.42622	NA	0.00161093	5.50007	NA
YB500-L2	11	sample	biogenic	NA		A	NA	2020-09-14	19:00:37	19595	200914_419_JG_14_YB500-L2.did	MAT235PLUS MOTU	NA	NA	70	Y	N	0	NA	NA				ETH-1, ETH-2, ETH-3	NA	419	-3.00147	NA	0.00159288	9.89819	NA	0.00253229	6.56716	NA	0.017854	18.6208	NA	0.102122	-55.7544	NA	3.78971	-2.82	-4.67	26.1	-6.38974	NA	0.00166797	5.19936	NA
YB500-L3	11	sample	biogenic	NA		A	NA	2020-07-08	10:57:08	18149	200708_385_JG_31_ETH-3.did	MAT235PLUS MOTU	NA	NA	70	Y	N	1	NA	NA				ETH-1, ETH-2, ETH-3	NA	385	29.5556	NA	0.613889	74.1633	NA	0.941587	3324.33	NA	52.9916	76383.2	NA	1067.69	1.19422e+06	NA	20835.7	-2.82	-4.67	26.1	25.9843	NA	0.62159	69.1577	NA
YB500-L3	11	sample	biogenic	NA		A	NA	2020-08-24	18:57:17	19117	200824_408_JG_14_YB500-L3.did	MAT235PLUS MOTU	NA	NA	70	Y	N	0	NA	NA				ETH-1, ETH-2, ETH-3	NA	408	-3.24325	NA	0.00142539	10.7403	NA	0.00259297	7.10682	NA	0.0215914	20.1609	NA	0.117664	-25.4532	NA	2.26122	-2.82	-4.67	26.1	-6.67892	NA	0.00152737	6.03893	NA
YB500-L3	11	sample	biogenic	NA		A	NA	2020-08-26	01:18:44	19164	200826_409_JG_15_YB500-L3.did	MAT235PLUS MOTU	NA	NA	70	Y	N	0	NA	NA				ETH-1, ETH-2, ETH-3	NA	409	-3.28037	NA	0.00145569	10.8543	NA	0.00194226	7.18676	NA	0.0194098	20.8106	NA	0.0696991	-24.0572	NA	3.34145	-2.82	-4.67	26.1	-6.72275	NA	0.00156186	6.15267	NA
YB500-L3	11	sample	biogenic	NA		A	NA	2020-08-26	16:07:38	19188	200826_409_JG_39_YB500-L3.did	MAT235PLUS MOTU	NA	NA	70	Y	N	0	NA	NA				ETH-1, ETH-2, ETH-3	NA	409	-3.16558	NA	0.00179237	10.9921	NA	0.00236796	7.39937	NA	0.0208329	21.472	NA	0.0818602	3.84866	NA	4.40627	-2.82	-4.67	26.1	-6.60533	NA	0.00189579	6.28963	NA
YB500-L3	11	sample	biogenic	NA		A	NA	2020-09-01	18:56:03	19319	200901_413_JG_15_YB500-L3.did	MAT235PLUS MOTU	NA	NA	70	Y	N	0	NA	NA				ETH-1, ETH-2, ETH-3	NA	413	-3.24816	NA	0.00201862	11.1596	NA	0.00323554	7.54136	NA	0.0190191	21.9318	NA	0.0797564	-12.4833	NA	1.82385	-2.82	-4.67	26.1	-6.69966	NA	0.00206657	6.45673	NA
YB500-L4	11	sample	biogenic	NA		A	NA	2020-07-30	03:57:46	18649	200730_397_JG_27_YB500-L4.did	MAT235PLUS MOTU	NA	NA	70	Y	N	0	NA	NA				ETH-1, ETH-2, ETH-3	NA	397	-2.80616	NA	0.00177107	8.90479	NA	0.00257824	5.75232	NA	0.0165963	17.2856	NA	0.0733837	44.9672	NA	6.12374	-2.82	-4.67	26.1	-6.14455	NA	0.00185332	4.20914	NA
YB500-L4	11	sample	biogenic	NA		A	NA	2020-08-10	19:20:42	18857	200810_402_JG_14_YB500-L4.did	MAT235PLUS MOTU	NA	NA	70	Y	N	1	NA	NA				ETH-1, ETH-2, ETH-3	NA	402	-2.84203	NA	0.00288624	8.90209	NA	0.00415855	5.61742	NA	0.0463173	16.5011	NA	0.431399	-23.5089	NA	33.7704	-2.82	-4.67	26.1	-6.18273	NA	0.00296386	4.20653	NA
YB500-L4	11	sample	biogenic	NA		A	NA	2020-08-15	01:18:11	18995	200815_405_JG_14_YB500-L4.did	MAT235PLUS MOTU	NA	NA	70	Y	N	1	NA	NA				ETH-1, ETH-2, ETH-3	NA	405	-2.83591	NA	0.00139811	8.78944	NA	0.00195818	5.66511	NA	0.0224367	17.3971	NA	0.0741998	80.0184	NA	4.60032	-2.82	-4.67	26.1	-6.17204	NA	0.00146014	4.09428	NA
YB500-L4	11	sample	biogenic	NA		A	NA	2020-08-25	07:43:26	19138	200825_408_JG_35_YB500-L4.did	MAT235PLUS MOTU	NA	NA	70	Y	N	0	NA	NA				ETH-1, ETH-2, ETH-3	NA	408	-2.89286	NA	0.00116869	9.45373	NA	0.00239095	6.16546	NA	0.0224596	17.6053	NA	0.0774813	-7.31389	NA	2.44013	-2.82	-4.67	26.1	-6.25738	NA	0.00125588	4.75628	NA
YB500-L5	11	sample	biogenic	NA		A	NA	2020-09-15	08:11:12	19616	200915_419_JG_35_YB500-L5.did	MAT235PLUS MOTU	NA	NA	70	Y	N	0	NA	NA				ETH-1, ETH-2, ETH-3	NA	419	-3.19515	NA	0.00130809	11.3048	NA	0.00194259	7.65799	NA	0.0194922	21.7062	NA	0.0855028	11.3412	NA	2.20038	-2.82	-4.67	26.1	-6.64845	NA	0.00141057	6.60129	NA
YB500-L5	11	sample	biogenic	NA		A	NA	2020-09-21	18:52:18	19779	200921_423_JG_14_YB500-L5.did	MAT235PLUS MOTU	NA	NA	70	Y	N	0	NA	NA				ETH-1, ETH-2, ETH-3	NA	423	-3.34202	NA	0.00126723	10.7401	NA	0.00265512	7.09785	NA	0.017017	20.7536	NA	0.0867842	-25.1107	NA	4.21174	-2.82	-4.67	26.1	-6.78434	NA	0.00133405	6.03893	NA
YB500-L5	11	sample	biogenic	NA		A	NA	2020-10-08	19:08:49	20237	201008_433_JG_14_YB500-L5.did	MAT235PLUS MOTU	NA	NA	70	Y	N	0	NA	NA				ETH-1, ETH-2, ETH-3	NA	433	-3.21578	NA	0.00134366	10.7581	NA	0.00219857	7.08867	NA	0.020836	20.2134	NA	0.106421	-86.598	NA	5.74869	-2.82	-4.67	26.1	-6.65027	NA	0.00144231	6.05667	NA
YB500-L5	11	sample	biogenic	NA		A	NA	2020-10-12	18:58:11	20329	201012_435_JG_14_YB500-L5.did	MAT235PLUS MOTU	NA	NA	70	Y	N	1	NA	NA				ETH-1, ETH-2, ETH-3	NA	435	-3.25629	NA	0.0014329	10.041	NA	0.00239591	6.31072	NA	0.0229284	19.0022	NA	0.0692347	-35.0436	NA	3.42054	-2.82	-4.67	26.1	-6.667	NA	0.00149376	5.34222	NA
YB500-L5	11	sample	biogenic	NA		A	NA	2020-10-12	19:37:19	20330	201012_435_JG_15_YB500-L5.did	MAT235PLUS MOTU	NA	NA	70	Y	N	0	NA	NA				ETH-1, ETH-2, ETH-3	NA	435	-3.33275	NA	0.00137765	10.3747	NA	0.00200059	6.59359	NA	0.0204489	18.3802	NA	0.0946846	-125.604	NA	4.39438	-2.82	-4.67	26.1	-6.76094	NA	0.00146804	5.67493	NA
YB500-L5	11	sample	biogenic	NA		A	NA	2020-10-13	04:29:44	20344	201013_435_JG_29_YB500-L5.did	MAT235PLUS MOTU	NA	NA	70	Y	N	0	NA	NA				ETH-1, ETH-2, ETH-3	NA	435	-3.33775	NA	0.00145597	10.5363	NA	0.00290505	6.71114	NA	0.0172521	18.9462	NA	0.0711535	-83.4265	NA	3.61164	-2.82	-4.67	26.1	-6.77225	NA	0.00149835	5.83591	NA
YB500-L5	11	sample	biogenic	NA		A	NA	2020-10-13	08:14:48	20350	201013_435_JG_35_YB500-L5.did	MAT235PLUS MOTU	NA	NA	70	Y	N	0	NA	NA				ETH-1, ETH-2, ETH-3	NA	435	-3.33839	NA	0.00138384	10.2367	NA	0.00197572	6.42096	NA	0.02073	19.0579	NA	0.0771084	-41.1861	NA	3.38057	-2.82	-4.67	26.1	-6.76185	NA	0.00146655	5.53738	NA
YB500-L5	11	sample	biogenic	NA		A	NA	2020-10-13	08:53:47	20351	201013_435_JG_36_YB500-L5.did	MAT235PLUS MOTU	NA	NA	70	Y	N	0	NA	NA				ETH-1, ETH-2, ETH-3	NA	435	-3.34507	NA	0.00136247	10.6606	NA	0.00218633	6.86942	NA	0.0183505	20.2213	NA	0.0651849	-29.2035	NA	2.44206	-2.82	-4.67	26.1	-6.78465	NA	0.00143008	5.95975	NA
YB500-L6	11	sample	biogenic	NA		A	NA	2020-10-13	05:07:12	20345	201013_435_JG_30_YB500-L6.did	MAT235PLUS MOTU	NA	NA	70	Y	N	0	NA	NA				ETH-1, ETH-2, ETH-3	NA	435	-3.22859	NA	0.00109725	9.06548	NA	0.00172786	5.41235	NA	0.0175105	16.632	NA	0.093801	-43.2135	NA	2.51321	-2.82	-4.67	26.1	-6.60137	NA	0.0011698	4.37019	NA
YB500-L6	11	sample	biogenic	NA		A	NA	2020-10-19	20:55:02	20516	201019_439_JG_17_YB500-L6.did	MAT235PLUS MOTU	NA	NA	70	Y	N	0	NA	NA				ETH-1, ETH-2, ETH-3	NA	439	-3.33981	NA	0.00124505	9.48664	NA	0.00228982	5.66098	NA	0.0177081	37.2068	NA	0.752928	-76.7998	NA	3.72739	-2.82	-4.67	26.1	-6.73564	NA	0.00132758	4.79007	NA
YB500-L6	11	sample	biogenic	NA		A	NA	2020-10-19	21:33:51	20517	201019_439_JG_18_YB500-L6.did	MAT235PLUS MOTU	NA	NA	70	Y	N	0	NA	NA				ETH-1, ETH-2, ETH-3	NA	439	-3.38572	NA	0.00112918	9.26939	NA	0.00242663	5.40647	NA	0.0170711	30.9299	NA	0.57727	-60.9995	NA	5.17333	-2.82	-4.67	26.1	-6.77661	NA	0.00116672	4.57372	NA
YB500-2L1	11	sample	biogenic	NA		A	NA	2022-03-17	18:38:51	25708	220317_565_JG_14_YB500-L1.did	MAT235PLUS MOTU	NA	NA	70	Y	N	0	NA	NA				ETH-1, ETH-2, ETH-3	NA	565	-2.49203	NA	0.00110494	10.0251	NA	0.00276982	7.00543	NA	0.0193555	19.4602	NA	0.0816715	10.3242	NA	1.87652	-2.82	-4.67	26.1	-5.85068	NA	0.00115846	5.32464	NA
YB500-2L2	11	sample	biogenic	NA		A	NA	2022-03-18	05:46:48	25726	220318_565_JG_32_YB500-L2.did	MAT235PLUS MOTU	NA	NA	70	Y	N	0	NA	NA				ETH-1, ETH-2, ETH-3	NA	565	-3.24792	NA	0.000851201	10.3056	NA	0.00245063	6.54466	NA	0.0159311	19.8035	NA	0.0652135	1.34046	NA	1.9905	-2.82	-4.67	26.1	-6.66784	NA	0.000881349	5.60589	NA
YB500-2L3	11	sample	biogenic	NA		A	NA	2022-03-22	20:26:41	25838	220322_568_JG_6_YB500-L3.did	MAT235PLUS MOTU	NA	NA	70	Y	N	0	NA	NA				ETH-1, ETH-2, ETH-3	NA	568	-2.82671	NA	0.00122376	10.6021	NA	0.00253246	7.15783	NA	0.0172949	20.2959	NA	0.053328	6.20044	NA	1.36352	-2.82	-4.67	26.1	-6.22922	NA	0.00132393	5.90037	NA
YB500-2L4	11	sample	biogenic	NA		A	NA	2022-03-23	09:08:49	25859	220323_568_JG_27_YB500-L4.did	MAT235PLUS MOTU	NA	NA	70	Y	N	0	NA	NA				ETH-1, ETH-2, ETH-3	NA	568	-2.63535	NA	0.00104646	11.1291	NA	0.00311816	8.01441	NA	0.0165011	21.6673	NA	0.0535402	3.13199	NA	1.68907	-2.82	-4.67	26.1	-6.04445	NA	0.00109727	6.42501	NA
YB500-2L4	11	sample	biogenic	NA		A	NA	2022-03-23	18:12:27	25874	220323_568_JG_42_YB500-L4.did	MAT235PLUS MOTU	NA	NA	70	Y	N	0	NA	NA				ETH-1, ETH-2, ETH-3	NA	568	-2.59412	NA	0.0010402	11.4711	NA	0.0022006	8.38462	NA	0.0152604	22.2317	NA	0.0684036	7.21087	NA	1.64731	-2.82	-4.67	26.1	-6.01309	NA	0.00111848	6.76564	NA
YB500-2L1	11	sample	biogenic	NA		A	NA	2022-03-25	00:24:59	25902	220325_569_JG_24_YB500-L1.did	MAT235PLUS MOTU	NA	NA	70	Y	N	0	NA	NA				ETH-1, ETH-2, ETH-3	NA	569	-2.43403	NA	0.00124361	11.5017	NA	0.00300452	8.58637	NA	0.0168501	22.3077	NA	0.0702943	6.90777	NA	1.7634	-2.82	-4.67	26.1	-5.84335	NA	0.00130196	6.79579	NA
YB500-2L1	11	sample	biogenic	NA		A	NA	2022-03-25	09:18:20	25917	220325_569_JG_39_YB500-L1.did	MAT235PLUS MOTU	NA	NA	70	Y	N	0	NA	NA				ETH-1, ETH-2, ETH-3	NA	569	-2.55875	NA	0.0011828	10.3867	NA	0.00305086	7.29759	NA	0.0131178	19.9306	NA	0.0874051	-6.3257	NA	1.59246	-2.82	-4.67	26.1	-5.93526	NA	0.00128919	5.6851	NA
YB500-2L2	11	sample	biogenic	NA		A	NA	2022-04-04	12:38:28	26144	220404_575_JG_5_YB500-L2.did	MAT235PLUS MOTU	NA	NA	70	Y	N	0	NA	NA				ETH-1, ETH-2, ETH-3	NA	575	-3.18304	NA	0.00124863	9.59024	NA	0.00329255	5.95625	NA	0.0172673	18.3124	NA	0.0691363	12.1644	NA	2.13371	-2.82	-4.67	26.1	-6.57214	NA	0.001277	4.89294	NA
YB500-2L3	11	sample	biogenic	NA		A	NA	2022-04-05	01:08:07	26165	220405_575_JG_26_YB500-L3.did	MAT235PLUS MOTU	NA	NA	70	Y	N	0	NA	NA				ETH-1, ETH-2, ETH-3	NA	575	-2.86301	NA	0.00183212	14.138	NA	0.00497265	10.7112	NA	0.0139686	27.3178	NA	0.0781519	-7.24054	NA	1.64379	-2.82	-4.67	26.1	-6.39867	NA	0.00182659	9.42343	NA
YB500-2L4	11	sample	biogenic	NA		A	NA	2022-04-05	09:49:18	26180	220405_575_JG_41_YB500-L4.did	MAT235PLUS MOTU	NA	NA	70	Y	N	0	NA	NA				ETH-1, ETH-2, ETH-3	NA	575	-2.49369	NA	0.00141535	11.3351	NA	0.00233346	8.2902	NA	0.0201026	21.9881	NA	0.0481585	-0.878408	NA	2.24342	-2.82	-4.67	26.1	-5.90088	NA	0.00149031	6.62995	NA
YB500-2L1	11	sample	biogenic	NA		A	NA	2022-04-07	23:57:05	26254	220407_577_JG_23_YB500-L1.did	MAT235PLUS MOTU	NA	NA	70	Y	N	0	NA	NA				ETH-1, ETH-2, ETH-3	NA	577	-2.42532	NA	0.000992747	9.6494	NA	0.00283959	6.71973	NA	0.0163915	18.4631	NA	0.0692771	-5.14533	NA	1.59222	-2.82	-4.67	26.1	-5.76559	NA	0.00103301	4.95019	NA
YB550-F1	12	sample	biogenic	NA		A	NA	2020-06-19	06:11:59	17662	200619_374_JG_33_YB550-F1.did	MAT235PLUS MOTU	NA	NA	70	Y	N	0	NA	NA				ETH-1, ETH-2, ETH-3	NA	374	-3.16202	NA	0.00143379	12.4019	NA	0.00342093	8.79018	NA	0.0195522	22.8086	NA	0.0709617	-58.2209	NA	2.10976	-2.82	-4.67	26.1	-6.65364	NA	0.00149571	7.6943	NA
YB550-F1	12	sample	biogenic	NA		A	NA	2020-08-04	21:31:26	18713	200804_399_JG_8_YB550-F1.did	MAT235PLUS MOTU	NA	NA	70	Y	N	0	NA	NA				ETH-1, ETH-2, ETH-3	NA	399	-3.05081	NA	0.00132429	12.5433	NA	0.00221976	9.07051	NA	0.01948	24.1797	NA	0.081548	-0.965729	NA	3.08199	-2.82	-4.67	26.1	-6.54017	NA	0.0013774	7.83501	NA
YB550-F1	12	sample	biogenic	NA		A	NA	2020-08-11	12:24:20	18885	200811_402_JG_42_YB550-F1.did	MAT235PLUS MOTU	NA	NA	70	Y	N	1	NA	NA				ETH-1, ETH-2, ETH-3	NA	402	-3.5296	NA	0.143086	12.3103	NA	0.0456951	12.373	NA	1.84935	39.0282	NA	9.35167	512.142	NA	353.279	-2.82	-4.67	26.1	-7.04259	NA	0.151578	7.60389	NA
YB550-F1	12	sample	biogenic	NA		A	NA	2020-08-25	21:31:49	19158	200825_409_JG_9_YB550-F1.did	MAT235PLUS MOTU	NA	NA	70	Y	N	0	NA	NA				ETH-1, ETH-2, ETH-3	NA	409	-2.98349	NA	0.00146632	12.2506	NA	0.00232252	8.82752	NA	0.021836	23.4761	NA	0.0825515	5.2448	NA	3.32242	-2.82	-4.67	26.1	-6.45749	NA	0.00155796	7.54315	NA
YB550-F1	12	sample	biogenic	NA		A	NA	2020-09-01	15:15:03	19313	200901_413_JG_9_YB550-F1.did	MAT235PLUS MOTU	NA	NA	70	Y	N	0	NA	NA				ETH-1, ETH-2, ETH-3	NA	413	-3.35059	NA	0.00168407	12.594	NA	0.0017651	8.85939	NA	0.0210822	25.0615	NA	0.0854469	33.4401	NA	5.60329	-2.82	-4.67	26.1	-6.86202	NA	0.00177593	7.88619	NA
YB550-F2	12	sample	biogenic	NA		A	NA	2020-06-24	13:53:16	17800	200624_377_JG_33_YB550-F2.did	MAT235PLUS MOTU	NA	NA	70	Y	N	0	NA	NA				ETH-1, ETH-2, ETH-3	NA	377	-4.02724	NA	0.00144888	8.65071	NA	0.0027465	4.33705	NA	0.0164182	16.9331	NA	0.0709815	-13.6948	NA	4.17654	-2.82	-4.67	26.1	-7.43847	NA	0.00152557	3.95873	NA
YB550-F2	12	sample	biogenic	NA		A	NA	2020-08-05	16:08:54	18743	200805_399_JG_38_YB550-F2.did	MAT235PLUS MOTU	NA	NA	70	Y	N	0	NA	NA				ETH-1, ETH-2, ETH-3	NA	399	-4.15561	NA	0.00136823	8.04223	NA	0.00219836	3.60616	NA	0.0188167	15.3285	NA	0.080521	50.4273	NA	3.14215	-2.82	-4.67	26.1	-7.553	NA	0.00143471	3.35275	NA
YB550-F2	12	sample	biogenic	NA		A	NA	2020-09-07	17:48:44	19408	200907_415_JG_9_YB550-F2.did	MAT235PLUS MOTU	NA	NA	70	Y	N	0	NA	NA				ETH-1, ETH-2, ETH-3	NA	415	-4.06145	NA	0.00131192	9.13931	NA	0.00159344	4.68701	NA	0.019185	17.0111	NA	0.104105	-64.4339	NA	4.58423	-2.82	-4.67	26.1	-7.49304	NA	0.00138442	4.44563	NA
YB550-F2	12	sample	biogenic	NA		A	NA	2020-09-14	15:51:17	19590	200914_419_JG_9_YB550-F2.did	MAT235PLUS MOTU	NA	NA	70	Y	N	0	NA	NA				ETH-1, ETH-2, ETH-3	NA	419	-4.09344	NA	0.00157029	8.44597	NA	0.00303335	3.96636	NA	0.0178965	15.453	NA	0.117309	-60.7383	NA	4.46828	-2.82	-4.67	26.1	-7.50156	NA	0.00161683	3.75488	NA
YB550-F2	12	sample	biogenic	NA		A	NA	2020-09-21	15:40:44	19774	200921_423_JG_9_YB550-F2.did	MAT235PLUS MOTU	NA	NA	70	Y	N	0	NA	NA				ETH-1, ETH-2, ETH-3	NA	423	-4.06121	NA	0.00154088	8.82811	NA	0.00193334	4.34315	NA	0.0174625	16.8493	NA	0.0820456	-39.7544	NA	2.12514	-2.82	-4.67	26.1	-7.48128	NA	0.0016303	4.13556	NA
YB550-F2	12	sample	biogenic	NA		A	NA	2020-10-06	06:44:01	20164	201006_431_JG_33_YB550-F2.did	MAT235PLUS MOTU	NA	NA	70	Y	N	1	NA	NA				ETH-1, ETH-2, ETH-3	NA	431	115.965	NA	1.94861	121.979	NA	1.46344	3425.5	NA	54.1372	37259.9	NA	573.766	3.4297e+06	NA	32503	-2.82	-4.67	26.1	116.446	NA	2.02866	116.605	NA
YB550-F3	12	sample	biogenic	NA		A	NA	2020-07-08	12:11:01	18151	200708_385_JG_33_YB550-L3.did	MAT235PLUS MOTU	NA	NA	70	Y	N	0	NA	NA				ETH-1, ETH-2, ETH-3	NA	385	-2.81792	NA	0.00166075	7.61011	NA	0.00253036	4.47512	NA	0.0192726	14.5773	NA	0.117667	-92.8099	NA	290.845	-2.82	-4.67	26.1	-6.10925	NA	0.00172288	2.9192	NA
YB550-F3	12	sample	biogenic	NA		A	NA	2020-10-08	15:56:45	20232	201008_433_JG_9_YB550-F3.did	MAT235PLUS MOTU	NA	NA	70	Y	N	0	NA	NA				ETH-1, ETH-2, ETH-3	NA	433	-2.79691	NA	0.0014544	8.05709	NA	0.00229875	4.93919	NA	0.0141707	14.6266	NA	0.106077	-120.17	NA	6.24575	-2.82	-4.67	26.1	-6.10334	NA	0.00153336	3.36451	NA
YB550-F3	12	sample	biogenic	NA		A	NA	2020-10-12	15:49:35	20324	201012_435_JG_9_YB550-F3.did	MAT235PLUS MOTU	NA	NA	70	Y	N	0	NA	NA				ETH-1, ETH-2, ETH-3	NA	435	-2.82205	NA	0.00142411	7.13089	NA	0.00225851	3.93983	NA	0.0196998	12.2575	NA	0.0811262	-101.634	NA	4.68154	-2.82	-4.67	26.1	-6.09594	NA	0.00148963	2.44173	NA
YB550-F4	12	sample	biogenic	NA		A	NA	2020-07-30	05:13:20	18651	200730_397_JG_29_YB550-F4.did	MAT235PLUS MOTU	NA	NA	70	Y	N	0	NA	NA				ETH-1, ETH-2, ETH-3	NA	397	-3.02721	NA	0.00141066	9.21172	NA	0.00239544	5.81295	NA	0.0164953	17.5042	NA	0.0862817	-1.73118	NA	4.4964	-2.82	-4.67	26.1	-6.39183	NA	0.00151542	4.51545	NA
YB550-F4	12	sample	biogenic	NA		A	NA	2020-08-10	16:11:41	18852	200810_402_JG_9_YB550-F4.did	MAT235PLUS MOTU	NA	NA	70	Y	N	1	NA	NA				ETH-1, ETH-2, ETH-3	NA	402	-3.16108	NA	0.0013384	7.70194	NA	0.00181324	4.22582	NA	0.0220156	13.9153	NA	0.0762557	-46.831	NA	2.60362	-2.82	-4.67	26.1	-6.47891	NA	0.00143165	3.01146	NA
YB550-F4	12	sample	biogenic	NA		A	NA	2020-08-14	22:11:41	18990	200814_405_JG_9_YB550-F4.did	MAT235PLUS MOTU	NA	NA	70	Y	N	1	NA	NA				ETH-1, ETH-2, ETH-3	NA	405	-3.21171	NA	0.00152434	8.00973	NA	0.00289802	4.58312	NA	0.0159153	16.7464	NA	0.0816106	425.653	NA	15.0682	-2.82	-4.67	26.1	-6.54433	NA	0.00158977	3.31824	NA
YB550-F4	12	sample	biogenic	NA		A	NA	2020-08-24	15:54:57	19112	200824_408_JG_9_YB550-F4.did	MAT235PLUS MOTU	NA	NA	70	Y	N	0	NA	NA				ETH-1, ETH-2, ETH-3	NA	408	-3.14246	NA	0.00154886	8.6328	NA	0.00277064	5.11778	NA	0.0209718	15.6315	NA	0.0883448	-20.9132	NA	2.31256	-2.82	-4.67	26.1	-6.49344	NA	0.0016303	3.93889	NA
YB550-F4	12	sample	biogenic	NA		A	NA	2020-08-25	10:08:05	19142	200825_408_JG_39_YB550-F4.did	MAT235PLUS MOTU	NA	NA	70	Y	N	0	NA	NA				ETH-1, ETH-2, ETH-3	NA	408	-3.13234	NA	0.00141279	8.36515	NA	0.00268795	4.88757	NA	0.0172101	15.4416	NA	0.10454	-24.9368	NA	2.91234	-2.82	-4.67	26.1	-6.47275	NA	0.00150939	3.67219	NA
YB550-L1	12	sample	biogenic	NA		A	NA	2020-06-19	05:33:55	17661	200619_374_JG_32_YB550-L1.did	MAT235PLUS MOTU	NA	NA	70	Y	N	0	NA	NA				ETH-1, ETH-2, ETH-3	NA	374	-2.77734	NA	0.00136686	11.2373	NA	0.00292465	8.03476	NA	0.019754	21.2055	NA	0.0610738	-26.4032	NA	2.12953	-2.82	-4.67	26.1	-6.20001	NA	0.00143235	6.5331	NA
YB550-L1	12	sample	biogenic	NA		A	NA	2020-08-04	22:07:14	18714	200804_399_JG_9_YB550-L1.did	MAT235PLUS MOTU	NA	NA	70	Y	N	1	NA	NA				ETH-1, ETH-2, ETH-3	NA	399	61.488	NA	1.27636	113.3	NA	1.54767	5933.2	NA	108.066	60028.2	NA	1030.69	2.20174e+06	NA	25857.5	-2.82	-4.67	26.1	58.6205	NA	1.30685	108.081	NA
YB550-L1	12	sample	biogenic	NA		A	NA	2020-08-25	20:54:23	19157	200825_409_JG_8_YB550-L1.did	MAT235PLUS MOTU	NA	NA	70	Y	N	0	NA	NA				ETH-1, ETH-2, ETH-3	NA	409	-2.72263	NA	0.001493	10.3307	NA	0.00200916	7.24884	NA	0.0196829	19.6735	NA	0.0655542	-3.80809	NA	3.30853	-2.82	-4.67	26.1	-6.1081	NA	0.00156951	5.62966	NA
YB550-L1	12	sample	biogenic	NA		A	NA	2020-08-26	15:32:37	19187	200826_409_JG_38_YB550-L1.did	MAT235PLUS MOTU	NA	NA	70	Y	N	0	NA	NA				ETH-1, ETH-2, ETH-3	NA	409	-2.76761	NA	0.001264	10.96	NA	0.00193414	7.84421	NA	0.0199249	21.1419	NA	0.0688417	-53.0994	NA	2.79083	-2.82	-4.67	26.1	-6.17937	NA	0.00130376	6.2568	NA
YB550-L1	12	sample	biogenic	NA		A	NA	2020-09-01	14:38:10	19312	200901_413_JG_8_YB550-L1.did	MAT235PLUS MOTU	NA	NA	70	Y	N	0	NA	NA				ETH-1, ETH-2, ETH-3	NA	413	-2.67925	NA	0.00208507	10.7491	NA	0.00390981	7.67575	NA	0.0169496	20.459	NA	0.064057	-122.999	NA	5.89258	-2.82	-4.67	26.1	-6.07726	NA	0.0021223	6.04641	NA
YB550-L1	12	sample	biogenic	NA		A	NA	2020-09-07	17:10:49	19407	200907_415_JG_8_YB550-L1.did	MAT235PLUS MOTU	NA	NA	70	Y	N	1	NA	NA				ETH-1, ETH-2, ETH-3	NA	415	-2.71068	NA	0.00147955	11.1256	NA	0.00248752	7.9925	NA	0.0215272	21.3842	NA	0.0813143	-11.484	NA	2.87563	-2.82	-4.67	26.1	-6.12473	NA	0.00158441	6.42169	NA
YB550-L1	12	sample	biogenic	NA		A	NA	2020-09-14	15:12:19	19589	200914_419_JG_8_YB550-L1.did	MAT235PLUS MOTU	NA	NA	70	Y	N	0	NA	NA				ETH-1, ETH-2, ETH-3	NA	419	-2.80718	NA	0.0012305	11.6619	NA	0.00262339	8.46695	NA	0.0203288	22.4875	NA	0.0832536	-20.8718	NA	3.50963	-2.82	-4.67	26.1	-6.24755	NA	0.00128916	6.95623	NA
YB550-L2	12	sample	biogenic	NA		A	NA	2020-06-24	13:17:52	17799	200624_377_JG_32_YB550-L2.did	MAT235PLUS MOTU	NA	NA	70	Y	N	0	NA	NA				ETH-1, ETH-2, ETH-3	NA	377	-3.48061	NA	0.00170231	11.7957	NA	0.00294779	7.93773	NA	0.0169143	22.6496	NA	0.0802771	-48.7304	NA	4.42804	-2.82	-4.67	26.1	-6.97128	NA	0.00175129	7.09108	NA
YB550-L2	12	sample	biogenic	NA		A	NA	2020-08-05	16:45:22	18744	200805_399_JG_39_YB550-L2.did	MAT235PLUS MOTU	NA	NA	70	Y	N	0	NA	NA				ETH-1, ETH-2, ETH-3	NA	399	-3.46968	NA	0.00187053	11.4079	NA	0.00260611	7.50541	NA	0.0176506	21.9293	NA	0.0687316	37.4489	NA	2.90159	-2.82	-4.67	26.1	-6.94528	NA	0.00193457	6.70461	NA
YB550-L2	12	sample	biogenic	NA		A	NA	2020-09-21	15:04:42	19773	200921_423_JG_8_YB550-L2.did	MAT235PLUS MOTU	NA	NA	70	Y	N	0	NA	NA				ETH-1, ETH-2, ETH-3	NA	423	-3.65564	NA	0.0014561	10.3158	NA	0.0020209	6.25028	NA	0.0162078	20.0678	NA	0.117381	-21.5633	NA	2.52883	-2.82	-4.67	26.1	-7.10339	NA	0.00155717	5.61691	NA
YB550-L2	12	sample	biogenic	NA		A	NA	2020-10-06	06:09:02	20163	201006_431_JG_32_YB550-L2.did	MAT235PLUS MOTU	NA	NA	70	Y	N	0	NA	NA				ETH-1, ETH-2, ETH-3	NA	431	-3.37474	NA	0.00099053	10.9604	NA	0.00201782	7.0999	NA	0.0181652	20.8749	NA	0.0663593	-68.2525	NA	3.80959	-2.82	-4.67	26.1	-6.82741	NA	0.00105364	6.2586	NA
YB550-L2	12	sample	biogenic	NA		A	NA	2020-10-08	15:19:08	20231	201008_433_JG_8_YB550-L2.did	MAT235PLUS MOTU	NA	NA	70	Y	N	1	NA	NA				ETH-1, ETH-2, ETH-3	NA	433	-3.99232	NA	0.0162662	10.0774	NA	0.0234451	6.50718	NA	0.0271424	23.3828	NA	0.301239	1613.26	NA	132.841	-2.82	-4.67	26.1	-7.45393	NA	0.016501	5.38017	NA
YB550-L2	12	sample	biogenic	NA		A	NA	2020-10-12	15:11:31	20323	201012_435_JG_8_YB550-L2.did	MAT235PLUS MOTU	NA	NA	70	Y	N	0	NA	NA				ETH-1, ETH-2, ETH-3	NA	435	-3.68949	NA	0.00149231	10.3635	NA	0.00220795	6.23243	NA	0.0207494	19.9735	NA	0.0712271	-20.4007	NA	4.88167	-2.82	-4.67	26.1	-7.14128	NA	0.00157734	5.66448	NA
YB550-L2	12	sample	biogenic	NA		A	NA	2020-10-19	18:58:05	20513	201019_439_JG_14_YB550-L2.did	MAT235PLUS MOTU	NA	NA	70	Y	N	0	NA	NA				ETH-1, ETH-2, ETH-3	NA	439	-3.5311	NA	0.00118394	11.1897	NA	0.00235591	7.24447	NA	0.0177818	127.889	NA	2.35947	15.611	NA	6.90505	-2.82	-4.67	26.1	-7.00277	NA	0.00123954	6.4874	NA
YB550-L2	12	sample	biogenic	NA		A	NA	2020-10-19	19:36:35	20514	201019_439_JG_15_YB550-L2.did	MAT235PLUS MOTU	NA	NA	70	Y	N	0	NA	NA				ETH-1, ETH-2, ETH-3	NA	439	-3.55424	NA	0.00139754	11.0831	NA	0.00193888	7.03353	NA	0.0184017	72.3614	NA	1.55488	-54.51	NA	2.68225	-2.82	-4.67	26.1	-7.02353	NA	0.00148194	6.3812	NA
YB550-L3	12	sample	biogenic	NA		A	NA	2020-07-08	12:48:09	18152	200708_385_JG_34_ETH-3.did	MAT235PLUS MOTU	NA	NA	70	Y	N	0	NA	NA				ETH-1, ETH-2, ETH-3	NA	385	-3.39402	NA	0.00172533	9.86381	NA	0.00334263	6.06309	NA	0.0149246	18.7785	NA	0.0942542	53.8619	NA	143.231	-2.82	-4.67	26.1	-6.80744	NA	0.00175567	5.16599	NA
YB550-L4	12	sample	biogenic	NA		A	NA	2020-07-30	05:48:00	18652	200730_397_JG_30_YB550-L4.did	MAT235PLUS MOTU	NA	NA	70	Y	N	0	NA	NA				ETH-1, ETH-2, ETH-3	NA	397	-2.89638	NA	0.00119218	10.0235	NA	0.00350124	6.7278	NA	0.0223306	19.822	NA	0.0895138	93.5575	NA	5.67868	-2.82	-4.67	26.1	-6.2822	NA	0.0012633	5.32399	NA
YB550-L4	12	sample	biogenic	NA		A	NA	2020-08-10	15:35:29	18851	200810_402_JG_8_YB550-L4.did	MAT235PLUS MOTU	NA	NA	70	Y	N	1	NA	NA				ETH-1, ETH-2, ETH-3	NA	402	-2.72168	NA	0.00144364	10.9934	NA	0.00219546	7.86213	NA	0.0194287	19.8284	NA	0.0919676	-103.653	NA	5.43443	-2.82	-4.67	26.1	-6.13158	NA	0.00151245	6.28995	NA
YB550-L4	12	sample	biogenic	NA		A	NA	2020-08-14	21:36:10	18989	200814_405_JG_8_YB550-L4.did	MAT235PLUS MOTU	NA	NA	70	Y	N	1	NA	NA				ETH-1, ETH-2, ETH-3	NA	405	-2.78687	NA	0.00175211	11.291	NA	0.00316424	8.18639	NA	0.0145249	22.4086	NA	0.0805632	131.743	NA	8.11894	-2.82	-4.67	26.1	-6.21216	NA	0.00180913	6.58659	NA
YB550-L4	12	sample	biogenic	NA		A	NA	2020-08-24	15:19:27	19111	200824_408_JG_8_YB550-L4.did	MAT235PLUS MOTU	NA	NA	70	Y	N	0	NA	NA				ETH-1, ETH-2, ETH-3	NA	408	-2.98812	NA	0.00161003	10.2392	NA	0.00200292	6.85673	NA	0.0203438	18.8388	NA	0.109569	2.08345	NA	2.30943	-2.82	-4.67	26.1	-6.38809	NA	0.00173398	5.53912	NA
YB550-L4	12	sample	biogenic	NA		A	NA	2020-08-25	09:31:31	19141	200825_408_JG_38_YB550-L4.did	MAT235PLUS MOTU	NA	NA	70	Y	N	0	NA	NA				ETH-1, ETH-2, ETH-3	NA	408	-3.11693	NA	0.00156771	10.0076	NA	0.00228978	6.49469	NA	0.0201912	19.2474	NA	0.0848849	-4.4422	NA	2.55116	-2.82	-4.67	26.1	-6.51702	NA	0.00165008	5.30868	NA
YB600-F1	13	sample	biogenic	NA		A	NA	2020-06-19	10:46:17	17671	200619_374_JG_42_YB600-F1.did	MAT235PLUS MOTU	NA	NA	70	Y	N	0	NA	NA				ETH-1, ETH-2, ETH-3	NA	374	-3.70759	NA	0.00154167	7.21807	NA	0.00263092	3.15913	NA	0.0163718	13.6326	NA	0.0679444	-7.06495	NA	2.7088	-2.82	-4.67	26.1	-7.04433	NA	0.00158891	2.53058	NA
YB600-F1	13	sample	biogenic	NA		A	NA	2020-06-24	15:43:35	17803	200624_377_JG_36_YB600-F1.did	MAT235PLUS MOTU	NA	NA	70	Y	N	0	NA	NA				ETH-1, ETH-2, ETH-3	NA	377	-3.79778	NA	0.00168871	7.85605	NA	0.00304981	3.66792	NA	0.0202906	15.227	NA	0.0565737	0.452138	NA	4.81386	-2.82	-4.67	26.1	-7.16418	NA	0.00176444	3.16644	NA
YB600-F1	13	sample	biogenic	NA		A	NA	2020-08-05	14:13:25	18740	200805_399_JG_35_YB600-F1.did	MAT235PLUS MOTU	NA	NA	70	Y	N	0	NA	NA				ETH-1, ETH-2, ETH-3	NA	399	-3.89016	NA	0.00143752	7.38148	NA	0.00260497	3.27492	NA	0.0227025	14.5665	NA	0.104723	61.1594	NA	2.50056	-2.82	-4.67	26.1	-7.24524	NA	0.00149164	2.6938	NA
YB600-F2	13	sample	biogenic	NA		A	NA	2020-06-24	18:46:48	17808	200624_377_JG_41_YB600-F2.did	MAT235PLUS MOTU	NA	NA	70	Y	N	0	NA	NA				ETH-1, ETH-2, ETH-3	NA	377	-3.81703	NA	0.00167367	8.37801	NA	0.00299062	4.27189	NA	0.0158324	15.7855	NA	0.0511345	-53.8722	NA	4.26826	-2.82	-4.67	26.1	-7.20403	NA	0.00173972	3.68654	NA
YB600-F2	13	sample	biogenic	NA		A	NA	2020-06-24	19:22:07	17809	200624_377_JG_42_YB600-F2.did	MAT235PLUS MOTU	NA	NA	70	Y	N	0	NA	NA				ETH-1, ETH-2, ETH-3	NA	377	-3.77403	NA	0.00189951	8.82455	NA	0.00351932	4.63338	NA	0.0174631	17.1501	NA	0.0874236	31.8824	NA	4.59548	-2.82	-4.67	26.1	-7.17463	NA	0.00196683	4.13137	NA
YB600-F2	13	sample	biogenic	NA		A	NA	2020-09-01	12:42:21	19310	200901_413_JG_6_YB600-F2.did	MAT235PLUS MOTU	NA	NA	70	Y	N	0	NA	NA				ETH-1, ETH-2, ETH-3	NA	413	-3.81464	NA	0.00194406	8.47822	NA	0.00257905	4.27914	NA	0.0163425	16.6348	NA	0.10243	-70.7028	NA	4.93683	-2.82	-4.67	26.1	-7.20518	NA	0.00202983	3.78639	NA
YB600-F2	13	sample	biogenic	NA		A	NA	2020-09-07	15:58:29	19404	200907_415_JG_6_YB600-F2.did	MAT235PLUS MOTU	NA	NA	70	Y	N	0	NA	NA				ETH-1, ETH-2, ETH-3	NA	415	-3.71892	NA	0.00113711	8.46994	NA	0.00181102	4.39299	NA	0.02034	15.412	NA	0.0930782	-107.329	NA	6.55967	-2.82	-4.67	26.1	-7.10271	NA	0.00120965	3.77792	NA
YB600-F2	13	sample	biogenic	NA		A	NA	2020-09-14	13:58:13	19587	200914_419_JG_6_YB600-F2.did	MAT235PLUS MOTU	NA	NA	70	Y	N	0	NA	NA				ETH-1, ETH-2, ETH-3	NA	419	-3.75552	NA	0.0013256	8.5292	NA	0.00184105	4.4651	NA	0.0179419	15.8261	NA	0.0708655	-47.917	NA	4.20886	-2.82	-4.67	26.1	-7.14396	NA	0.00139774	3.83705	NA
YB600-F3	13	sample	biogenic	NA		A	NA	2020-07-08	13:59:27	18154	200708_385_JG_36_YB600-L3.did	MAT235PLUS MOTU	NA	NA	70	Y	N	0	NA	NA				ETH-1, ETH-2, ETH-3	NA	385	-3.14956	NA	0.00153655	7.52759	NA	0.0030575	4.07336	NA	0.0149391	13.8752	NA	0.0948255	214.979	NA	219.908	-2.82	-4.67	26.1	-6.46017	NA	0.00157027	2.83771	NA
YB600-F3	13	sample	biogenic	NA		A	NA	2020-08-11	10:49:15	18882	200811_402_JG_39_YB600-F3.did	MAT235PLUS MOTU	NA	NA	70	Y	N	1	NA	NA				ETH-1, ETH-2, ETH-3	NA	402	-3.12593	NA	0.00241035	6.85405	NA	0.00397824	3.57875	NA	0.0180223	13.5084	NA	0.207205	16.0476	NA	9.34595	-2.82	-4.67	26.1	-6.41005	NA	0.00246748	2.16658	NA
YB600-F3	13	sample	biogenic	NA		A	NA	2020-08-25	19:40:13	19155	200825_409_JG_6_YB600-F3.did	MAT235PLUS MOTU	NA	NA	70	Y	N	1	NA	NA				ETH-1, ETH-2, ETH-3	NA	409	-3.10709	NA	0.00172046	7.0377	NA	0.00242211	3.61227	NA	0.0239827	13.2669	NA	0.0935931	45.8064	NA	4.03361	-2.82	-4.67	26.1	-6.39673	NA	0.00182645	2.34951	NA
YB600-F3	13	sample	biogenic	NA		A	NA	2020-09-21	13:51:54	19771	200921_423_JG_6_YB600-F3.did	MAT235PLUS MOTU	NA	NA	70	Y	N	0	NA	NA				ETH-1, ETH-2, ETH-3	NA	423	-3.09879	NA	0.0013963	7.03866	NA	0.00177864	3.59254	NA	0.0200025	12.7104	NA	0.105301	-63.5265	NA	2.85205	-2.82	-4.67	26.1	-6.3879	NA	0.00149701	2.35045	NA
YB600-F4	13	sample	biogenic	NA		A	NA	2020-08-04	19:43:08	18710	200804_399_JG_5_YB600-F4.did	MAT235PLUS MOTU	NA	NA	70	Y	N	0	NA	NA				ETH-1, ETH-2, ETH-3	NA	399	-3.90889	NA	0.00150973	9.76999	NA	0.00270044	5.50899	NA	0.0169652	18.7187	NA	0.072386	13.3895	NA	2.90799	-2.82	-4.67	26.1	-7.35352	NA	0.00160907	5.07366	NA
YB600-F4	13	sample	biogenic	NA		A	NA	2020-08-10	14:23:11	18849	200810_402_JG_6_YB600-F4.did	MAT235PLUS MOTU	NA	NA	70	Y	N	1	NA	NA				ETH-1, ETH-2, ETH-3	NA	402	-3.96456	NA	0.0023118	10.0728	NA	0.00393402	5.82285	NA	0.0226676	20.0237	NA	0.142108	42.592	NA	11.7932	-2.82	-4.67	26.1	-7.42413	NA	0.00237647	5.37545	NA
YB600-F4	13	sample	biogenic	NA		A	NA	2020-08-14	20:21:46	18987	200814_405_JG_6_YB600-F4.did	MAT235PLUS MOTU	NA	NA	70	Y	N	1	NA	NA				ETH-1, ETH-2, ETH-3	NA	405	-3.75695	NA	0.00172207	10.0474	NA	0.0019227	6.00326	NA	0.0171278	21.1598	NA	0.0614454	703.844	NA	35.8591	-2.82	-4.67	26.1	-7.2016	NA	0.00184216	5.34971	NA
YB600-F4	13	sample	biogenic	NA		A	NA	2020-08-24	14:07:22	19109	200824_408_JG_6_YB600-F4.did	MAT235PLUS MOTU	NA	NA	70	Y	N	1	NA	NA				ETH-1, ETH-2, ETH-3	NA	408	-3.73956	NA	0.00130864	8.75952	NA	0.00288219	4.5702	NA	0.022852	15.1889	NA	0.0942661	-7.79993	NA	2.59014	-2.82	-4.67	26.1	-7.13544	NA	0.00138117	4.06649	NA
YB600-F4	13	sample	biogenic	NA		A	NA	2020-08-25	11:59:30	19145	200825_408_JG_42_YB600-F4.did	MAT235PLUS MOTU	NA	NA	70	Y	N	0	NA	NA				ETH-1, ETH-2, ETH-3	NA	408	-3.74913	NA	0.00158747	10.2181	NA	0.00291527	6.05505	NA	0.0181287	19.2861	NA	0.0994845	-12.0987	NA	2.82813	-2.82	-4.67	26.1	-7.19957	NA	0.00168008	5.51977	NA
YB600-F4	13	sample	biogenic	NA		A	NA	2020-08-26	17:58:16	19191	200826_409_JG_42_YB600-F4.did	MAT235PLUS MOTU	NA	NA	70	Y	N	0	NA	NA				ETH-1, ETH-2, ETH-3	NA	409	-3.76858	NA	0.00158964	10.5046	NA	0.00263928	6.31531	NA	0.0183893	20.8407	NA	0.101881	19.8415	NA	4.98518	-2.82	-4.67	26.1	-7.23092	NA	0.00166538	5.80533	NA
YB600-F5	13	sample	biogenic	NA		A	NA	2020-09-22	08:31:31	19801	200922_423_JG_36_YB600-F5.did	MAT235PLUS MOTU	NA	NA	70	Y	N	1	NA	NA				ETH-1, ETH-2, ETH-3	NA	423	-3.94315	NA	0.00155698	10.3887	NA	0.00254428	5.89168	NA	0.022155	20.1668	NA	0.103635	6.1247	NA	2.63557	-2.82	-4.67	26.1	-7.41295	NA	0.00163068	5.6902	NA
YB600-F5	13	sample	biogenic	NA		A	NA	2020-10-06	04:52:43	20161	201006_431_JG_30_YB600-F5.did	MAT235PLUS MOTU	NA	NA	70	Y	N	0	NA	NA				ETH-1, ETH-2, ETH-3	NA	431	-4.01915	NA	0.00152105	10.7382	NA	0.00310799	6.21388	NA	0.0179524	19.4191	NA	0.0666526	-124.978	NA	4.43692	-2.82	-4.67	26.1	-7.507	NA	0.00155869	6.03858	NA
YB600-F5	13	sample	biogenic	NA		A	NA	2020-10-08	14:06:43	20229	201008_433_JG_6_YB600-F5.did	MAT235PLUS MOTU	NA	NA	70	Y	N	1	NA	NA				ETH-1, ETH-2, ETH-3	NA	433	-4.44869	NA	0.0167131	10.687	NA	0.0223649	6.71095	NA	0.0350406	25.0962	NA	0.302687	2919.08	NA	285.224	-2.82	-4.67	26.1	-7.96357	NA	0.0170187	5.98858	NA
YB600-L1	13	sample	biogenic	NA		A	NA	2020-06-19	07:28:00	17664	200619_374_JG_35_YB600-L1.did	MAT235PLUS MOTU	NA	NA	70	Y	N	0	NA	NA				ETH-1, ETH-2, ETH-3	NA	374	-2.67839	NA	0.00162008	7.43005	NA	0.00308141	4.43858	NA	0.0140026	13.2335	NA	0.0877781	-52.575	NA	1.1888	-2.82	-4.67	26.1	-5.95367	NA	0.00164318	2.73947	NA
YB600-L1	13	sample	biogenic	NA		A	NA	2020-08-05	14:55:03	18741	200805_399_JG_36_YB600-L1.did	MAT235PLUS MOTU	NA	NA	70	Y	N	0	NA	NA				ETH-1, ETH-2, ETH-3	NA	399	-2.73709	NA	0.00124091	8.0168	NA	0.00260424	5.06617	NA	0.0135491	14.4719	NA	0.09086	27.369	NA	4.0689	-2.82	-4.67	26.1	-6.03801	NA	0.00128413	3.32422	NA
YB600-L1	13	sample	biogenic	NA		A	NA	2020-09-01	12:02:32	19309	200901_413_JG_5_YB600-L1.did	MAT235PLUS MOTU	NA	NA	70	Y	N	1	NA	NA				ETH-1, ETH-2, ETH-3	NA	413	-2.73897	NA	0.00241873	7.86925	NA	0.00406841	4.95808	NA	0.0201231	16.3002	NA	0.0946205	109.819	NA	4.03255	-2.82	-4.67	26.1	-6.03456	NA	0.00246735	3.17721	NA
YB600-L1	13	sample	biogenic	NA		A	NA	2020-09-07	13:28:12	19403	200907_415_JG_5_YB600-L1.did	MAT235PLUS MOTU	NA	NA	70	Y	N	1	NA	NA				ETH-1, ETH-2, ETH-3	NA	415	-2.76714	NA	0.00210424	7.87401	NA	0.00279433	4.88016	NA	0.0239901	15.2893	NA	0.0736325	36.3636	NA	3.59013	-2.82	-4.67	26.1	-6.0648	NA	0.00218969	3.18202	NA
YB600-L1	13	sample	biogenic	NA		A	NA	2020-09-14	13:18:17	19586	200914_419_JG_5_YB600-L1.did	MAT235PLUS MOTU	NA	NA	70	Y	N	0	NA	NA				ETH-1, ETH-2, ETH-3	NA	419	-2.64485	NA	0.00178497	8.61127	NA	0.0021442	5.70108	NA	0.0186898	16.1252	NA	0.0911821	-13.9185	NA	4.24668	-2.82	-4.67	26.1	-5.96153	NA	0.00189817	3.91633	NA
YB600-L1	13	sample	biogenic	NA		A	NA	2020-09-21	13:13:14	19770	200921_423_JG_5_YB600-L1.did	MAT235PLUS MOTU	NA	NA	70	Y	N	0	NA	NA				ETH-1, ETH-2, ETH-3	NA	423	-2.6752	NA	0.00128598	7.84035	NA	0.00183465	4.84375	NA	0.0187897	14.8482	NA	0.108718	-19.013	NA	2.32758	-2.82	-4.67	26.1	-5.96543	NA	0.00138432	3.14827	NA
YB600-L1	13	sample	biogenic	NA		A	NA	2020-09-22	07:53:04	19800	200922_423_JG_35_YB600-L1.did	MAT235PLUS MOTU	NA	NA	70	Y	N	0	NA	NA				ETH-1, ETH-2, ETH-3	NA	423	-2.65279	NA	0.0019154	7.69987	NA	0.00212805	4.67667	NA	0.0180268	14.223	NA	0.0776026	-35.6256	NA	2.71872	-2.82	-4.67	26.1	-5.93631	NA	0.00203181	3.00826	NA
YB600-L2	13	sample	biogenic	NA		A	NA	2020-06-24	15:05:04	17802	200624_377_JG_35_YB600-L2.did	MAT235PLUS MOTU	NA	NA	70	Y	N	0	NA	NA				ETH-1, ETH-2, ETH-3	NA	377	-2.73229	NA	0.00124959	14.2702	NA	0.00240154	11.0686	NA	0.019433	27.9515	NA	0.0685395	-9.12753	NA	5.48592	-2.82	-4.67	26.1	-6.26403	NA	0.00131857	9.55483	NA
YB600-L2	13	sample	biogenic	NA		A	NA	2020-10-06	04:13:31	20160	201006_431_JG_29_YB600-L2.did	MAT235PLUS MOTU	NA	NA	70	Y	N	0	NA	NA				ETH-1, ETH-2, ETH-3	NA	431	-2.63834	NA	0.00157661	15.25	NA	0.00249984	12.0758	NA	0.0129846	28.5121	NA	0.0698355	-151.97	NA	7.66289	-2.82	-4.67	26.1	-6.19997	NA	0.00162478	10.5309	NA
YB600-L2	13	sample	biogenic	NA		A	NA	2020-10-08	13:28:42	20228	201008_433_JG_5_YB600-L2.did	MAT235PLUS MOTU	NA	NA	70	Y	N	0	NA	NA				ETH-1, ETH-2, ETH-3	NA	433	-2.63641	NA	0.00129446	14.2619	NA	0.00221028	11.1568	NA	0.0191863	27.3003	NA	0.0804206	-114.896	NA	4.41077	-2.82	-4.67	26.1	-6.16139	NA	0.00137996	9.54644	NA
YB600-L2	13	sample	biogenic	NA		A	NA	2020-10-09	08:17:25	20258	201009_433_JG_35_YB600-L2.did	MAT235PLUS MOTU	NA	NA	70	Y	N	0	NA	NA				ETH-1, ETH-2, ETH-3	NA	433	-2.62665	NA	0.00088503	14.6814	NA	0.00190722	11.5802	NA	0.0157483	28.5383	NA	0.0628459	-38.0804	NA	2.91461	-2.82	-4.67	26.1	-6.16648	NA	0.00092998	9.9643	NA
YB600-L3	13	sample	biogenic	NA		A	NA	2020-07-08	14:38:24	18155	200708_385_JG_37_ETH-3.did	MAT235PLUS MOTU	NA	NA	70	Y	N	0	NA	NA				ETH-1, ETH-2, ETH-3	NA	385	-3.21266	NA	0.001577	8.73371	NA	0.00332184	5.13788	NA	0.0175512	16.7635	NA	0.116256	172.036	NA	223.599	-2.82	-4.67	26.1	-6.5721	NA	0.00160982	4.03959	NA
YB600-L3	13	sample	biogenic	NA		A	NA	2020-08-11	10:11:34	18881	200811_402_JG_38_YB600-L3.did	MAT235PLUS MOTU	NA	NA	70	Y	N	1	NA	NA				ETH-1, ETH-2, ETH-3	NA	402	-3.18471	NA	0.00142589	8.534	NA	0.00248574	5.05843	NA	0.0178118	16.0572	NA	0.0852417	-28.2569	NA	3.68611	-2.82	-4.67	26.1	-6.53488	NA	0.00152263	3.84055	NA
YB600-L3	13	sample	biogenic	NA		A	NA	2020-10-09	08:57:58	20259	201009_433_JG_36_YB600-L3.did	MAT235PLUS MOTU	NA	NA	70	Y	N	0	NA	NA				ETH-1, ETH-2, ETH-3	NA	433	-3.25289	NA	0.00119086	8.48315	NA	0.00195869	4.83037	NA	0.0230969	15.592	NA	0.0817961	-55.9372	NA	3.15283	-2.82	-4.67	26.1	-6.60577	NA	0.00124963	3.79003	NA
YB600-L3	13	sample	biogenic	NA		A	NA	2020-10-12	13:19:37	20320	201012_435_JG_5_YB600-L3.did	MAT235PLUS MOTU	NA	NA	70	Y	N	0	NA	NA				ETH-1, ETH-2, ETH-3	NA	435	-3.19055	NA	0.00142541	8.16176	NA	0.00300628	4.66862	NA	0.0172213	14.7726	NA	0.0696678	-74.7357	NA	3.28482	-2.82	-4.67	26.1	-6.52736	NA	0.00145957	3.46967	NA
YB600-L3	13	sample	biogenic	NA		A	NA	2020-10-12	13:59:31	20321	201012_435_JG_6_YB600-L3.did	MAT235PLUS MOTU	NA	NA	70	Y	N	0	NA	NA				ETH-1, ETH-2, ETH-3	NA	435	-3.15652	NA	0.00149289	8.93786	NA	0.00266769	5.39442	NA	0.0179325	16.3543	NA	0.0869943	-97.2316	NA	3.64036	-2.82	-4.67	26.1	-6.51973	NA	0.0015637	4.24288	NA
YB600-L3	13	sample	biogenic	NA		A	NA	2020-10-19	15:09:42	20507	201019_439_JG_8_YB600-L3.did	MAT235PLUS MOTU	NA	NA	70	Y	N	0	NA	NA				ETH-1, ETH-2, ETH-3	NA	439	-3.16314	NA	0.00115106	8.50137	NA	0.00194834	4.99055	NA	0.0210923	15.5047	NA	0.0860212	-115.679	NA	4.88059	-2.82	-4.67	26.1	-6.51066	NA	0.00121227	3.80799	NA
YB600-L3	13	sample	biogenic	NA		A	NA	2020-10-19	15:46:51	20508	201019_439_JG_9_YB600-L3.did	MAT235PLUS MOTU	NA	NA	70	Y	N	0	NA	NA				ETH-1, ETH-2, ETH-3	NA	439	-3.18478	NA	0.00150877	8.57502	NA	0.00201031	5.00213	NA	0.0173797	15.9215	NA	0.0691475	-88.1046	NA	3.8699	-2.82	-4.67	26.1	-6.53648	NA	0.0015941	3.88141	NA
YB600-L4	13	sample	biogenic	NA		A	NA	2020-08-04	20:19:41	18711	200804_399_JG_6_YB600-L4.did	MAT235PLUS MOTU	NA	NA	70	Y	N	0	NA	NA				ETH-1, ETH-2, ETH-3	NA	399	-3.27317	NA	0.00145067	14.0006	NA	0.00266349	10.264	NA	0.02032	27.2716	NA	0.0840184	33.0238	NA	3.43654	-2.82	-4.67	26.1	-6.83137	NA	0.00153719	9.2875	NA
YB600-L4	13	sample	biogenic	NA		A	NA	2020-08-10	13:45:30	18848	200810_402_JG_5_YB600-L4.did	MAT235PLUS MOTU	NA	NA	70	Y	N	1	NA	NA				ETH-1, ETH-2, ETH-3	NA	402	-3.28163	NA	0.00164689	14.4503	NA	0.00230619	10.731	NA	0.0201777	27.7807	NA	0.080893	-43.9423	NA	4.96885	-2.82	-4.67	26.1	-6.85702	NA	0.00173205	9.73557	NA
YB600-L4	13	sample	biogenic	NA		A	NA	2020-08-14	19:44:20	18986	200814_405_JG_5_YB600-L4.did	MAT235PLUS MOTU	NA	NA	70	Y	N	1	NA	NA				ETH-1, ETH-2, ETH-3	NA	405	-3.23254	NA	0.00105091	13.7105	NA	0.00200288	10.0827	NA	0.0187009	26.86	NA	0.0623751	124.428	NA	6.11201	-2.82	-4.67	26.1	-6.77728	NA	0.00112508	8.99832	NA
YB600-L4	13	sample	biogenic	NA		A	NA	2020-08-24	13:29:44	19108	200824_408_JG_5_YB600-L4.did	MAT235PLUS MOTU	NA	NA	70	Y	N	1	NA	NA				ETH-1, ETH-2, ETH-3	NA	408	-3.26507	NA	0.00144427	14.2594	NA	0.00250002	10.513	NA	0.0255286	26.7105	NA	0.11861	-9.17113	NA	2.88804	-2.82	-4.67	26.1	-6.8323	NA	0.00151629	9.54531	NA
YB600-L4	13	sample	biogenic	NA		A	NA	2020-08-25	11:23:51	19144	200825_408_JG_41_YB600-L4.did	MAT235PLUS MOTU	NA	NA	70	Y	N	0	NA	NA				ETH-1, ETH-2, ETH-3	NA	408	-3.27911	NA	0.00161664	14.1398	NA	0.0020862	10.4004	NA	0.0201694	27.0872	NA	0.0752988	-16.9178	NA	2.07059	-2.82	-4.67	26.1	-6.84286	NA	0.00168692	9.42618	NA
YB600-L4	13	sample	biogenic	NA		A	NA	2020-08-26	17:23:02	19190	200826_409_JG_41_YB600-L4.did	MAT235PLUS MOTU	NA	NA	70	Y	N	0	NA	NA				ETH-1, ETH-2, ETH-3	NA	409	-3.21182	NA	0.00175991	14.16	NA	0.00240161	10.45	NA	0.0185058	19.4971	NA	0.735394	-24.7096	NA	4.82843	-2.82	-4.67	26.1	-6.77178	NA	0.00187975	9.44613	NA
YB600-L4&1	13	sample	biogenic	NA		A	NA	2020-08-25	19:03:14	19154	200825_409_JG_5_YB600-L4&1.did	MAT235PLUS MOTU	NA	NA	70	Y	N	0	NA	NA				ETH-1, ETH-2, ETH-3	NA	409	-2.80776	NA	0.00097682	9.71443	NA	0.00216932	6.59062	NA	0.015395	18.3574	NA	0.0863998	-16.8988	NA	4.07008	-2.82	-4.67	26.1	-6.17619	NA	0.00104063	5.01584	NA
ETH-1	NA	carbSTD	ETH1	NA		C	NA	2020-02-11	13:42:33	15910	200211_329_SK_44_ETH-1.did	MAT235PLUS MOTU	NA	NA	70	N	Y	0	0.2052	NA	15910	15810	16010	ETH-1, ETH-2, ETH-3	NA	329	4.761	NA	0.005	11.393	NA	0.008	15.687	NA	0.022	50.521	NA	1.304	-46.929	NA	26.904	-2.82	-4.67	26.1	1.84	NA	0.005	6.672	NA
ETH-1	NA	carbSTD	ETH1	NA		C	NA	2020-02-13	22:10:56	15926	200213_331_STD_12_ETH-1.did	MAT235PLUS MOTU	NA	NA	70	N	Y	1	0.2052	NA	15926	15826	16026	ETH-1, ETH-2, ETH-3	NA	331	4.61	NA	0.006	11.039	NA	0.014	15.102	NA	0.024	17.349	NA	0.269	-107.365	NA	7.841	-2.82	-4.67	26.1	1.692	NA	0.006	6.319	NA
ETH-1	NA	carbSTD	ETH1	NA		C	NA	2020-02-14	01:11:26	15931	200214_331_STD_17_ETH-1.did	MAT235PLUS MOTU	NA	NA	70	N	Y	1	0.2052	NA	15931	15831	16031	ETH-1, ETH-2, ETH-3	NA	331	4.778	NA	0.004	11.383	NA	0.01	15.64	NA	0.02	19.248	NA	0.164	-75.438	NA	4.801	-2.82	-4.67	26.1	1.858	NA	0.004	6.662	NA
ETH-1	NA	carbSTD	ETH1	NA		C	NA	2020-02-14	04:49:10	15937	200214_331_STD_23_ETH-1.did	MAT235PLUS MOTU	NA	NA	70	N	Y	1	0.2052	NA	15937	15837	16037	ETH-1, ETH-2, ETH-3	NA	331	4.783	NA	0.003	11.41	NA	0.006	15.711	NA	0.019	21.487	NA	0.089	-35.55	NA	1.359	-2.82	-4.67	26.1	1.864	NA	0.003	6.688	NA
ETH-1	NA	carbSTD	ETH1	NA		C	NA	2020-02-14	09:06:17	15944	200214_331_STD_30_ETH-1.did	MAT235PLUS MOTU	NA	NA	70	N	Y	1	0.2052	NA	15944	15844	16044	ETH-1, ETH-2, ETH-3	NA	331	4.742	NA	0.002	11.421	NA	0.006	15.665	NA	0.02	22.554	NA	0.218	-42.272	NA	3.241	-2.82	-4.67	26.1	1.819	NA	0.002	6.699	NA
ETH-1	NA	carbSTD	ETH1	NA		C	NA	2020-02-14	13:28:47	15948	200214_332_SK_3_ETH-1.did	MAT235PLUS MOTU	NA	NA	70	N	Y	0	0.2052	NA	15948	15848	16048	ETH-1, ETH-2, ETH-3	NA	332	4.756	NA	0.003	11.298	NA	0.006	15.557	NA	0.018	20.683	NA	0.113	-100.644	NA	11.764	-2.82	-4.67	26.1	1.839	NA	0.003	6.577	NA
ETH-1	NA	carbSTD	ETH1	NA		C	NA	2020-02-14	18:53:54	15957	200214_332_SK_12_ETH-1.did	MAT235PLUS MOTU	NA	NA	70	N	Y	0	0.2052	NA	15957	15857	16057	ETH-1, ETH-2, ETH-3	NA	332	4.757	NA	0.003	11.324	NA	0.007	15.633	NA	0.02	21.247	NA	0.127	-64.622	NA	10.015	-2.82	-4.67	26.1	1.839	NA	0.003	6.603	NA
ETH-1	NA	carbSTD	ETH1	NA		C	NA	2020-02-15	14:08:13	15989	200215_332_SK_44_ETH-1.did	MAT235PLUS MOTU	NA	NA	70	N	Y	0	0.2052	NA	15989	15889	16089	ETH-1, ETH-2, ETH-3	NA	332	4.784	NA	0.003	11.486	NA	0.006	15.779	NA	0.021	22.547	NA	0.161	-42.913	NA	9.382	-2.82	-4.67	26.1	1.861	NA	0.003	6.763	NA
ETH-1	NA	carbSTD	ETH1	NA		C	NA	2020-02-17	11:48:32	15994	200217_333_JG_3_ETH-1.did	MAT235PLUS MOTU	NA	NA	70	N	Y	0	0.2052	NA	15994	15894	16094	ETH-1, ETH-2, ETH-3	NA	333	4.766	NA	0.002	11.388	NA	0.006	15.667	NA	0.017	20.531	NA	0.082	-54.437	NA	4.785	-2.82	-4.67	26.1	1.846	NA	0.002	6.666	NA
ETH-1	NA	carbSTD	ETH1	NA		C	NA	2020-02-17	17:16:58	16003	200217_333_JG_12_ETH-1.did	MAT235PLUS MOTU	NA	NA	70	N	Y	0	0.2052	NA	16003	15903	16103	ETH-1, ETH-2, ETH-3	NA	333	4.759	NA	0.005	11.386	NA	0.009	15.702	NA	0.018	21.007	NA	0.173	-45.684	NA	5.591	-2.82	-4.67	26.1	1.839	NA	0.005	6.664	NA
ETH-1	NA	carbSTD	ETH1	NA		C	NA	2020-02-18	12:51:44	16035	200218_333_JG_44_ETH-1.did	MAT235PLUS MOTU	NA	NA	70	N	Y	0	0.2052	NA	16035	15935	16135	ETH-1, ETH-2, ETH-3	NA	333	4.794	NA	0.002	11.506	NA	0.006	15.8	NA	0.019	24.89	NA	0.303	-29.649	NA	2.766	-2.82	-4.67	26.1	1.872	NA	0.002	6.783	NA
ETH-1	NA	carbSTD	ETH1	NA		C	NA	2020-02-18	19:42:11	16042	200218_334_IJK_3_ETH-1.did	MAT235PLUS MOTU	NA	NA	70	N	Y	0	0.2052	NA	16042	15942	16142	ETH-1, ETH-2, ETH-3	NA	334	4.725	NA	0.002	11.262	NA	0.005	15.465	NA	0.022	21.016	NA	0.067	-42.725	NA	4.189	-2.82	-4.67	26.1	1.807	NA	0.002	6.541	NA
ETH-1	NA	carbSTD	ETH1	NA		C	NA	2020-02-19	01:15:59	16051	200219_334_IJK_12_ETH-1.did	MAT235PLUS MOTU	NA	NA	70	N	Y	0	0.2052	NA	16051	15951	16151	ETH-1, ETH-2, ETH-3	NA	334	4.735	NA	0.003	11.307	NA	0.006	15.53	NA	0.021	21.615	NA	0.113	-37.764	NA	6.121	-2.82	-4.67	26.1	1.815	NA	0.003	6.585	NA
ETH-1	NA	carbSTD	ETH1	NA		C	NA	2020-02-19	20:49:45	16083	200219_334_IJK_44_ETH-1.did	MAT235PLUS MOTU	NA	NA	70	N	Y	0	0.2052	NA	16083	15983	16183	ETH-1, ETH-2, ETH-3	NA	334	4.769	NA	0.004	11.366	NA	0.006	15.589	NA	0.015	25.928	NA	0.334	-42.246	NA	7.729	-2.82	-4.67	26.1	1.85	NA	0.004	6.645	NA
ETH-1	NA	carbSTD	ETH1	NA		C	NA	2020-02-20	13:32:29	16088	200220_335_TA_3_ETH-1.did	MAT235PLUS MOTU	NA	NA	70	N	Y	0	0.2052	NA	16088	15988	16188	ETH-1, ETH-2, ETH-3	NA	335	4.783	NA	0.006	11.437	NA	0.01	15.71	NA	0.024	19.905	NA	0.153	-113.623	NA	8.814	-2.82	-4.67	26.1	1.863	NA	0.006	6.715	NA
ETH-1	NA	carbSTD	ETH1	NA		C	NA	2020-02-20	19:06:12	16097	200220_335_TA_12_ETH-1.did	MAT235PLUS MOTU	NA	NA	70	N	Y	0	0.2052	NA	16097	15997	16197	ETH-1, ETH-2, ETH-3	NA	335	4.767	NA	0.006	11.408	NA	0.01	15.572	NA	0.023	19.517	NA	0.196	-119.41	NA	9.598	-2.82	-4.67	26.1	1.846	NA	0.006	6.686	NA
ETH-1	NA	carbSTD	ETH1	NA		C	NA	2020-02-21	12:20:12	16125	200221_335_TA_40_ETH-1.did	MAT235PLUS MOTU	NA	NA	70	N	Y	0	0.2052	NA	16125	16025	16225	ETH-1, ETH-2, ETH-3	NA	335	4.806	NA	0.003	11.508	NA	0.005	15.861	NA	0.02	22	NA	0.094	-42.262	NA	2.203	-2.82	-4.67	26.1	1.884	NA	0.003	6.786	NA
ETH-1	NA	carbSTD	ETH1	NA		C	NA	2020-02-21	16:54:27	16130	200221_336_IAM_3_ETH-1.did	MAT235PLUS MOTU	NA	NA	70	N	Y	0	0.2052	NA	16130	16030	16230	ETH-1, ETH-2, ETH-3	NA	336	4.772	NA	0.002	11.404	NA	0.005	15.682	NA	0.021	21.186	NA	0.069	-60.182	NA	3.58	-2.82	-4.67	26.1	1.851	NA	0.002	6.683	NA
ETH-1	NA	carbSTD	ETH1	NA		C	NA	2020-02-24	11:58:03	16142	200224_337_NdW_3_ETH-1.did	MAT235PLUS MOTU	NA	NA	70	N	Y	0	0.2052	NA	16142	16042	16242	ETH-1, ETH-2, ETH-3	NA	337	4.727	NA	0.004	11.277	NA	0.007	15.498	NA	0.024	20.648	NA	0.115	-74.326	NA	6.6	-2.82	-4.67	26.1	1.808	NA	0.004	6.556	NA
ETH-1	NA	carbSTD	ETH1	NA		C	NA	2020-02-24	18:46:11	16151	200224_337_NdW_12_ETH-1.did	MAT235PLUS MOTU	NA	NA	70	N	Y	0	0.2052	NA	16151	16051	16251	ETH-1, ETH-2, ETH-3	NA	337	4.762	NA	0.002	11.446	NA	0.005	15.774	NA	0.02	21.638	NA	0.085	3.376	NA	2.593	-2.82	-4.67	26.1	1.84	NA	0.002	6.724	NA
ETH-1	NA	carbSTD	ETH1	NA		C	NA	2020-02-25	15:00:28	16184	200225_337_NdW_45_ETH-1.did	MAT235PLUS MOTU	NA	NA	70	N	Y	1	0.2052	NA	16184	16084	16284	ETH-1, ETH-2, ETH-3	NA	337	-7.25593	NA	0.00278357	-5.29674	NA	0.00580035	-13.119	NA	0.0244328	-9.3998	NA	0.234265	-59.4556	NA	5.12535	-2.82	-4.67	26.1	-10.369	NA	0.00280806	-9.93076	NA
ETH-1	NA	carbSTD	ETH1	NA		C	NA	2020-02-25	18:49:51	16188	200225_338_IJK_3_ETH-1.did	MAT235PLUS MOTU	NA	NA	70	N	Y	0	0.2052	NA	16188	16088	16288	ETH-1, ETH-2, ETH-3	NA	338	4.76962	NA	0.00380427	11.3842	NA	0.00788063	15.676	NA	0.0194515	21.3954	NA	0.137036	-99.0516	NA	7.08712	-2.82	-4.67	26.1	1.84975	NA	0.00380233	6.66251	NA
ETH-1	NA	carbSTD	ETH1	NA		C	NA	2020-02-26	14:39:42	16197	200226_338_IJK_12_ETH-1.did	MAT235PLUS MOTU	NA	NA	70	N	Y	0	0.2052	NA	16197	16097	16297	ETH-1, ETH-2, ETH-3	NA	338	4.74153	NA	0.00337421	11.3285	NA	0.00682928	15.5574	NA	0.0175857	24.9188	NA	0.362791	-54.2584	NA	4.57952	-2.82	-4.67	26.1	1.82183	NA	0.00338172	6.60714	NA
ETH-1	NA	carbSTD	ETH1	NA		C	NA	2020-02-27	14:34:10	16231	200227_339_JG_3_ETH-1.did	MAT235PLUS MOTU	NA	NA	70	N	Y	0	0.2052	NA	16231	16131	16331	ETH-1, ETH-2, ETH-3	NA	339	4.70311	NA	0.00346584	11.2445	NA	0.00726191	15.4189	NA	0.0206689	19.9849	NA	0.109379	-107.776	NA	8.08013	-2.82	-4.67	26.1	1.78393	NA	0.00345243	6.52347	NA
ETH-1	NA	carbSTD	ETH1	NA		C	NA	2020-02-27	20:05:21	16240	200227_339_JG_12_ETH-1.did	MAT235PLUS MOTU	NA	NA	70	N	Y	0	0.2052	NA	16240	16140	16340	ETH-1, ETH-2, ETH-3	NA	339	4.74845	NA	0.00221264	11.4214	NA	0.00440799	15.6996	NA	0.0206212	22.1205	NA	0.124482	-11.6449	NA	2.96203	-2.82	-4.67	26.1	1.82579	NA	0.00227241	6.69963	NA
ETH-1	NA	carbSTD	ETH1	NA		C	NA	2020-02-28	16:03:22	16272	200228_339_JG_44_ETH-1.did	MAT235PLUS MOTU	NA	NA	70	N	Y	1	0.2052	NA	16272	16172	16372	ETH-1, ETH-2, ETH-3	NA	339	4.31544	NA	0.00205656	11.2355	NA	0.00369423	15.0836	NA	0.0177003	99.6144	NA	3.16708	6.5212	NA	2.40735	-2.82	-4.67	26.1	1.37048	NA	0.00210023	6.51543	NA
ETH-1	NA	carbSTD	ETH1	NA		C	NA	2020-02-28	20:21:50	16277	200228_340_MM_3_ETH-1.did	MAT235PLUS MOTU	NA	NA	70	N	Y	0	0.2052	NA	16277	16177	16377	ETH-1, ETH-2, ETH-3	NA	340	4.77014	NA	0.00228107	11.4014	NA	0.00467871	15.7016	NA	0.0207301	21.327	NA	0.117291	-88.4293	NA	8.3807	-2.82	-4.67	26.1	1.84968	NA	0.00230144	6.67965	NA
ETH-1	NA	carbSTD	ETH1	NA		C	NA	2020-03-02	16:07:15	16286	200302_341_JG_4_ETH-3.did	MAT235PLUS MOTU	NA	NA	70	N	Y	1	0.2052	NA	16286	16186	16386	ETH-1, ETH-2, ETH-3	NA	341	4.75429	NA	0.00197632	11.4439	NA	0.00324195	15.5838	NA	0.0243051	3.23337	NA	0.592522	-29.6809	NA	4.1247	-2.82	-4.67	26.1	1.83119	NA	0.00213399	6.72205	NA
ETH-1	NA	carbSTD	ETH1	NA		C	NA	2020-03-02	20:17:06	16293	200302_341_JG_11_IAEA-C2.did	MAT235PLUS MOTU	NA	NA	70	N	Y	1	0.2052	NA	16293	16193	16393	ETH-1, ETH-2, ETH-3	NA	341	4.76095	NA	0.00195708	11.4106	NA	0.00262971	15.5698	NA	0.0206153	7.05376	NA	0.7038	-1.69051	NA	3.70938	-2.82	-4.67	26.1	1.83952	NA	0.00210377	6.68886	NA
ETH-1	NA	carbSTD	ETH1	NA		C	NA	2020-03-04	02:52:47	16325	200304_341_JG_43_ETH-3.did	MAT235PLUS MOTU	NA	NA	70	N	Y	1	0.2052	NA	16325	16225	16425	ETH-1, ETH-2, ETH-3	NA	341	4.77923	NA	0.00164203	11.3963	NA	0.00338306	15.6341	NA	0.0161646	24.1042	NA	0.23376	9.4777	NA	2.26716	-2.82	-4.67	26.1	1.85956	NA	0.00166454	6.67453	NA
ETH-1	NA	carbSTD	ETH1	NA		C	NA	2020-03-04	12:32:35	16331	200304_342_JG_3_ETH-1.did	MAT235PLUS MOTU	NA	NA	70	N	Y	0	0.2052	NA	16331	16231	16431	ETH-1, ETH-2, ETH-3	NA	342	4.73261	NA	0.0027031	11.3154	NA	0.00465801	15.5989	NA	0.0203673	20.3256	NA	0.0959262	-61.154	NA	2.68167	-2.82	-4.67	26.1	1.81279	NA	0.00275935	6.59402	NA
ETH-1	NA	carbSTD	ETH1	NA		C	NA	2020-03-04	18:13:08	16340	200304_342_JG_12_ETH-1.did	MAT235PLUS MOTU	NA	NA	70	N	Y	0	0.2052	NA	16340	16240	16440	ETH-1, ETH-2, ETH-3	NA	342	4.7018	NA	0.00383904	11.2138	NA	0.00598457	15.4327	NA	0.0174871	19.1027	NA	0.135246	-113.749	NA	5.17203	-2.82	-4.67	26.1	1.78366	NA	0.00390004	6.49292	NA
ETH-1	NA	carbSTD	ETH1	NA		C	NA	2020-03-05	14:44:34	16372	200305_342_JG_44_ETH-1.did	MAT235PLUS MOTU	NA	NA	70	N	Y	0	0.2052	NA	16372	16272	16472	ETH-1, ETH-2, ETH-3	NA	342	4.72065	NA	0.00388869	11.3141	NA	0.00685259	15.5598	NA	0.0172047	74.5612	NA	2.44663	-62.4261	NA	7.55564	-2.82	-4.67	26.1	1.80008	NA	0.00392161	6.5928	NA
ETH-1	NA	carbSTD	ETH1	NA		C	NA	2020-03-06	14:44:52	16377	200306_343_MM_3_ETH-1.did	MAT235PLUS MOTU	NA	NA	70	N	Y	0	0.2052	NA	16377	16277	16477	ETH-1, ETH-2, ETH-3	NA	343	4.77526	NA	0.00385143	11.4337	NA	0.00565244	15.701	NA	0.0167629	20.3514	NA	0.119587	-121.755	NA	9.25647	-2.82	-4.67	26.1	1.85395	NA	0.00392238	6.71182	NA
ETH-1	NA	carbSTD	ETH1	NA		C	NA	2020-03-06	20:55:34	16387	200306_343_MM_13_ETH-3.did	MAT235PLUS MOTU	NA	NA	70	N	Y	0	0.2052	NA	16387	16287	16487	ETH-1, ETH-2, ETH-3	NA	343	4.77437	NA	0.00389301	11.3919	NA	0.00760352	15.6027	NA	0.0210132	20.1593	NA	0.172949	-104.988	NA	9.03239	-2.82	-4.67	26.1	1.85454	NA	0.00389782	6.67021	NA
ETH-1	NA	carbSTD	ETH1	NA		C	NA	2020-03-09	11:22:08	16395	200309_344_NdW_3_ETH-1.did	MAT235PLUS MOTU	NA	NA	70	N	Y	0	0.2052	NA	16395	16295	16495	ETH-1, ETH-2, ETH-3	NA	344	4.77562	NA	0.00268477	11.4417	NA	0.00463306	15.8068	NA	0.0200141	21.0333	NA	0.0960203	11.1989	NA	2.45493	-2.82	-4.67	26.1	1.85403	NA	0.0027321	6.71985	NA
ETH-1	NA	carbSTD	ETH1	NA		C	NA	2020-03-09	16:51:27	16404	200309_344_NdW_12_ETH-1.did	MAT235PLUS MOTU	NA	NA	70	N	Y	0	0.2052	NA	16404	16304	16504	ETH-1, ETH-2, ETH-3	NA	344	4.69724	NA	0.00183434	11.4389	NA	0.00451543	15.6565	NA	0.0161982	21.2655	NA	0.109508	2.8363	NA	2.8521	-2.82	-4.67	26.1	1.77047	NA	0.00183758	6.7172	NA
ETH-1	NA	carbSTD	ETH1	NA		C	NA	2020-03-10	15:22:57	16436	200310_344_NdW_44_ETH-1.did	MAT235PLUS MOTU	NA	NA	70	N	Y	0	0.2052	NA	16436	16336	16536	ETH-1, ETH-2, ETH-3	NA	344	4.79607	NA	0.00297947	11.5249	NA	0.0058768	15.8023	NA	0.0194085	23.1577	NA	0.242504	-41.7398	NA	3.86934	-2.82	-4.67	26.1	1.87279	NA	0.0029817	6.80266	NA
ETH-1	NA	carbSTD	ETH1	NA		C	NA	2020-03-10	19:42:08	16441	200310_345_IJK_3_ETH-1.did	MAT235PLUS MOTU	NA	NA	70	N	Y	0	0.2052	NA	16441	16341	16541	ETH-1, ETH-2, ETH-3	NA	345	4.77476	NA	0.00406796	11.39	NA	0.00703761	15.6308	NA	0.0200843	20.3552	NA	0.122997	-156.546	NA	14.1819	-2.82	-4.67	26.1	1.85502	NA	0.00410129	6.66835	NA
ETH-1	NA	carbSTD	ETH1	NA		C	NA	2020-03-11	01:11:59	16450	200311_345_IJK_12_ETH-1.did	MAT235PLUS MOTU	NA	NA	70	N	Y	0	0.2052	NA	16450	16350	16550	ETH-1, ETH-2, ETH-3	NA	345	4.7643	NA	0.00216354	11.3889	NA	0.00378374	15.6817	NA	0.0163723	22.4565	NA	0.101112	-3.19604	NA	3.40641	-2.82	-4.67	26.1	1.8439	NA	0.00224374	6.66724	NA
ETH-1	NA	carbSTD	ETH1	NA		C	NA	2020-03-12	10:50:57	16487	200312_346_IAM_3_ETH-1.did	MAT235PLUS MOTU	NA	NA	70	N	Y	0	0.2052	NA	16487	16387	16587	ETH-1, ETH-2, ETH-3	NA	346	4.75669	NA	0.00420405	11.403	NA	0.00680932	15.6832	NA	0.018196	20.108	NA	0.0980506	-89.2458	NA	5.14121	-2.82	-4.67	26.1	1.83525	NA	0.00424987	6.68132	NA
ETH-1	NA	carbSTD	ETH1	NA		C	NA	2020-03-12	17:34:22	16499	200312_346_IAM_15_ETH-1.did	MAT235PLUS MOTU	NA	NA	70	N	Y	0	0.2052	NA	16499	16399	16599	ETH-1, ETH-2, ETH-3	NA	346	4.73557	NA	0.00308035	11.3774	NA	0.00663132	15.6058	NA	0.0169382	20.1866	NA	0.13472	-125.543	NA	5.62417	-2.82	-4.67	26.1	1.81366	NA	0.00306494	6.65588	NA
ETH-1	NA	carbSTD	ETH1	NA		C	NA	2020-03-13	20:18:07	16524	200313_347_IAM_3_ETH-1.did	MAT235PLUS MOTU	NA	NA	70	N	Y	0	0.2052	NA	16524	16424	16624	ETH-1, ETH-2, ETH-3	NA	347	4.74704	NA	0.00372837	11.3854	NA	0.00616068	15.6476	NA	0.0243241	20.1734	NA	0.105509	-58.8345	NA	2.99831	-2.82	-4.67	26.1	1.8256	NA	0.00377302	6.66374	NA
ETH-1	NA	carbSTD	ETH1	NA		C	NA	2020-03-14	01:43:16	16533	200314_347_IAM_12_ETH-1.did	MAT235PLUS MOTU	NA	NA	70	N	Y	0	0.2052	NA	16533	16433	16633	ETH-1, ETH-2, ETH-3	NA	347	4.75482	NA	0.00366692	11.4232	NA	0.00598491	15.6101	NA	0.0227633	20.4722	NA	0.121574	-53.3948	NA	3.02343	-2.82	-4.67	26.1	1.83251	NA	0.00372429	6.70145	NA
ETH-1	NA	carbSTD	ETH1	NA		C	NA	2020-03-16	12:12:06	16562	200316_348_NdW_3_ETH-1.did	MAT235PLUS MOTU	NA	NA	70	N	Y	1	0.2052	NA	16562	16462	16662	ETH-1, ETH-2, ETH-3	NA	348	53.2009	NA	1.30549	47.8475	NA	0.559001	-1770.51	NA	38.8365	-58812	NA	1323.81	1.15907e+07	NA	1.33965e+07	-2.82	-4.67	26.1	52.1946	NA	1.37878	42.8845	NA
ETH-1	NA	carbSTD	ETH1	NA		C	NA	2020-03-16	18:47:09	16571	200316_348_NdW_12_ETH-1.did	MAT235PLUS MOTU	NA	NA	70	N	Y	0	0.2052	NA	16571	16471	16671	ETH-1, ETH-2, ETH-3	NA	348	4.74482	NA	0.00383722	11.3991	NA	0.0078443	15.6713	NA	0.0187991	24.9552	NA	0.405048	-77.9363	NA	5.41704	-2.82	-4.67	26.1	1.82272	NA	0.00382701	6.67747	NA
ETH-1	NA	carbSTD	ETH1	NA		C	NA	2020-03-19	18:03:27	16608	200319_349_IJK_3_ETH-1.did	MAT235PLUS MOTU	NA	NA	70	N	Y	0	0.2052	NA	16608	16508	16708	ETH-1, ETH-2, ETH-3	NA	349	4.7615	NA	0.00182545	11.3415	NA	0.00383297	15.5783	NA	0.0163088	21.2315	NA	0.0756343	-37.6459	NA	3.28907	-2.82	-4.67	26.1	1.84266	NA	0.00184671	6.62004	NA
ETH-1	NA	carbSTD	ETH1	NA		C	NA	2020-03-19	23:37:32	16617	200319_349_IJK_12_ETH-1.did	MAT235PLUS MOTU	NA	NA	70	N	Y	0	0.2052	NA	16617	16517	16717	ETH-1, ETH-2, ETH-3	NA	349	4.72181	NA	0.00222041	11.2966	NA	0.00365068	15.5481	NA	0.0205839	21.3079	NA	0.0744716	24.6598	NA	3.47013	-2.82	-4.67	26.1	1.80195	NA	0.00227348	6.57536	NA
ETH-1	NA	carbSTD	ETH1	NA		C	NA	2020-03-20	19:20:07	16649	200320_349_IJK_44_ETH-1.did	MAT235PLUS MOTU	NA	NA	70	N	Y	0	0.2052	NA	16649	16549	16749	ETH-1, ETH-2, ETH-3	NA	349	4.67209	NA	0.00265089	11.1271	NA	0.00464228	15.2979	NA	0.0141143	22.8022	NA	0.188195	-35.9963	NA	2.89331	-2.82	-4.67	26.1	1.75516	NA	0.00269107	6.40658	NA
ETH-1	NA	carbSTD	ETH1	NA		C	NA	2020-03-23	15:18:09	16655	200323_350_MM_3_ETH-1.did	MAT235PLUS MOTU	NA	NA	70	N	Y	0	0.2052	NA	16655	16555	16755	ETH-1, ETH-2, ETH-3	NA	350	4.69861	NA	0.00321707	11.2658	NA	0.00573836	15.4521	NA	0.0182377	20.9756	NA	0.125046	-125.527	NA	33.8875	-2.82	-4.67	26.1	1.77834	NA	0.00324286	6.54468	NA
ETH-1	NA	carbSTD	ETH1	NA		C	NA	2020-03-23	20:52:28	16664	200323_350_MM_12_ETH-1.did	MAT235PLUS MOTU	NA	NA	70	N	Y	0	0.2052	NA	16664	16564	16764	ETH-1, ETH-2, ETH-3	NA	350	4.75402	NA	0.00313448	11.4303	NA	0.00762925	15.6399	NA	0.0195311	21.0565	NA	0.163386	3933.21	NA	4252.24	-2.82	-4.67	26.1	1.83139	NA	0.00309598	6.70853	NA
ETH-1	NA	carbSTD	ETH1	NA		C	NA	2020-03-24	16:15:43	16696	200324_350_MM_44_ETH-1.did	MAT235PLUS MOTU	NA	NA	70	N	Y	0	0.2052	NA	16696	16596	16796	ETH-1, ETH-2, ETH-3	NA	350	4.75084	NA	0.00316395	11.3983	NA	0.00567267	15.6421	NA	0.0184855	23.3115	NA	0.222722	-46.7493	NA	10.9107	-2.82	-4.67	26.1	1.82919	NA	0.00319381	6.6766	NA
ETH-1	NA	carbSTD	ETH1	NA		C	NA	2020-03-25	16:16:34	16701	200325_351_IJK_3_ETH-1.did	MAT235PLUS MOTU	NA	NA	70	N	Y	0	0.2052	NA	16701	16601	16801	ETH-1, ETH-2, ETH-3	NA	349	4.506	NA	0.00264518	10.8921	NA	0.00480028	14.9303	NA	0.0191034	20.1171	NA	0.0799272	-36.5274	NA	1.76936	-2.82	-4.67	26.1	1.58657	NA	0.00268375	6.17282	NA
ETH-1	NA	carbSTD	ETH1	NA		C	NA	2020-03-26	19:54:29	16715	200326_351_IJK_12_ETH-1.did	MAT235PLUS MOTU	NA	NA	70	N	Y	0	0.2052	NA	16715	16615	16815	ETH-1, ETH-2, ETH-3	NA	351	4.7504	NA	0.00388831	11.3346	NA	0.00719334	15.5676	NA	0.0189613	20.018	NA	0.108677	-84.328	NA	4.32659	-2.82	-4.67	26.1	1.83107	NA	0.00390989	6.61311	NA
ETH-1	NA	carbSTD	ETH1	NA		C	NA	2020-03-27	11:13:49	16747	200327_351_IJK_44_ETH-1.did	MAT235PLUS MOTU	NA	NA	70	N	Y	0	0.2052	NA	16747	16647	16847	ETH-1, ETH-2, ETH-3	NA	351	4.70964	NA	0.00253098	11.2596	NA	0.00444562	15.5318	NA	0.0153662	89.5776	NA	2.90213	38.4328	NA	1.80028	-2.82	-4.67	26.1	1.79034	NA	0.0025707	6.53856	NA
ETH-1	NA	carbSTD	ETH1	NA		C	NA	2020-03-30	19:40:11	16751	200330_351_IJK_2_ETH-1.did	MAT235PLUS MOTU	NA	NA	70	N	Y	1	0.2052	NA	16751	16651	16851	ETH-1, ETH-2, ETH-3	NA	351	0.10787	NA	0.0767554	2.48444	NA	0.113458	-20.0622	NA	0.293812	-1892.77	NA	26.0507	45939.6	NA	548585	-2.82	-4.67	26.1	-2.79696	NA	0.0778352	-2.1944	NA
ETH-1	NA	carbSTD	ETH1	NA		C	NA	2020-04-03	15:52:44	16775	200403_352_MM_3_ETH-1.did	MAT235PLUS MOTU	NA	NA	70	N	Y	0	0.2052	NA	16775	16675	16875	ETH-1, ETH-2, ETH-3	NA	352	4.7301	NA	0.00248581	11.3258	NA	0.00446185	15.5628	NA	0.0149274	24.8842	NA	0.306198	77.9796	NA	145.632	-2.82	-4.67	26.1	1.80973	NA	0.00252501	6.60441	NA
ETH-1	NA	carbSTD	ETH1	NA		C	NA	2020-04-03	21:19:36	16784	200403_352_MM_12_ETH-1.did	MAT235PLUS MOTU	NA	NA	70	N	Y	0	0.2052	NA	16784	16684	16884	ETH-1, ETH-2, ETH-3	NA	352	4.76206	NA	0.00316791	11.4388	NA	0.00720481	15.6397	NA	0.0214988	25.5925	NA	0.370571	-142.212	NA	37.7312	-2.82	-4.67	26.1	1.83966	NA	0.00314	6.71695	NA
ETH-1	NA	carbSTD	ETH1	NA		C	NA	2020-04-04	16:31:12	16816	200404_352_MM_44_ETH-1.did	MAT235PLUS MOTU	NA	NA	70	N	Y	1	0.2052	NA	16816	16716	16916	ETH-1, ETH-2, ETH-3	NA	352	3.52054	NA	0.0168782	9.6436	NA	0.0236863	12.9185	NA	0.0484506	-47.6004	NA	0.76453	-905.289	NA	18.0105	-2.82	-4.67	26.1	0.580897	NA	0.0171488	4.93107	NA
ETH-1	NA	carbSTD	ETH1	NA		C	NA	2020-04-07	13:57:07	16821	200407_353_MM_3_ETH-1.did	MAT235PLUS MOTU	NA	NA	70	N	Y	0	0.2052	NA	16821	16721	16921	ETH-1, ETH-2, ETH-3	NA	353	4.76916	NA	0.00299525	11.4425	NA	0.0046817	15.7307	NA	0.0225929	21.3262	NA	0.16095	631.456	NA	631.318	-2.82	-4.67	26.1	1.8471	NA	0.00306101	6.72065	NA
ETH-1	NA	carbSTD	ETH1	NA		C	NA	2020-04-07	21:07:41	16832	200407_353_MM_10_ETH-1.did	MAT235PLUS MOTU	NA	NA	70	N	Y	0	0.2052	NA	16832	16732	16932	ETH-1, ETH-2, ETH-3	NA	353	4.68879	NA	0.00260409	11.2672	NA	0.00410872	15.4319	NA	0.0210907	18.6529	NA	0.0916609	-39.2737	NA	2.53047	-2.82	-4.67	26.1	1.7678	NA	0.00269862	6.54611	NA
ETH-1	NA	carbSTD	ETH1	NA		C	NA	2020-04-08	16:14:30	16863	200408_353_MM_41_ETH-1.did	MAT235PLUS MOTU	NA	NA	70	N	Y	0	0.2052	NA	16863	16763	16963	ETH-1, ETH-2, ETH-3	NA	353	4.73769	NA	0.00434274	11.3346	NA	0.00896958	15.5661	NA	0.0216374	22.2442	NA	0.231156	440.063	NA	337.298	-2.82	-4.67	26.1	1.8175	NA	0.00431721	6.61323	NA
ETH-1	NA	carbSTD	ETH1	NA		C	NA	2020-04-10	14:29:37	16868	200410_354_MM_3_ETH-1.did	MAT235PLUS MOTU	NA	NA	70	N	Y	0	0.2052	NA	16868	16768	16968	ETH-1, ETH-2, ETH-3	NA	354	4.77776	NA	0.00352472	11.421	NA	0.00736972	15.7123	NA	0.0219799	20.2658	NA	0.121795	-112.669	NA	6.41943	-2.82	-4.67	26.1	1.85708	NA	0.00351652	6.69914	NA
ETH-1	NA	carbSTD	ETH1	NA		C	NA	2020-04-10	19:58:09	16877	200410_354_MM_12_ETH-1.did	MAT235PLUS MOTU	NA	NA	70	N	Y	0	0.2052	NA	16877	16777	16977	ETH-1, ETH-2, ETH-3	NA	354	4.68751	NA	0.00340577	11.1818	NA	0.00719303	15.2817	NA	0.0182886	21.0922	NA	0.195446	-101.143	NA	5.83229	-2.82	-4.67	26.1	1.7696	NA	0.00339172	6.46103	NA
ETH-1	NA	carbSTD	ETH1	NA		C	NA	2020-04-11	15:33:15	16909	200411_354_MM_44_ETH-1.did	MAT235PLUS MOTU	NA	NA	70	N	Y	0	0.2052	NA	16909	16809	17009	ETH-1, ETH-2, ETH-3	NA	354	4.707	NA	0.00296201	11.2808	NA	0.00541604	15.5184	NA	0.0164859	27.5096	NA	0.350652	-29.0137	NA	3.06817	-2.82	-4.67	26.1	1.78673	NA	0.00298472	6.55966	NA
ETH-1	NA	carbSTD	ETH1	NA		C	NA	2020-04-16	14:12:16	16914	200416_355_MM_3_ETH-1.did	MAT235PLUS MOTU	NA	NA	70	N	Y	0	0.2052	NA	16914	16814	17014	ETH-1, ETH-2, ETH-3	NA	355	4.65071	NA	0.00293287	11.0513	NA	0.00627432	15.2577	NA	0.0162598	19.3395	NA	0.114298	-100.987	NA	3.87855	-2.82	-4.67	26.1	1.73514	NA	0.00293116	6.3311	NA
ETH-1	NA	carbSTD	ETH1	NA		C	NA	2020-04-17	19:19:17	16958	200417_356_MM_3_ETH-1.did	MAT235PLUS MOTU	NA	NA	70	N	Y	0	0.2052	NA	16958	16858	17058	ETH-1, ETH-2, ETH-3	NA	356	4.6715	NA	0.00298799	11.2536	NA	0.00802149	15.3712	NA	0.0146052	19.9409	NA	0.119087	-56.6279	NA	3.0666	-2.82	-4.67	26.1	1.74985	NA	0.00293126	6.53264	NA
ETH-1	NA	carbSTD	ETH1	NA		C	NA	2020-04-18	00:47:25	16967	200418_356_MM_12_ETH-1.did	MAT235PLUS MOTU	NA	NA	70	N	Y	0	0.2052	NA	16967	16867	17067	ETH-1, ETH-2, ETH-3	NA	356	4.69763	NA	0.00299902	11.2611	NA	0.00571611	15.429	NA	0.0221793	20.9475	NA	0.102752	-27.21	NA	3.12046	-2.82	-4.67	26.1	1.77746	NA	0.00302011	6.54008	NA
ETH-1	NA	carbSTD	ETH1	NA		C	NA	2020-04-18	20:05:01	16999	200418_356_MM_44_ETH-1.did	MAT235PLUS MOTU	NA	NA	70	N	Y	0	0.2052	NA	16999	16899	17099	ETH-1, ETH-2, ETH-3	NA	356	4.78348	NA	0.00216527	11.4996	NA	0.00383736	15.778	NA	0.0177807	22.1551	NA	0.110093	-8.33853	NA	1.81323	-2.82	-4.67	26.1	1.86028	NA	0.00220375	6.77753	NA
ETH-1	NA	carbSTD	ETH1	NA		C	NA	2020-04-20	14:04:25	17004	200420_357_MM_3_ETH-1.did	MAT235PLUS MOTU	NA	NA	70	N	Y	0	0.2052	NA	17004	16904	17104	ETH-1, ETH-2, ETH-3	NA	357	4.60008	NA	0.00187063	10.9942	NA	0.00326599	15.1016	NA	0.0210587	20.7329	NA	0.0768406	-21.4151	NA	3.31548	-2.82	-4.67	26.1	1.6832	NA	0.00192793	6.27436	NA
ETH-1	NA	carbSTD	ETH1	NA		C	NA	2020-04-20	19:31:41	17013	200420_357_MM_12_ETH-1.did	MAT235PLUS MOTU	NA	NA	70	N	Y	0	0.2052	NA	17013	16913	17113	ETH-1, ETH-2, ETH-3	NA	357	4.75776	NA	0.0018146	11.428	NA	0.00405228	15.6868	NA	0.0192503	21.6506	NA	0.0954369	-10.2736	NA	2.72516	-2.82	-4.67	26.1	1.83548	NA	0.00184431	6.70616	NA
ETH-1	NA	carbSTD	ETH1	NA		C	NA	2020-04-21	14:52:32	17045	200421_357_MM_44_ETH-1.did	MAT235PLUS MOTU	NA	NA	70	N	Y	0	0.2052	NA	17045	16945	17145	ETH-1, ETH-2, ETH-3	NA	357	4.75981	NA	0.00401337	11.3977	NA	0.0073089	15.5834	NA	0.0189404	23.2823	NA	0.257498	-72.3653	NA	3.61276	-2.82	-4.67	26.1	1.83878	NA	0.00403793	6.67601	NA
ETH-1	NA	carbSTD	ETH1	NA		C	NA	2020-04-24	11:56:36	17050	200423_358a_MM_3_ETH-1.did	MAT235PLUS MOTU	NA	NA	70	N	Y	1	0.2052	NA	17050	16950	17150	ETH-1, ETH-2, ETH-3	NA	358	3.77762	NA	0.0149167	9.97497	NA	0.0196058	13.0783	NA	0.0510443	-42.8175	NA	1.08665	-1155.56	NA	22.172	-2.82	-4.67	26.1	0.843037	NA	0.0152015	5.26065	NA
ETH-1	NA	carbSTD	ETH1	NA		C	NA	2020-04-24	18:16:04	17059	200423_358a_MM_12_ETH-1.did	MAT235PLUS MOTU	NA	NA	70	N	Y	0	0.2052	NA	17059	16959	17159	ETH-1, ETH-2, ETH-3	NA	358	4.7705	NA	0.00258321	11.4462	NA	0.00570855	15.7194	NA	0.0153008	22.2274	NA	0.187529	113.523	NA	22.0209	-2.82	-4.67	26.1	1.84839	NA	0.00257728	6.72428	NA
ETH-1	NA	carbSTD	ETH1	NA		C	NA	2020-04-29	05:10:01	17092	200425_358a_MM_22_ETH-3.did	MAT235PLUS MOTU	NA	NA	70	N	Y	0	0.2052	NA	17092	16992	17192	ETH-1, ETH-2, ETH-3	NA	358	4.77104	NA	0.00259499	11.4229	NA	0.00465543	15.7309	NA	0.0172683	22.2574	NA	0.151287	78.3141	NA	78.8823	-2.82	-4.67	26.1	1.84984	NA	0.00262091	6.70105	NA
ETH-1	NA	carbSTD	ETH1	NA		C	NA	2020-04-30	15:43:11	17096	200428_358b_MM_3_ETH-3.did	MAT235PLUS MOTU	NA	NA	70	N	Y	0	0.2052	NA	17096	16996	17196	ETH-1, ETH-2, ETH-3	NA	359	4.70493	NA	0.00253194	11.3542	NA	0.00436385	15.6069	NA	0.0154607	21.2324	NA	0.102153	-36.1494	NA	3.47413	-2.82	-4.67	26.1	1.78181	NA	0.00258429	6.63275	NA
ETH-1	NA	carbSTD	ETH1	NA		C	NA	2020-04-30	21:06:35	17105	200428_358b_MM_12_ETH-3.did	MAT235PLUS MOTU	NA	NA	70	N	Y	0	0.2052	NA	17105	17005	17205	ETH-1, ETH-2, ETH-3	NA	359	4.73913	NA	0.00154649	11.3626	NA	0.00360672	15.5152	NA	0.0184016	20.7768	NA	0.0996989	-33.5445	NA	2.24825	-2.82	-4.67	26.1	1.81801	NA	0.00159687	6.64109	NA
ETH-1	NA	carbSTD	ETH1	NA		C	NA	2020-05-01	14:01:18	17118	200430_359a_MM_2_ETH-2.did	MAT235PLUS MOTU	NA	NA	70	N	Y	0	0.2052	NA	17118	17018	17218	ETH-1, ETH-2, ETH-3	NA	359	4.75839	NA	0.00185603	11.4656	NA	0.00343839	15.7412	NA	0.0201003	21.568	NA	0.0820526	-10.8255	NA	2.63195	-2.82	-4.67	26.1	1.83475	NA	0.0019193	6.74368	NA
ETH-1	NA	carbSTD	ETH1	NA		C	NA	2020-05-08	17:51:44	17165	200508_360a_MM_3_ETH-1.did	MAT235PLUS MOTU	NA	NA	70	N	Y	1	0.2052	NA	17165	17065	17265	ETH-1, ETH-2, ETH-3	NA	360	-7.27203	NA	0.00265351	-5.36782	NA	0.00421431	-13.2062	NA	0.0284922	-10.0266	NA	0.111386	375.733	NA	17.3932	-2.82	-4.67	26.1	-10.3836	NA	0.00278224	-10.0015	NA
ETH-1	NA	carbSTD	ETH1	NA		C	NA	2020-05-08	23:14:09	17174	200508_360a_MM_12_ETH-1.did	MAT235PLUS MOTU	NA	NA	70	N	Y	0	0.2052	NA	17174	17074	17274	ETH-1, ETH-2, ETH-3	NA	360	4.69381	NA	0.00169765	11.2513	NA	0.00358422	15.4291	NA	0.0208978	21.5724	NA	0.0790083	31.0392	NA	3.31008	-2.82	-4.67	26.1	1.77375	NA	0.00177449	6.53027	NA
ETH-1	NA	carbSTD	ETH1	NA		C	NA	2020-05-12	04:40:57	17208	200512_361_MM_23_ETH-1.did	MAT235PLUS MOTU	NA	NA	70	N	Y	0	0.2052	NA	17208	17108	17308	ETH-1, ETH-2, ETH-3	NA	361	4.35856	NA	0.00181576	10.7398	NA	0.00375298	14.6373	NA	0.0207944	19.8871	NA	0.0627532	-6.97587	NA	1.60749	-2.82	-4.67	26.1	1.43483	NA	0.00184909	6.02141	NA
ETH-1	NA	carbSTD	ETH1	NA		C	NA	2020-05-15	17:08:41	17210	200515_362_IAM_2_ETH-1.did	MAT235PLUS MOTU	NA	NA	70	N	Y	0	0.2052	NA	17210	17110	17310	ETH-1, ETH-2, ETH-3	NA	362	4.69204	NA	0.00180942	11.2164	NA	0.00404833	15.4545	NA	0.0204373	21.3799	NA	0.0853499	-28.4353	NA	3.02238	-2.82	-4.67	26.1	1.77315	NA	0.0018288	6.49547	NA
ETH-1	NA	carbSTD	ETH1	NA		C	NA	2020-05-16	05:19:27	17230	200516_362_IAM_22_ETH-1.did	MAT235PLUS MOTU	NA	NA	70	N	Y	0	0.2052	NA	17230	17130	17330	ETH-1, ETH-2, ETH-3	NA	362	4.73712	NA	0.00179153	11.3855	NA	0.00279869	15.5754	NA	0.023466	22.2395	NA	0.0914559	34.9868	NA	3.08989	-2.82	-4.67	26.1	1.81501	NA	0.00188897	6.66391	NA
ETH-1	NA	carbSTD	ETH1	NA		C	NA	2020-05-18	13:04:37	17233	200518_363_IAM_2_ETH-1.did	MAT235PLUS MOTU	NA	NA	70	N	Y	0	0.2052	NA	17233	17133	17333	ETH-1, ETH-2, ETH-3	NA	363	4.75883	NA	0.00201602	11.4362	NA	0.00337191	15.7396	NA	0.0186066	21.8198	NA	0.080547	-36.4793	NA	3.44516	-2.82	-4.67	26.1	1.83631	NA	0.00207627	6.7144	NA
ETH-1	NA	carbSTD	ETH1	NA		C	NA	2020-05-19	00:39:59	17252	200519_363_IAM_21_ETH-1.did	MAT235PLUS MOTU	NA	NA	70	N	Y	0	0.2052	NA	17252	17152	17352	ETH-1, ETH-2, ETH-3	NA	363	4.78814	NA	0.00149352	11.495	NA	0.00352165	15.7922	NA	0.0217065	21.6413	NA	0.0706652	-3.35037	NA	2.14334	-2.82	-4.67	26.1	1.86543	NA	0.00153501	6.77288	NA
ETH-1	NA	carbSTD	ETH1	NA		C	NA	2020-05-19	17:13:05	17257	200519_364_IAM_3_ETH-2.did	MAT235PLUS MOTU	NA	NA	70	N	Y	1	0.2052	NA	17257	17157	17357	ETH-1, ETH-2, ETH-3	NA	364	4.72395	NA	0.00223817	11.3881	NA	0.00274506	15.546	NA	0.0274835	22.3929	NA	0.106484	98.72	NA	5.12425	-2.82	-4.67	26.1	1.80086	NA	0.00241827	6.66657	NA
ETH-1	NA	carbSTD	ETH1	NA		C	NA	2020-05-19	22:39:08	17266	200519_364_IAM_12_eth-1.did	MAT235PLUS MOTU	NA	NA	70	N	Y	0	0.2052	NA	17266	17166	17366	ETH-1, ETH-2, ETH-3	NA	364	4.76843	NA	0.00151539	11.4732	NA	0.00264102	15.7249	NA	0.0200064	22.0852	NA	0.0913005	30.889	NA	3.16538	-2.82	-4.67	26.1	1.84519	NA	0.00159947	6.75121	NA
ETH-1	NA	carbSTD	ETH1	NA		C	NA	2020-05-26	14:25:05	17279	200526_365_IAM_2_ETH-1.did	MAT235PLUS MOTU	NA	NA	70	N	Y	1	0.2052	NA	17279	17179	17379	ETH-1, ETH-2, ETH-3	NA	365	-7.25345	NA	0.00175126	-5.32694	NA	0.0025999	-13.1474	NA	0.0187788	-11.6649	NA	0.0850617	-73.0184	NA	2.9259	-2.82	-4.67	26.1	-10.3653	NA	0.00183058	-9.96086	NA
ETH-1	NA	carbSTD	ETH1	NA		C	NA	2020-05-29	18:15:07	17304	200528_366_IAM_3_ETH-1.did	MAT235PLUS MOTU	NA	NA	70	N	Y	0	0.2052	NA	17304	17204	17404	ETH-1, ETH-2, ETH-3	NA	366	4.73967	NA	0.00121373	11.3643	NA	0.00255493	15.6906	NA	0.0172894	21.79	NA	0.08449	11.2494	NA	2.19707	-2.82	-4.67	26.1	1.81852	NA	0.00125007	6.64282	NA
ETH-1	NA	carbSTD	ETH1	NA		C	NA	2020-05-29	23:33:23	17317	200529_366_IAM_12_ETH-1.did	MAT235PLUS MOTU	NA	NA	70	N	Y	0	0.2052	NA	17317	17217	17417	ETH-1, ETH-2, ETH-3	NA	366	4.75142	NA	0.00227361	11.4224	NA	0.00352115	15.6569	NA	0.0194963	21.6584	NA	0.0833821	11.3464	NA	1.74562	-2.82	-4.67	26.1	1.82891	NA	0.00234522	6.70062	NA
ETH-1	NA	carbSTD	ETH1	NA		C	NA	2020-06-02	14:29:57	17329	200602_367_IAM_3_ETH-1.did	MAT235PLUS MOTU	NA	NA	70	N	Y	0	0.2052	NA	17329	17229	17429	ETH-1, ETH-2, ETH-3	NA	367	4.7453	NA	0.00198401	11.487	NA	0.0032642	15.6861	NA	0.0272041	22.0584	NA	0.11167	4.63976	NA	3.99351	-2.82	-4.67	26.1	1.82	NA	0.00209546	6.765	NA
ETH-1	NA	carbSTD	ETH1	NA		C	NA	2020-06-04	15:40:11	17362	200604_368_IAM_3_ETH-1.did	MAT235PLUS MOTU	NA	NA	70	N	Y	0	0.2052	NA	17362	17262	17462	ETH-1, ETH-2, ETH-3	NA	368	4.73407	NA	0.00172923	11.3467	NA	0.00295371	15.5896	NA	0.0169455	20.9126	NA	0.0735908	-52.1416	NA	2.24281	-2.82	-4.67	26.1	1.8132	NA	0.00177254	6.62524	NA
ETH-1	NA	carbSTD	ETH1	NA		C	NA	2020-06-04	20:54:32	17371	200604_368_IAM_12_ETH-1.did	MAT235PLUS MOTU	NA	NA	70	N	Y	0	0.2052	NA	17371	17271	17471	ETH-1, ETH-2, ETH-3	NA	368	4.77021	NA	0.00172053	11.4352	NA	0.00367475	15.6885	NA	0.0215213	21.4661	NA	0.0850215	-17.7039	NA	2.20758	-2.82	-4.67	26.1	1.8485	NA	0.00179042	6.71337	NA
ETH-1	NA	carbSTD	ETH1	NA		C	NA	2020-06-09	17:16:03	17408	200609_369_TA_3_ETH-1.did	MAT235PLUS MOTU	NA	NA	70	N	Y	0	0.2052	NA	17408	17308	17508	ETH-1, ETH-2, ETH-3	NA	369	4.78812	NA	0.00172245	11.4418	NA	0.00302619	15.7195	NA	0.0133118	20.2795	NA	0.0654297	-113.584	NA	6.57696	-2.82	-4.67	26.1	1.86737	NA	0.00177223	6.71985	NA
ETH-1	NA	carbSTD	ETH1	NA		C	NA	2020-06-09	22:51:55	17417	200609_369_TA_12_ETH-1.did	MAT235PLUS MOTU	NA	NA	70	N	Y	0	0.2052	NA	17417	17317	17517	ETH-1, ETH-2, ETH-3	NA	369	4.77142	NA	0.0018437	11.4454	NA	0.00395309	15.6983	NA	0.0164881	20.2891	NA	0.119988	-84.6105	NA	4.7152	-2.82	-4.67	26.1	1.84941	NA	0.00186502	6.72354	NA
ETH-1	NA	carbSTD	ETH1	NA		C	NA	2020-06-10	14:34:46	17443	200610_369_TA_2_38_ETH-1.did	MAT235PLUS MOTU	NA	NA	70	N	Y	0	0.2052	NA	17443	17343	17543	ETH-1, ETH-2, ETH-3	NA	369	4.78462	NA	0.00231511	11.4767	NA	0.00357528	15.7923	NA	0.0160097	20.9808	NA	0.0724805	-29.1457	NA	1.95304	-2.82	-4.67	26.1	1.86234	NA	0.00237059	6.75471	NA
ETH-1	NA	carbSTD	ETH1	NA		C	NA	2020-06-11	11:57:43	17448	200611_370_IJK_3_ETH-1.did	MAT235PLUS MOTU	NA	NA	70	N	Y	1	0.2052	NA	17448	17348	17548	ETH-1, ETH-2, ETH-3	NA	370	3.98908	NA	0.0138216	10.4106	NA	0.0194432	12.7531	NA	0.109776	18.8436	NA	0.543618	409.795	NA	100.218	-2.82	-4.67	26.1	1.05264	NA	0.0140416	5.69423	NA
ETH-1	NA	carbSTD	ETH1	NA		C	NA	2020-06-11	17:26:34	17457	200611_370_IJK_12_ETH-1.did	MAT235PLUS MOTU	NA	NA	70	N	Y	0	0.2052	NA	17457	17357	17557	ETH-1, ETH-2, ETH-3	NA	370	4.76071	NA	0.00253068	11.3191	NA	0.00431927	15.6893	NA	0.0188347	21.2393	NA	0.0997405	-14.0488	NA	2.78958	-2.82	-4.67	26.1	1.84265	NA	0.00257227	6.59772	NA
ETH-1	NA	carbSTD	ETH1	NA		C	NA	2020-06-12	13:06:05	17489	200612_370_IJK_44_ETH-1.did	MAT235PLUS MOTU	NA	NA	70	N	Y	0	0.2052	NA	17489	17389	17589	ETH-1, ETH-2, ETH-3	NA	370	4.7636	NA	0.00181833	11.3908	NA	0.00328359	15.7676	NA	0.0181922	22.1296	NA	0.0776299	19.4209	NA	2.27295	-2.82	-4.67	26.1	1.84309	NA	0.00187848	6.66912	NA
ETH-1	NA	carbSTD	ETH1	NA		C	NA	2020-06-12	16:31:50	17492	200612_371_NdW_1_ETH-3.did	MAT235PLUS MOTU	NA	NA	70	N	Y	1	0.2052	NA	17492	17392	17592	ETH-1, ETH-2, ETH-3	NA	371	4.14039	NA	0.0118092	10.6499	NA	0.0176185	13.7218	NA	0.0917469	9.41787	NA	0.700783	-382.119	NA	83.1883	-2.82	-4.67	26.1	1.20529	NA	0.0119639	5.93231	NA
ETH-1	NA	carbSTD	ETH1	NA		C	NA	2020-06-12	23:11:29	17503	200612_371_NdW_12_ETH-1.did	MAT235PLUS MOTU	NA	NA	70	N	Y	0	0.2052	NA	17503	17403	17603	ETH-1, ETH-2, ETH-3	NA	371	4.78111	NA	0.00172518	11.4339	NA	0.00310177	15.7409	NA	0.0151481	21.2581	NA	0.0909427	-93.958	NA	6.56133	-2.82	-4.67	26.1	1.86018	NA	0.00181475	6.71206	NA
ETH-1	NA	carbSTD	ETH1	NA		C	NA	2020-06-13	18:54:58	17535	200613_371_NdW_44_ETH-1.did	MAT235PLUS MOTU	NA	NA	70	N	Y	0	0.2052	NA	17535	17435	17635	ETH-1, ETH-2, ETH-3	NA	371	4.77733	NA	0.00205742	11.4166	NA	0.00378319	15.7464	NA	0.0174457	21.3408	NA	0.103432	-47.3698	NA	5.79819	-2.82	-4.67	26.1	1.85678	NA	0.00209113	6.69485	NA
ETH-1	NA	carbSTD	ETH1	NA		C	NA	2020-06-15	12:20:31	17540	200615_372_IJK_3_ETH-1.did	MAT235PLUS MOTU	NA	NA	70	N	Y	0	0.2052	NA	17540	17440	17640	ETH-1, ETH-2, ETH-3	NA	372	4.74629	NA	0.00191346	11.3207	NA	0.00328162	15.5859	NA	0.0152384	22.3882	NA	0.14885	220.319	NA	83.2565	-2.82	-4.67	26.1	1.8272	NA	0.00196355	6.59933	NA
ETH-1	NA	carbSTD	ETH1	NA		C	NA	2020-06-15	17:50:35	17549	200615_372_IJK_12_ETH-1.did	MAT235PLUS MOTU	NA	NA	70	N	Y	0	0.2052	NA	17549	17449	17649	ETH-1, ETH-2, ETH-3	NA	372	4.75299	NA	0.00190257	11.3397	NA	0.00360601	15.6041	NA	0.0174329	23.8974	NA	0.243655	192.356	NA	124.463	-2.82	-4.67	26.1	1.83365	NA	0.00192426	6.61821	NA
ETH-1	NA	carbSTD	ETH1	NA		C	NA	2020-06-16	12:47:50	17581	200616_372_IJK_44_ETH-1.did	MAT235PLUS MOTU	NA	NA	70	N	Y	0	0.2052	NA	17581	17481	17681	ETH-1, ETH-2, ETH-3	NA	372	4.7721	NA	0.00170857	11.3645	NA	0.00274278	15.6777	NA	0.0174374	22.5213	NA	0.136008	-148.782	NA	90.5451	-2.82	-4.67	26.1	1.85313	NA	0.00176999	6.64292	NA
ETH-1	NA	carbSTD	ETH1	NA		C	NA	2020-06-16	17:08:42	17585	200616_373_NdW_2_ETH-1.did	MAT235PLUS MOTU	NA	NA	70	N	Y	0	0.2052	NA	17585	17485	17685	ETH-1, ETH-2, ETH-3	NA	373	4.79109	NA	0.00288484	11.4776	NA	0.00363174	15.7611	NA	0.013443	21.3783	NA	0.0806	-116.324	NA	6.82505	-2.82	-4.67	26.1	1.86922	NA	0.00297306	6.75556	NA
ETH-1	NA	carbSTD	ETH1	NA		C	NA	2020-06-16	23:13:50	17595	200616_373_NdW_12_ETH-1.did	MAT235PLUS MOTU	NA	NA	70	N	Y	0	0.2052	NA	17595	17495	17695	ETH-1, ETH-2, ETH-3	NA	373	4.80236	NA	0.00141147	11.4513	NA	0.00233635	15.7921	NA	0.0195855	21.875	NA	0.0763145	3.65922	NA	4.01592	-2.82	-4.67	26.1	1.88221	NA	0.00146845	6.72933	NA
ETH-1	NA	carbSTD	ETH1	NA		C	NA	2020-06-17	19:17:14	17628	200617_373_NdW_45_ETH-1.did	MAT235PLUS MOTU	NA	NA	70	N	Y	0	0.2052	NA	17628	17528	17728	ETH-1, ETH-2, ETH-3	NA	373	4.76694	NA	0.00171223	11.3751	NA	0.00311698	15.7735	NA	0.0163021	23.1787	NA	0.173477	-27.1147	NA	8.23563	-2.82	-4.67	26.1	1.84723	NA	0.00175097	6.65345	NA
ETH-1	NA	carbSTD	ETH1	NA		C	NA	2020-06-18	12:55:28	17632	200618_374_JG_3_ETH-1.did	MAT235PLUS MOTU	NA	NA	70	N	Y	0	0.2052	NA	17632	17532	17732	ETH-1, ETH-2, ETH-3	NA	374	4.79509	NA	0.00143398	11.4576	NA	0.003881	15.7528	NA	0.0183032	20.613	NA	0.106237	-88.8329	NA	3.23324	-2.82	-4.67	26.1	1.87422	NA	0.00150016	6.73563	NA
ETH-1	NA	carbSTD	ETH1	NA		C	NA	2020-06-19	11:42:45	17673	200619_374_JG_44_ETH-1.did	MAT235PLUS MOTU	NA	NA	70	N	Y	0	0.2052	NA	17673	17573	17773	ETH-1, ETH-2, ETH-3	NA	374	4.75741	NA	0.00185566	11.4465	NA	0.00396241	15.7843	NA	0.0154758	22.1134	NA	0.0884274	-12.479	NA	2.45454	-2.82	-4.67	26.1	1.83442	NA	0.00186507	6.72463	NA
ETH-1	NA	carbSTD	ETH1	NA		C	NA	2020-06-19	16:53:31	17678	200619_375_IJK_3_ETH-1.did	MAT235PLUS MOTU	NA	NA	70	N	Y	0	0.2052	NA	17678	17578	17778	ETH-1, ETH-2, ETH-3	NA	375	4.6202	NA	0.00178437	11.0858	NA	0.0032559	15.3552	NA	0.0186522	21.7387	NA	0.0816046	128.268	NA	5.68689	-2.82	-4.67	26.1	1.7013	NA	0.00184649	6.36552	NA
ETH-1	NA	carbSTD	ETH1	NA		C	NA	2020-06-19	22:24:57	17687	200619_375_IJK_12_ETH-1.did	MAT235PLUS MOTU	NA	NA	70	N	Y	0	0.2052	NA	17687	17587	17787	ETH-1, ETH-2, ETH-3	NA	375	4.64458	NA	0.00169741	11.1251	NA	0.00309584	15.3131	NA	0.0225706	21.6524	NA	0.0720944	147.73	NA	5.99339	-2.82	-4.67	26.1	1.72587	NA	0.00180601	6.40465	NA
ETH-1	NA	carbSTD	ETH1	NA		C	NA	2020-06-20	18:16:10	17719	200620_375_IJK_44_ETH-1.did	MAT235PLUS MOTU	NA	NA	70	N	Y	0	0.2052	NA	17719	17619	17819	ETH-1, ETH-2, ETH-3	NA	375	4.67968	NA	0.00143571	11.2369	NA	0.00286779	15.626	NA	0.0188283	25.7617	NA	0.189195	369.557	NA	3.41031	-2.82	-4.67	26.1	1.7592	NA	0.00148777	6.51595	NA
ETH-1	NA	carbSTD	ETH1	NA		C	NA	2020-06-22	13:19:26	17724	200622_376_IAM_3_ETH-1.did	MAT235PLUS MOTU	NA	NA	70	N	Y	0	0.2052	NA	17724	17624	17824	ETH-1, ETH-2, ETH-3	NA	376	4.77112	NA	0.00141441	11.4395	NA	0.00298684	15.7465	NA	0.0156681	21.3462	NA	0.077763	-72.3667	NA	5.12298	-2.82	-4.67	26.1	1.84931	NA	0.00146136	6.71764	NA
ETH-1	NA	carbSTD	ETH1	NA		C	NA	2020-06-22	20:05:34	17735	200622_376_IAM_14_ETH-1.did	MAT235PLUS MOTU	NA	NA	70	N	Y	1	0.2052	NA	17735	17635	17835	ETH-1, ETH-2, ETH-3	NA	376	4.10195	NA	0.0121388	10.6862	NA	0.0145579	13.3721	NA	0.102504	14.6718	NA	0.789183	34.797	NA	80.9136	-2.82	-4.67	26.1	1.16292	NA	0.0124285	5.96859	NA
ETH-1	NA	carbSTD	ETH1	NA		C	NA	2020-06-23	14:44:58	17765	200623_376_IAM_44_ETH-1.did	MAT235PLUS MOTU	NA	NA	70	N	Y	0	0.2052	NA	17765	17665	17865	ETH-1, ETH-2, ETH-3	NA	376	4.80917	NA	0.00178613	11.5101	NA	0.00301824	15.8165	NA	0.0181282	21.612	NA	0.0745161	-43.2597	NA	1.57093	-2.82	-4.67	26.1	1.88731	NA	0.0018334	6.7879	NA
ETH-1	NA	carbSTD	ETH1	NA		C	NA	2020-06-23	19:43:21	17770	200623_377_JG_3_ETH-1.did	MAT235PLUS MOTU	NA	NA	70	N	Y	0	0.2052	NA	17770	17670	17870	ETH-1, ETH-2, ETH-3	NA	377	4.61693	NA	0.00271321	11.3556	NA	0.00448912	15.4883	NA	0.0142886	21.1649	NA	0.0839004	-95.0565	NA	7.62178	-2.82	-4.67	26.1	1.68783	NA	0.00276449	6.63436	NA
ETH-1	NA	carbSTD	ETH1	NA		C	NA	2020-06-24	01:09:23	17779	200624_377_JG_12_ETH-1.did	MAT235PLUS MOTU	NA	NA	70	N	Y	0	0.2052	NA	17779	17679	17879	ETH-1, ETH-2, ETH-3	NA	377	4.74387	NA	0.00232237	11.3529	NA	0.00355016	15.624	NA	0.0158983	21.4382	NA	0.0816127	-71.9405	NA	4.989	-2.82	-4.67	26.1	1.82342	NA	0.00240898	6.63141	NA
ETH-1	NA	carbSTD	ETH1	NA		C	NA	2020-06-24	20:34:49	17811	200624_377_JG_44_ETH-1.did	MAT235PLUS MOTU	NA	NA	70	N	Y	1	0.2052	NA	17811	17711	17911	ETH-1, ETH-2, ETH-3	NA	377	4.49164	NA	0.160978	11.4851	NA	0.0685902	19.7043	NA	1.91103	53.4396	NA	11.529	651.296	NA	388.184	-2.82	-4.67	26.1	1.54932	NA	0.17059	6.76372	NA
ETH-1	NA	carbSTD	ETH1	NA		C	NA	2020-06-25	15:54:11	17816	200625_378_TA_3_ETH-1.did	MAT235PLUS MOTU	NA	NA	70	N	Y	0	0.2052	NA	17816	17716	17916	ETH-1, ETH-2, ETH-3	NA	378	4.76802	NA	0.00185325	11.3977	NA	0.00331487	15.7167	NA	0.013424	21.3971	NA	0.0821422	-29.6237	NA	3.3501	-2.82	-4.67	26.1	1.84755	NA	0.00191817	6.67597	NA
ETH-1	NA	carbSTD	ETH1	NA		C	NA	2020-06-25	21:24:36	17825	200625_378_TA_12_ETH-1.did	MAT235PLUS MOTU	NA	NA	70	N	Y	0	0.2052	NA	17825	17725	17925	ETH-1, ETH-2, ETH-3	NA	378	4.77977	NA	0.0018462	11.4996	NA	0.00294391	15.772	NA	0.0122686	21.8296	NA	0.0981717	-20.289	NA	2.46838	-2.82	-4.67	26.1	1.85632	NA	0.00191321	6.77746	NA
ETH-1	NA	carbSTD	ETH1	NA		C	NA	2020-06-26	13:20:03	17851	200626_378_TA_38_ETH-1.did	MAT235PLUS MOTU	NA	NA	70	N	Y	0	0.2052	NA	17851	17751	17951	ETH-1, ETH-2, ETH-3	NA	378	4.7626	NA	0.00158334	11.4871	NA	0.00333968	15.8144	NA	0.0210816	22.0299	NA	0.0677568	-12.6796	NA	2.58514	-2.82	-4.67	26.1	1.83846	NA	0.0016047	6.7651	NA
ETH-1	NA	carbSTD	ETH1	NA		C	NA	2020-06-26	17:47:32	17856	200626_379_IJK_3_ETH-1.did	MAT235PLUS MOTU	NA	NA	70	N	Y	0	0.2052	NA	17856	17756	17956	ETH-1, ETH-2, ETH-3	NA	379	4.72399	NA	0.00190212	11.2638	NA	0.00387719	15.5705	NA	0.0194178	22.2274	NA	0.0722915	118.619	NA	5.06188	-2.82	-4.67	26.1	1.8055	NA	0.00194752	6.54267	NA
ETH-1	NA	carbSTD	ETH1	NA		C	NA	2020-06-26	23:18:16	17865	200626_379_IJK_12_ETH-1.did	MAT235PLUS MOTU	NA	NA	70	N	Y	0	0.2052	NA	17865	17765	17965	ETH-1, ETH-2, ETH-3	NA	379	4.70013	NA	0.00160479	11.3071	NA	0.00306879	15.5818	NA	0.0191712	23.0728	NA	0.103763	99.5758	NA	4.46901	-2.82	-4.67	26.1	1.77843	NA	0.00166768	6.5859	NA
ETH-1	NA	carbSTD	ETH1	NA		C	NA	2020-06-27	18:58:33	17897	200627_379_IJK_44_ETH-1.did	MAT235PLUS MOTU	NA	NA	70	N	Y	0	0.2052	NA	17897	17797	17997	ETH-1, ETH-2, ETH-3	NA	379	4.76033	NA	0.00139927	11.3629	NA	0.00280457	15.6654	NA	0.0164331	23.5929	NA	0.16606	-2.91	NA	3.76807	-2.82	-4.67	26.1	1.84062	NA	0.00148132	6.64131	NA
ETH-1	NA	carbSTD	ETH1	NA		C	NA	2020-06-29	13:20:54	17902	200629_380_IAM_3_ETH-1.did	MAT235PLUS MOTU	NA	NA	70	N	Y	0	0.2052	NA	17902	17802	18002	ETH-1, ETH-2, ETH-3	NA	380	4.73813	NA	0.00121294	11.3149	NA	0.0036737	15.6603	NA	0.0140207	20.8107	NA	0.0622738	-38.5197	NA	2.47947	-2.82	-4.67	26.1	1.81871	NA	0.0012229	6.59357	NA
ETH-1	NA	carbSTD	ETH1	NA		C	NA	2020-06-29	14:34:16	17904	200629_380_IAM_5_ETH-1_1100C.did	MAT235PLUS MOTU	NA	NA	70	N	Y	0	0.2052	NA	17904	17804	18004	ETH-1, ETH-2, ETH-3	NA	380	4.70565	NA	0.00169796	11.3079	NA	0.00327423	15.5852	NA	0.0136157	21.0143	NA	0.0871584	-21.3695	NA	1.94761	-2.82	-4.67	26.1	1.78429	NA	0.0017514	6.5867	NA
ETH-1	NA	carbSTD	ETH1	NA		C	NA	2020-06-29	18:57:24	17911	200629_380_IAM_12_ETH-1.did	MAT235PLUS MOTU	NA	NA	70	N	Y	0	0.2052	NA	17911	17811	18011	ETH-1, ETH-2, ETH-3	NA	380	4.7792	NA	0.00163784	11.441	NA	0.00245198	15.7569	NA	0.0170317	21.1891	NA	0.0663768	-25.4108	NA	1.75697	-2.82	-4.67	26.1	1.85788	NA	0.00173336	6.71907	NA
ETH-1	NA	carbSTD	ETH1	NA		C	NA	2020-06-30	13:33:26	17941	200630_380_IAM_42_ETH-1_1100C.did	MAT235PLUS MOTU	NA	NA	70	N	Y	0	0.2052	NA	17941	17841	18041	ETH-1, ETH-2, ETH-3	NA	380	4.70549	NA	0.00224036	11.322	NA	0.00402114	15.5599	NA	0.0163777	20.6862	NA	0.0914707	-35.908	NA	1.52228	-2.82	-4.67	26.1	1.7836	NA	0.00226643	6.60075	NA
ETH-1	NA	carbSTD	ETH1	NA		C	NA	2020-06-30	14:46:58	17943	200630_380_IAM_44_ETH-1.did	MAT235PLUS MOTU	NA	NA	70	N	Y	0	0.2052	NA	17943	17843	18043	ETH-1, ETH-2, ETH-3	NA	380	4.78245	NA	0.00232965	11.4493	NA	0.00331789	15.7548	NA	0.0143522	21.1327	NA	0.0848114	-43.7177	NA	2.71279	-2.82	-4.67	26.1	1.86104	NA	0.00240592	6.72733	NA
ETH-1	NA	carbSTD	ETH1	NA		C	NA	2020-06-30	19:11:51	17948	200630_381_IJK_3_ETH-1.did	MAT235PLUS MOTU	NA	NA	70	N	Y	0	0.2052	NA	17948	17848	18048	ETH-1, ETH-2, ETH-3	NA	381	4.60653	NA	0.00181869	10.9781	NA	0.00320629	15.1226	NA	0.0201689	20.6811	NA	0.101601	-72.2105	NA	4.55883	-2.82	-4.67	26.1	1.69069	NA	0.00187127	6.25826	NA
ETH-1	NA	carbSTD	ETH1	NA		C	NA	2020-07-01	00:48:33	17957	200701_381_IJK_12_ETH-1.did	MAT235PLUS MOTU	NA	NA	70	N	Y	0	0.2052	NA	17957	17857	18057	ETH-1, ETH-2, ETH-3	NA	381	4.77274	NA	0.00207492	11.4398	NA	0.00350376	15.7053	NA	0.0173062	23.7506	NA	0.165744	0.503115	NA	5.13946	-2.82	-4.67	26.1	1.85103	NA	0.00211688	6.7179	NA
ETH-1	NA	carbSTD	ETH1	NA		C	NA	2020-07-02	07:32:38	17993	200702_381_IJK_44_ETH-1.did	MAT235PLUS MOTU	NA	NA	70	N	Y	0	0.2052	NA	17993	17893	18093	ETH-1, ETH-2, ETH-3	NA	381	4.76599	NA	0.00183837	11.3851	NA	0.00313132	15.6021	NA	0.019722	21.0943	NA	0.0881308	-88.4109	NA	4.61615	-2.82	-4.67	26.1	1.84584	NA	0.00189668	6.6634	NA
ETH-1	NA	carbSTD	ETH1	NA		C	NA	2020-07-02	14:38:09	17998	200702_382_TA_3_ETH-1.did	MAT235PLUS MOTU	NA	NA	70	N	Y	0	0.2052	NA	17998	17898	18098	ETH-1, ETH-2, ETH-3	NA	382	4.7756	NA	0.00269293	11.5031	NA	0.00376523	15.8315	NA	0.0196111	21.6323	NA	0.0783635	-40.281	NA	3.81867	-2.82	-4.67	26.1	1.85173	NA	0.00276179	6.781	NA
ETH-1	NA	carbSTD	ETH1	NA		C	NA	2020-07-02	20:04:48	18007	200702_382_TA_12_ETH-1.did	MAT235PLUS MOTU	NA	NA	70	N	Y	0	0.2052	NA	18007	17907	18107	ETH-1, ETH-2, ETH-3	NA	382	4.78091	NA	0.00182485	11.5114	NA	0.00339744	15.8062	NA	0.0172503	21.9153	NA	0.0664266	-11.8945	NA	2.86786	-2.82	-4.67	26.1	1.8571	NA	0.00185634	6.78924	NA
ETH-1	NA	carbSTD	ETH1	NA		C	NA	2020-07-03	11:37:53	18033	200703_382_TA_38_ETH-1.did	MAT235PLUS MOTU	NA	NA	70	N	Y	0	0.2052	NA	18033	17933	18133	ETH-1, ETH-2, ETH-3	NA	382	4.79041	NA	0.00198641	11.5205	NA	0.00369491	15.8352	NA	0.0211011	22.719	NA	0.100047	-3.96444	NA	2.68685	-2.82	-4.67	26.1	1.86691	NA	0.00202545	6.79828	NA
ETH-1	NA	carbSTD	ETH1	NA		C	NA	2020-07-03	15:47:45	18038	200703_383_IJK_3_ETH-1.did	MAT235PLUS MOTU	NA	NA	70	N	Y	0	0.2052	NA	18038	17938	18138	ETH-1, ETH-2, ETH-3	NA	383	4.73982	NA	0.00156555	11.3205	NA	0.00318007	15.6111	NA	0.0193486	21.6091	NA	0.102546	-42.0592	NA	5.78803	-2.82	-4.67	26.1	1.82029	NA	0.00162825	6.59914	NA
ETH-1	NA	carbSTD	ETH1	NA		C	NA	2020-07-03	21:17:08	18047	200703_383_IJK_12_ETH-1.did	MAT235PLUS MOTU	NA	NA	70	N	Y	0	0.2052	NA	18047	17947	18147	ETH-1, ETH-2, ETH-3	NA	383	4.74233	NA	0.00119959	11.301	NA	0.00265722	15.5303	NA	0.0207344	22.207	NA	0.0831397	11.109	NA	4.58437	-2.82	-4.67	26.1	1.8237	NA	0.00124738	6.57973	NA
ETH-1	NA	carbSTD	ETH1	NA		C	NA	2020-07-07	18:22:55	18121	200707_385_JG_3_ETH-1.did	MAT235PLUS MOTU	NA	NA	70	N	Y	0	0.2052	NA	18121	18021	18221	ETH-1, ETH-2, ETH-3	NA	385	4.75755	NA	0.00143311	11.4257	NA	0.00289799	15.6607	NA	0.0198021	22.115	NA	0.122008	-102.703	NA	180.589	-2.82	-4.67	26.1	1.83533	NA	0.00148727	6.70387	NA
ETH-1	NA	carbSTD	ETH1	NA		C	NA	2020-07-07	23:55:27	18130	200707_385_JG_12_ETH-1.did	MAT235PLUS MOTU	NA	NA	70	N	Y	0	0.2052	NA	18130	18030	18230	ETH-1, ETH-2, ETH-3	NA	385	4.7798	NA	0.00117148	11.4532	NA	0.00281561	15.733	NA	0.0213223	22.1277	NA	0.131033	20.7027	NA	83.4621	-2.82	-4.67	26.1	1.85807	NA	0.00121899	6.73126	NA
ETH-1	NA	carbSTD	ETH1	NA		C	NA	2020-07-08	19:20:45	18162	200708_385_JG_44_ETH-1.did	MAT235PLUS MOTU	NA	NA	70	N	Y	0	0.2052	NA	18162	18062	18262	ETH-1, ETH-2, ETH-3	NA	385	4.768	NA	0.00165515	11.4244	NA	0.00327934	15.7433	NA	0.0161796	28.667	NA	0.381391	250.477	NA	125.994	-2.82	-4.67	26.1	1.84654	NA	0.00171513	6.70258	NA
ETH-1	NA	carbSTD	ETH1	NA		C	NA	2020-07-09	14:54:47	18167	200709_386_TA_3_ETH-1.did	MAT235PLUS MOTU	NA	NA	70	N	Y	0	0.2052	NA	18167	18067	18267	ETH-1, ETH-2, ETH-3	NA	386	4.79585	NA	0.00147992	11.4933	NA	0.00292807	15.789	NA	0.0189674	21.1102	NA	0.0780863	-74.4582	NA	2.75168	-2.82	-4.67	26.1	1.87372	NA	0.00152095	6.77115	NA
ETH-1	NA	carbSTD	ETH1	NA		C	NA	2020-07-09	20:35:14	18176	200709_386_TA_12_ETH-1.did	MAT235PLUS MOTU	NA	NA	70	N	Y	0	0.2052	NA	18176	18076	18276	ETH-1, ETH-2, ETH-3	NA	386	4.7837	NA	0.00147491	11.4764	NA	0.00245376	15.7393	NA	0.0150557	21.6827	NA	0.0996212	-34.7503	NA	2.06166	-2.82	-4.67	26.1	1.86138	NA	0.00152774	6.75436	NA
ETH-1	NA	carbSTD	ETH1	NA		C	NA	2020-07-10	13:57:00	18204	200710_386_TA_40_ETH-1.did	MAT235PLUS MOTU	NA	NA	70	N	Y	1	0.2052	NA	18204	18104	18304	ETH-1, ETH-2, ETH-3	NA	386	4.77529	NA	0.00211432	11.5706	NA	0.00254888	15.6363	NA	0.0283048	25.4383	NA	0.371567	13.9008	NA	2.31532	-2.82	-4.67	26.1	1.84891	NA	0.00225345	6.84825	NA
ETH-1	NA	carbSTD	ETH1	NA		C	NA	2020-07-10	18:48:50	18209	200710_387_IJK_3_ETH-1.did	MAT235PLUS MOTU	NA	NA	70	N	Y	0	0.2052	NA	18209	18109	18309	ETH-1, ETH-2, ETH-3	NA	387	4.75893	NA	0.00206995	11.3967	NA	0.00362831	15.7157	NA	0.015828	22.3437	NA	0.089307	17.1473	NA	4.80539	-2.82	-4.67	26.1	1.83787	NA	0.002134	6.675	NA
ETH-1	NA	carbSTD	ETH1	NA		C	NA	2020-07-11	00:23:34	18218	200711_387_IJK_12_ETH-1.did	MAT235PLUS MOTU	NA	NA	70	N	Y	0	0.2052	NA	18218	18118	18318	ETH-1, ETH-2, ETH-3	NA	387	4.76366	NA	0.00154419	11.4225	NA	0.00299275	15.699	NA	0.0144397	22.216	NA	0.0751514	8.84764	NA	3.36234	-2.82	-4.67	26.1	1.84197	NA	0.00159648	6.70076	NA
ETH-1	NA	carbSTD	ETH1	NA		C	NA	2020-07-11	20:09:50	18250	200711_387_IJK_44_ETH-1.did	MAT235PLUS MOTU	NA	NA	70	N	Y	0	0.2052	NA	18250	18150	18350	ETH-1, ETH-2, ETH-3	NA	387	4.78073	NA	0.0013656	11.399	NA	0.00297746	15.6834	NA	0.0176005	30.3437	NA	0.4906	20.3437	NA	3.2435	-2.82	-4.67	26.1	1.86107	NA	0.00141135	6.67726	NA
ETH-1	NA	carbSTD	ETH1	NA		C	NA	2020-07-13	11:33:53	18255	200713_388_NdW_3_ETH-1.did	MAT235PLUS MOTU	NA	NA	70	N	Y	0	0.2052	NA	18255	18155	18355	ETH-1, ETH-2, ETH-3	NA	388	4.76445	NA	0.00112536	11.4484	NA	0.00257792	15.809	NA	0.0185558	21.8558	NA	0.0997242	-26.2285	NA	3.10287	-2.82	-4.67	26.1	1.84186	NA	0.00119619	6.7265	NA
ETH-1	NA	carbSTD	ETH1	NA		C	NA	2020-07-13	17:00:05	18264	200713_388_NdW_12_ETH-1.did	MAT235PLUS MOTU	NA	NA	70	N	Y	0	0.2052	NA	18264	18164	18364	ETH-1, ETH-2, ETH-3	NA	388	4.73146	NA	0.00159966	11.4258	NA	0.00256257	15.7489	NA	0.0235161	26.0073	NA	0.254954	77.1026	NA	3.10011	-2.82	-4.67	26.1	1.80749	NA	0.00168694	6.70405	NA
ETH-1	NA	carbSTD	ETH1	NA		C	NA	2020-07-14	18:28:32	18303	200714_389_IJK_3_ETH-1.did	MAT235PLUS MOTU	NA	NA	70	N	Y	0	0.2052	NA	18303	18203	18403	ETH-1, ETH-2, ETH-3	NA	389	4.77626	NA	0.00110766	11.4396	NA	0.00234466	15.7571	NA	0.0181122	21.6052	NA	0.0584553	-1.4607	NA	4.22544	-2.82	-4.67	26.1	1.8548	NA	0.0011621	6.71767	NA
ETH-1	NA	carbSTD	ETH1	NA		C	NA	2020-07-15	00:03:44	18312	200715_389_IJK_12_ETH-1.did	MAT235PLUS MOTU	NA	NA	70	N	Y	0	0.2052	NA	18312	18212	18412	ETH-1, ETH-2, ETH-3	NA	389	4.75124	NA	0.0017317	11.414	NA	0.00337645	15.7381	NA	0.0204996	22.659	NA	0.0804301	55.5724	NA	4.83241	-2.82	-4.67	26.1	1.82903	NA	0.00178346	6.69229	NA
ETH-1	NA	carbSTD	ETH1	NA		C	NA	2020-07-15	19:40:15	18344	200715_389_IJK_44_ETH-1.did	MAT235PLUS MOTU	NA	NA	70	N	Y	0	0.2052	NA	18344	18244	18444	ETH-1, ETH-2, ETH-3	NA	389	4.78144	NA	0.00123409	11.4403	NA	0.00253293	15.7824	NA	0.0149348	25.4495	NA	0.236702	11.3131	NA	3.40131	-2.82	-4.67	26.1	1.86029	NA	0.00129583	6.71837	NA
ETH-1	NA	carbSTD	ETH1	NA		C	NA	2020-07-16	13:11:23	18349	200716_390_TA_3_ETH-1.did	MAT235PLUS MOTU	NA	NA	70	N	Y	0	0.2052	NA	18349	18249	18449	ETH-1, ETH-2, ETH-3	NA	390	4.77226	NA	0.00182227	11.4167	NA	0.00244631	15.6986	NA	0.0125947	20.6952	NA	0.0665552	-83.7577	NA	3.59333	-2.82	-4.67	26.1	1.85137	NA	0.00188577	6.69495	NA
ETH-1	NA	carbSTD	ETH1	NA		C	NA	2020-07-16	18:44:10	18358	200716_390_TA_12_ETH-1.did	MAT235PLUS MOTU	NA	NA	70	N	Y	0	0.2052	NA	18358	18258	18458	ETH-1, ETH-2, ETH-3	NA	390	4.79183	NA	0.00158699	11.4811	NA	0.0026834	15.7944	NA	0.0163639	28.2448	NA	0.415604	-21.5065	NA	1.89489	-2.82	-4.67	26.1	1.86987	NA	0.00162343	6.75906	NA
ETH-1	NA	carbSTD	ETH1	NA		C	NA	2020-07-17	13:30:14	18388	200717_390_TA_42_ETH-1.did	MAT235PLUS MOTU	NA	NA	70	N	Y	0	0.2052	NA	18388	18288	18488	ETH-1, ETH-2, ETH-3	NA	390	4.77152	NA	0.00136241	11.396	NA	0.00281167	15.6809	NA	0.0120526	21.7426	NA	0.0983466	-31.3586	NA	1.87166	-2.82	-4.67	26.1	1.85135	NA	0.00142164	6.67428	NA
ETH-1	NA	carbSTD	ETH1	NA		C	NA	2020-07-17	18:05:53	18393	200717_391_IAM_3_ETH-1.did	MAT235PLUS MOTU	NA	NA	70	N	Y	0	0.2052	NA	18393	18293	18493	ETH-1, ETH-2, ETH-3	NA	391	4.75864	NA	0.00130517	11.416	NA	0.00297257	15.7068	NA	0.0159023	22.0472	NA	0.0699493	-27.8882	NA	4.16241	-2.82	-4.67	26.1	1.83686	NA	0.00133182	6.69428	NA
ETH-1	NA	carbSTD	ETH1	NA		C	NA	2020-07-17	19:18:22	18395	200717_391_IAM_5_ETH-1_1100C.did	MAT235PLUS MOTU	NA	NA	70	N	Y	0	0.2052	NA	18395	18295	18495	ETH-1, ETH-2, ETH-3	NA	391	4.48757	NA	0.00139802	10.811	NA	0.0024691	14.8878	NA	0.0164766	20.4721	NA	0.056194	-36.8534	NA	6.01337	-2.82	-4.67	26.1	1.5699	NA	0.00146072	6.09201	NA
ETH-1	NA	carbSTD	ETH1	NA		C	NA	2020-07-17	23:32:49	18402	200717_391_IAM_12_ETH-1.did	MAT235PLUS MOTU	NA	NA	70	N	Y	0	0.2052	NA	18402	18302	18502	ETH-1, ETH-2, ETH-3	NA	391	4.76752	NA	0.00149208	11.4448	NA	0.00273928	15.708	NA	0.0167987	23.3317	NA	0.136391	-23.0915	NA	5.17675	-2.82	-4.67	26.1	1.84527	NA	0.0015325	6.72294	NA
ETH-1	NA	carbSTD	ETH1	NA		C	NA	2020-07-18	17:51:14	18432	200718_391_IAM_42_ETH-1_1100C.did	MAT235PLUS MOTU	NA	NA	70	N	Y	0	0.2052	NA	18432	18332	18532	ETH-1, ETH-2, ETH-3	NA	391	4.68752	NA	0.00147609	11.3073	NA	0.00260718	15.5873	NA	0.0174968	21.9201	NA	0.0542515	17.7287	NA	9.6344	-2.82	-4.67	26.1	1.76497	NA	0.00156183	6.58606	NA
ETH-1	NA	carbSTD	ETH1	NA		C	NA	2020-07-18	19:03:40	18434	200718_391_IAM_44_ETH-1.did	MAT235PLUS MOTU	NA	NA	70	N	Y	0	0.2052	NA	18434	18334	18534	ETH-1, ETH-2, ETH-3	NA	391	4.76638	NA	0.00134368	11.473	NA	0.00209868	15.7958	NA	0.0169494	22.5704	NA	0.104227	-82.3212	NA	5.22466	-2.82	-4.67	26.1	1.84301	NA	0.00138373	6.75105	NA
ETH-1	NA	carbSTD	ETH1	NA		C	NA	2020-07-20	11:50:26	18439	200720_392_IAM_3_ETH-1.did	MAT235PLUS MOTU	NA	NA	70	N	Y	0	0.2052	NA	18439	18339	18539	ETH-1, ETH-2, ETH-3	NA	392	4.67743	NA	0.00127618	11.3143	NA	0.00238259	15.4992	NA	0.0150269	21.2331	NA	0.0775822	-55.7198	NA	3.93622	-2.82	-4.67	26.1	1.75394	NA	0.00134275	6.5931	NA
ETH-1	NA	carbSTD	ETH1	NA		C	NA	2020-07-20	13:42:54	18442	200720_392_IAM_6_ETH-1_1100C.did	MAT235PLUS MOTU	NA	NA	70	N	Y	0	0.2052	NA	18442	18342	18542	ETH-1, ETH-2, ETH-3	NA	392	4.63911	NA	0.00192049	11.1419	NA	0.00278158	15.3138	NA	0.0175233	21.3229	NA	0.0815337	6.7425	NA	3.34048	-2.82	-4.67	26.1	1.71941	NA	0.00201469	6.42139	NA
ETH-1	NA	carbSTD	ETH1	NA		C	NA	2020-07-20	17:18:36	18448	200720_392_IAM_12_ETH-1.did	MAT235PLUS MOTU	NA	NA	70	N	Y	0	0.2052	NA	18448	18348	18548	ETH-1, ETH-2, ETH-3	NA	392	4.77265	NA	0.00133169	11.4418	NA	0.00242636	15.7756	NA	0.0221062	21.7371	NA	0.0609222	-12.3049	NA	2.27713	-2.82	-4.67	26.1	1.85086	NA	0.00138379	6.71992	NA
ETH-1	NA	carbSTD	ETH1	NA		C	NA	2020-07-21	10:51:51	18477	200721_392_IAM_41_ETH-1_1100C.did	MAT235PLUS MOTU	NA	NA	70	N	Y	0	0.2052	NA	18477	18377	18577	ETH-1, ETH-2, ETH-3	NA	392	4.70238	NA	0.0013995	11.322	NA	0.00275517	15.5285	NA	0.0212655	21.8118	NA	0.0849807	23.1122	NA	2.74613	-2.82	-4.67	26.1	1.78029	NA	0.0014643	6.6007	NA
ETH-1	NA	carbSTD	ETH1	NA		C	NA	2020-07-21	12:40:58	18480	200721_392_IAM_44_ETH-1.did	MAT235PLUS MOTU	NA	NA	70	N	Y	0	0.2052	NA	18480	18380	18580	ETH-1, ETH-2, ETH-3	NA	392	4.74384	NA	0.00111992	11.3938	NA	0.00223486	15.7316	NA	0.0169606	23.1248	NA	0.11455	13.965	NA	2.07692	-2.82	-4.67	26.1	1.82189	NA	0.00117239	6.67215	NA
ETH-1	NA	carbSTD	ETH1	NA		C	NA	2020-07-21	17:30:55	18485	200721_393_IJK_3_ETH-1.did	MAT235PLUS MOTU	NA	NA	70	N	Y	0	0.2052	NA	18485	18385	18585	ETH-1, ETH-2, ETH-3	NA	393	4.69932	NA	0.00193861	11.2298	NA	0.00286814	15.4474	NA	0.0228664	22.0149	NA	0.0888048	99.978	NA	6.94429	-2.82	-4.67	26.1	1.78042	NA	0.00200277	6.50886	NA
ETH-1	NA	carbSTD	ETH1	NA		C	NA	2020-07-21	22:59:13	18494	200721_393_IJK_12_ETH-1.did	MAT235PLUS MOTU	NA	NA	70	N	Y	0	0.2052	NA	18494	18394	18594	ETH-1, ETH-2, ETH-3	NA	393	4.76072	NA	0.00187093	11.3979	NA	0.00213599	15.6998	NA	0.0212854	22.3759	NA	0.0880384	139.678	NA	7.35544	-2.82	-4.67	26.1	1.83974	NA	0.00196444	6.67624	NA
ETH-1	NA	carbSTD	ETH1	NA		C	NA	2020-07-22	18:29:34	18526	200722_393_IJK_44_ETH-1.did	MAT235PLUS MOTU	NA	NA	70	N	Y	0	0.2052	NA	18526	18426	18626	ETH-1, ETH-2, ETH-3	NA	393	4.80183	NA	0.00174739	11.4933	NA	0.0029026	15.8107	NA	0.0208748	23.8534	NA	0.164396	92.7551	NA	6.35196	-2.82	-4.67	26.1	1.88009	NA	0.00181562	6.77116	NA
ETH-1	NA	carbSTD	ETH1	NA		C	NA	2020-07-23	12:16:10	18531	200723_394_TA_3_ETH-1.did	MAT235PLUS MOTU	NA	NA	70	N	Y	0	0.2052	NA	18531	18431	18631	ETH-1, ETH-2, ETH-3	NA	394	4.76786	NA	0.00127727	11.407	NA	0.0023807	15.7412	NA	0.0197729	21.1279	NA	0.0886885	-64.1522	NA	3.08862	-2.82	-4.67	26.1	1.84702	NA	0.0013334	6.68529	NA
ETH-1	NA	carbSTD	ETH1	NA		C	NA	2020-07-23	17:53:15	18540	200723_394_TA_12_ETH-1.did	MAT235PLUS MOTU	NA	NA	70	N	Y	0	0.2052	NA	18540	18440	18640	ETH-1, ETH-2, ETH-3	NA	394	4.75949	NA	0.00137654	11.391	NA	0.00245818	15.7233	NA	0.0146253	21.9823	NA	0.070779	13.2081	NA	2.2772	-2.82	-4.67	26.1	1.83869	NA	0.00145746	6.66933	NA
ETH-1	NA	carbSTD	ETH1	NA		C	NA	2020-07-24	14:08:41	18572	200724_394_TA_44_ETH-1.did	MAT235PLUS MOTU	NA	NA	70	N	Y	0	0.2052	NA	18572	18472	18672	ETH-1, ETH-2, ETH-3	NA	394	4.70026	NA	0.0010254	11.2142	NA	0.00224422	15.4811	NA	0.020293	24.4445	NA	0.2139	4.66875	NA	2.72498	-2.82	-4.67	26.1	1.782	NA	0.00106807	6.49332	NA
ETH-1	NA	carbSTD	ETH1	NA		C	NA	2020-07-24	18:56:27	18577	200724_395_NdW_3_ETH-1.did	MAT235PLUS MOTU	NA	NA	70	N	Y	0	0.2052	NA	18577	18477	18677	ETH-1, ETH-2, ETH-3	NA	395	4.63928	NA	0.00139861	11.1218	NA	0.00244096	15.3649	NA	0.0170645	21.7661	NA	0.0784312	129.337	NA	9.63268	-2.82	-4.67	26.1	1.72033	NA	0.00147785	6.40141	NA
ETH-1	NA	carbSTD	ETH1	NA		C	NA	2020-07-25	00:32:08	18586	200725_395_NdW_12_ETH-1.did	MAT235PLUS MOTU	NA	NA	70	N	Y	0	0.2052	NA	18586	18486	18686	ETH-1, ETH-2, ETH-3	NA	395	4.76794	NA	0.00142138	11.4081	NA	0.00256523	15.7543	NA	0.0185512	22.8188	NA	0.0811492	224.324	NA	7.74896	-2.82	-4.67	26.1	1.84708	NA	0.0014977	6.68632	NA
ETH-1	NA	carbSTD	ETH1	NA		C	NA	2020-07-27	12:19:50	18592	200727_396_NdW_3_ETH-1.did	MAT235PLUS MOTU	NA	NA	70	N	Y	0	0.2052	NA	18592	18492	18692	ETH-1, ETH-2, ETH-3	NA	396	4.76868	NA	0.00159819	11.4073	NA	0.00291838	15.7039	NA	0.019542	22.728	NA	0.0945985	125.504	NA	6.84433	-2.82	-4.67	26.1	1.8479	NA	0.00169765	6.68551	NA
ETH-1	NA	carbSTD	ETH1	NA		C	NA	2020-07-27	17:51:39	18601	200727_396_NdW_12_ETH-1.did	MAT235PLUS MOTU	NA	NA	70	N	Y	1	0.2052	NA	18601	18501	18701	ETH-1, ETH-2, ETH-3	NA	396	4.73987	NA	0.00173393	11.3606	NA	0.00294051	15.6591	NA	0.0255233	21.8105	NA	0.106208	81.7114	NA	5.24992	-2.82	-4.67	26.1	1.81887	NA	0.00183794	6.63908	NA
ETH-1	NA	carbSTD	ETH1	NA		C	NA	2020-07-28	18:00:39	18624	200728_397_JG_3_ETH-1.did	MAT235PLUS MOTU	NA	NA	70	N	Y	0	0.2052	NA	18624	18524	18724	ETH-1, ETH-2, ETH-3	NA	397	4.76701	NA	0.00167763	11.4312	NA	0.00233219	15.9344	NA	0.0217526	24.4381	NA	0.118405	429.835	NA	7.4273	-2.82	-4.67	26.1	1.84522	NA	0.00178641	6.70942	NA
ETH-1	NA	carbSTD	ETH1	NA		C	NA	2020-07-29	18:40:18	18633	200729_397_JG_12_ETH-1.did	MAT235PLUS MOTU	NA	NA	70	N	Y	1	0.2052	NA	18633	18533	18733	ETH-1, ETH-2, ETH-3	NA	397	4.91286	NA	0.025848	11.5306	NA	0.00591261	16.1861	NA	0.0533806	27.0523	NA	1.68746	130.574	NA	200.35	-2.82	-4.67	26.1	1.99722	NA	0.027386	6.80807	NA
ETH-1	NA	carbSTD	ETH1	NA		C	NA	2020-07-30	13:24:42	18661	200730_398_IJK_3_ETH-1.did	MAT235PLUS MOTU	NA	NA	70	N	Y	0	0.2052	NA	18661	18561	18761	ETH-1, ETH-2, ETH-3	NA	398	4.73357	NA	0.00160443	11.2827	NA	0.0029721	15.6467	NA	0.0182114	21.7641	NA	0.0847314	58.3284	NA	5.43634	-2.82	-4.67	26.1	1.81502	NA	0.00165865	6.56148	NA
ETH-1	NA	carbSTD	ETH1	NA		C	NA	2020-07-30	18:57:09	18670	200730_398_IJK_12_ETH-1.did	MAT235PLUS MOTU	NA	NA	70	N	Y	0	0.2052	NA	18670	18570	18770	ETH-1, ETH-2, ETH-3	NA	398	4.47266	NA	0.00127205	11.292	NA	0.00285357	15.362	NA	0.0230983	22.3424	NA	0.081737	138.707	NA	3.94558	-2.82	-4.67	26.1	1.5362	NA	0.00131747	6.57134	NA
ETH-1	NA	carbSTD	ETH1	NA		C	NA	2020-07-31	13:56:23	18702	200731_398_IJK_44_ETH-1.did	MAT235PLUS MOTU	NA	NA	70	N	Y	0	0.2052	NA	18702	18602	18802	ETH-1, ETH-2, ETH-3	NA	398	4.76372	NA	0.00183616	11.3751	NA	0.00404351	15.6865	NA	0.0172361	31.3235	NA	0.601646	-189.234	NA	16.0103	-2.82	-4.67	26.1	1.84379	NA	0.00185778	6.65347	NA
ETH-1	NA	carbSTD	ETH1	NA		C	NA	2020-08-04	18:29:37	18708	200804_399_JG_3_ETH-1.did	MAT235PLUS MOTU	NA	NA	70	N	Y	0	0.2052	NA	18708	18608	18808	ETH-1, ETH-2, ETH-3	NA	399	4.76527	NA	0.00153927	11.4205	NA	0.00231974	15.7485	NA	0.0198802	22.3493	NA	0.0960844	8.85344	NA	3.83125	-2.82	-4.67	26.1	1.84376	NA	0.0016132	6.69869	NA
ETH-1	NA	carbSTD	ETH1	NA		C	NA	2020-08-04	23:56:20	18717	200804_399_JG_12_ETH-1.did	MAT235PLUS MOTU	NA	NA	70	N	Y	1	0.2052	NA	18717	18617	18817	ETH-1, ETH-2, ETH-3	NA	399	4.75668	NA	0.00152198	11.3674	NA	0.00238184	15.6422	NA	0.0246048	26.4261	NA	0.341624	42.9721	NA	3.58342	-2.82	-4.67	26.1	1.83656	NA	0.00159394	6.6458	NA
ETH-1	NA	carbSTD	ETH1	NA		C	NA	2020-08-05	19:51:10	18749	200805_399_JG_44_ETH-1.did	MAT235PLUS MOTU	NA	NA	70	N	Y	1	0.2052	NA	18749	18649	18849	ETH-1, ETH-2, ETH-3	NA	399	-22.4043	NA	8.54169	-62.0016	NA	17.0874	-96.8937	NA	22.0045	28.7951	NA	2.42717	939.421	NA	160.954	-2.82	-4.67	26.1	-24.4415	NA	8.54337	-66.3954	NA
ETH-1	NA	carbSTD	ETH1	NA		C	NA	2020-08-06	12:19:06	18754	200806_400_IJK_3_ETH-1.did	MAT235PLUS MOTU	NA	NA	70	N	Y	1	0.2052	NA	18754	18654	18854	ETH-1, ETH-2, ETH-3	NA	400	4.70259	NA	0.00736167	11.2685	NA	0.0100266	14.6834	NA	0.100982	10.2602	NA	1.01451	-966.428	NA	80.4291	-2.82	-4.67	26.1	1.78249	NA	0.00752547	6.54744	NA
ETH-1	NA	carbSTD	ETH1	NA		C	NA	2020-08-06	17:54:58	18763	200806_400_IJK_12_ETH-1.did	MAT235PLUS MOTU	NA	NA	70	N	Y	0	0.2052	NA	18763	18663	18863	ETH-1, ETH-2, ETH-3	NA	400	4.72449	NA	0.00233507	11.3581	NA	0.00294078	15.6219	NA	0.0154264	21.7009	NA	0.0747099	-0.860204	NA	2.60687	-2.82	-4.67	26.1	1.80255	NA	0.00244269	6.63659	NA
ETH-1	NA	carbSTD	ETH1	NA		C	NA	2020-08-07	13:32:42	18795	200807_400_IJK_44_ETH-1.did	MAT235PLUS MOTU	NA	NA	70	N	Y	0	0.2052	NA	18795	18695	18895	ETH-1, ETH-2, ETH-3	NA	400	4.65325	NA	0.00150964	11.1302	NA	0.00259615	15.2965	NA	0.0204338	27.4715	NA	0.414227	28.4982	NA	2.89246	-2.82	-4.67	26.1	1.73493	NA	0.00161367	6.40971	NA
ETH-1	NA	carbSTD	ETH1	NA		C	NA	2020-08-07	18:26:39	18800	200807_401_NdW_3_ETH-1.did	MAT235PLUS MOTU	NA	NA	70	N	Y	0	0.2052	NA	18800	18700	18900	ETH-1, ETH-2, ETH-3	NA	401	4.76993	NA	0.001517	11.4579	NA	0.00219646	15.7604	NA	0.0209907	22.5567	NA	0.0983299	147.025	NA	9.10123	-2.82	-4.67	26.1	1.84736	NA	0.00160688	6.73593	NA
ETH-1	NA	carbSTD	ETH1	NA		C	NA	2020-08-07	23:59:44	18809	200807_401_NdW_12_ETH-1.did	MAT235PLUS MOTU	NA	NA	70	N	Y	1	0.2052	NA	18809	18709	18909	ETH-1, ETH-2, ETH-3	NA	401	4.83273	NA	0.00188008	11.6344	NA	0.00317803	16.2927	NA	0.0218675	26.9528	NA	0.127927	5207.66	NA	4388.34	-2.82	-4.67	26.1	1.90786	NA	0.00197342	6.91171	NA
ETH-1	NA	carbSTD	ETH1	NA		C	NA	2020-08-08	19:58:05	18841	200808_401_NdW_44_ETH-1.did	MAT235PLUS MOTU	NA	NA	70	N	Y	0	0.2052	NA	18841	18741	18941	ETH-1, ETH-2, ETH-3	NA	401	4.77576	NA	0.00157146	11.4573	NA	0.00260857	15.7876	NA	0.0235199	23.1264	NA	0.10044	123.484	NA	7.75347	-2.82	-4.67	26.1	1.85361	NA	0.00166867	6.73534	NA
ETH-1	NA	carbSTD	ETH1	NA		C	NA	2020-08-10	12:28:46	18846	200810_402_JG_3_ETH-1.did	MAT235PLUS MOTU	NA	NA	70	N	Y	1	0.2052	NA	18846	18746	18946	ETH-1, ETH-2, ETH-3	NA	402	4.74314	NA	0.00217925	11.4501	NA	0.00316569	15.6334	NA	0.0205833	21.5051	NA	0.105557	-26.8345	NA	6.1521	-2.82	-4.67	26.1	1.81905	NA	0.0022659	6.72824	NA
ETH-1	NA	carbSTD	ETH1	NA		C	NA	2020-08-10	18:06:29	18855	200810_402_JG_12_ETH-1.did	MAT235PLUS MOTU	NA	NA	70	N	Y	1	0.2052	NA	18855	18755	18955	ETH-1, ETH-2, ETH-3	NA	402	4.72367	NA	0.00501013	11.365	NA	0.00658033	15.2767	NA	0.0668172	17.8155	NA	0.561731	-343.172	NA	41.5162	-2.82	-4.67	26.1	1.80142	NA	0.00512863	6.6435	NA
ETH-1	NA	carbSTD	ETH1	NA		C	NA	2020-08-11	13:19:41	18887	200811_402_JG_44_ETH-1.did	MAT235PLUS MOTU	NA	NA	70	N	Y	1	0.2052	NA	18887	18787	18987	ETH-1, ETH-2, ETH-3	NA	402	4.71293	NA	0.00153851	11.3666	NA	0.00262322	15.5568	NA	0.0199156	24.5995	NA	0.217785	-3.1291	NA	3.2469	-2.82	-4.67	26.1	1.7899	NA	0.00161689	6.64508	NA
ETH-1	NA	carbSTD	ETH1	NA		C	NA	2020-08-11	18:05:53	18892	200811_403_IJK_3_ETH-1.did	MAT235PLUS MOTU	NA	NA	70	N	Y	1	0.2052	NA	18892	18792	18992	ETH-1, ETH-2, ETH-3	NA	403	4.60281	NA	0.00171863	10.9412	NA	0.00217486	15.0807	NA	0.0136744	20.798	NA	0.0735842	57.4731	NA	7.64379	-2.82	-4.67	26.1	1.68808	NA	0.00180463	6.22156	NA
ETH-1	NA	carbSTD	ETH1	NA		C	NA	2020-08-11	23:34:43	18901	200811_403_IJK_12_ETH-1.did	MAT235PLUS MOTU	NA	NA	70	N	Y	1	0.2052	NA	18901	18801	19001	ETH-1, ETH-2, ETH-3	NA	403	4.74934	NA	0.0126058	11.3185	NA	0.0187711	15.9867	NA	0.134069	27.2035	NA	1.43148	-215.769	NA	1903.87	-2.82	-4.67	26.1	1.83053	NA	0.0128297	6.59709	NA
ETH-1	NA	carbSTD	ETH1	NA		C	NA	2020-08-12	19:15:15	18933	200812_403_IJK_44_ETH-1.did	MAT235PLUS MOTU	NA	NA	70	N	Y	1	0.2052	NA	18933	18833	19033	ETH-1, ETH-2, ETH-3	NA	403	4.77812	NA	0.00136304	11.3938	NA	0.0024844	15.6475	NA	0.0197488	23.3135	NA	0.173895	4.46656	NA	6.53826	-2.82	-4.67	26.1	1.85846	NA	0.00145619	6.67208	NA
ETH-1	NA	carbSTD	ETH1	NA		C	NA	2020-08-13	12:28:24	18938	200813_404_TA_3_ETH-1.did	MAT235PLUS MOTU	NA	NA	70	N	Y	1	0.2052	NA	18938	18838	19038	ETH-1, ETH-2, ETH-3	NA	404	4.77588	NA	0.00139991	11.4098	NA	0.00265747	15.737	NA	0.0149573	21.3158	NA	0.0822591	-54.0426	NA	2.30582	-2.82	-4.67	26.1	1.85549	NA	0.00147046	6.68801	NA
ETH-1	NA	carbSTD	ETH1	NA		C	NA	2020-08-13	18:03:03	18947	200813_404_TA_12_ETH-1.did	MAT235PLUS MOTU	NA	NA	70	N	Y	1	0.2052	NA	18947	18847	19047	ETH-1, ETH-2, ETH-3	NA	404	4.79933	NA	0.00344419	11.4929	NA	0.00681928	16.1013	NA	0.0380285	25.8799	NA	0.490217	445.751	NA	83.2565	-2.82	-4.67	26.1	1.87745	NA	0.00344818	6.77074	NA
ETH-1	NA	carbSTD	ETH1	NA		C	NA	2020-08-14	13:44:55	18979	200814_404_TA_44_ETH-1.did	MAT235PLUS MOTU	NA	NA	70	N	Y	1	0.2052	NA	18979	18879	19079	ETH-1, ETH-2, ETH-3	NA	404	4.77907	NA	0.00113306	11.4253	NA	0.0028372	15.7338	NA	0.0223925	53.6239	NA	1.19009	-13.2686	NA	2.52791	-2.82	-4.67	26.1	1.85832	NA	0.00121304	6.70342	NA
ETH-1	NA	carbSTD	ETH1	NA		C	NA	2020-08-14	18:33:46	18984	200814_405_JG_3_ETH-1.did	MAT235PLUS MOTU	NA	NA	70	N	Y	1	0.2052	NA	18984	18884	19084	ETH-1, ETH-2, ETH-3	NA	405	4.76429	NA	0.00135776	11.424	NA	0.00254006	15.7869	NA	0.0179377	21.9219	NA	0.0939589	37.4196	NA	6.30874	-2.82	-4.67	26.1	1.8426	NA	0.00142971	6.70219	NA
ETH-1	NA	carbSTD	ETH1	NA		C	NA	2020-08-15	00:04:25	18993	200815_405_JG_12_ETH-1.did	MAT235PLUS MOTU	NA	NA	70	N	Y	1	0.2052	NA	18993	18893	19093	ETH-1, ETH-2, ETH-3	NA	405	4.60642	NA	0.00179388	11.0469	NA	0.00369007	15.1868	NA	0.0185035	21.4471	NA	0.0850089	57.3253	NA	6.48517	-2.82	-4.67	26.1	1.68803	NA	0.00182473	6.32684	NA
ETH-1	NA	carbSTD	ETH1	NA		C	NA	2020-08-19	18:45:49	19016	200819_406_Test_5_ETH-1.did	MAT235PLUS MOTU	NA	NA	70	N	Y	0	0.2052	NA	19016	18916	19116	ETH-1, ETH-2, ETH-3	NA	406	4.72228	NA	0.00114803	11.3413	NA	0.00192477	15.6406	NA	0.0208678	21.5882	NA	0.0965687	-23.5531	NA	3.19376	-2.82	-4.67	26.1	1.80081	NA	0.00123264	6.61993	NA
ETH-1	NA	carbSTD	ETH1	NA		C	NA	2020-08-19	20:37:32	19019	200819_406_Test_8_ETH-1.did	MAT235PLUS MOTU	NA	NA	70	N	Y	0	0.2052	NA	19019	18919	19119	ETH-1, ETH-2, ETH-3	NA	406	4.71405	NA	0.00112305	11.3163	NA	0.0016755	15.5564	NA	0.0190216	22.5754	NA	0.156258	1.77064	NA	3.76225	-2.82	-4.67	26.1	1.79295	NA	0.00121934	6.59501	NA
ETH-1	NA	carbSTD	ETH1	NA		C	NA	2020-08-19	23:04:45	19023	200819_406_Test_12_ETH-1.did	MAT235PLUS MOTU	NA	NA	70	N	Y	0	0.2052	NA	19023	18923	19123	ETH-1, ETH-2, ETH-3	NA	406	4.57626	NA	0.00132155	11.4247	NA	0.00262459	15.5076	NA	0.0161298	25.1588	NA	0.247515	-26.2763	NA	4.26653	-2.82	-4.67	26.1	1.64188	NA	0.00137864	6.70336	NA
ETH-1	NA	carbSTD	ETH1	NA		C	NA	2020-08-20	02:08:13	19028	200820_406_Test_17_ETH-1.did	MAT235PLUS MOTU	NA	NA	70	N	Y	0	0.2052	NA	19028	18928	19128	ETH-1, ETH-2, ETH-3	NA	406	4.73646	NA	0.00131267	11.3348	NA	0.00212008	15.5722	NA	0.0183597	36.3628	NA	0.695365	-10.5788	NA	2.36838	-2.82	-4.67	26.1	1.81619	NA	0.00139163	6.61338	NA
ETH-1	NA	carbSTD	ETH1	NA		C	NA	2020-08-20	05:42:33	19034	200820_406_Test_23_ETH-1.did	MAT235PLUS MOTU	NA	NA	70	N	Y	0	0.2052	NA	19034	18934	19134	ETH-1, ETH-2, ETH-3	NA	406	4.76165	NA	0.00179698	11.4037	NA	0.00211437	15.6507	NA	0.0219988	28.5119	NA	0.436059	11.5014	NA	1.21422	-2.82	-4.67	26.1	1.84053	NA	0.00191545	6.68195	NA
ETH-1	NA	carbSTD	ETH1	NA		C	NA	2020-08-20	08:06:40	19038	200820_406_Test_27_ETH-1.did	MAT235PLUS MOTU	NA	NA	70	N	Y	0	0.2052	NA	19038	18938	19138	ETH-1, ETH-2, ETH-3	NA	406	4.74763	NA	0.00138165	11.4333	NA	0.00263542	15.6132	NA	0.0243725	46.1923	NA	1.26524	26.5463	NA	2.37042	-2.82	-4.67	26.1	1.82447	NA	0.00148462	6.71149	NA
ETH-1	NA	carbSTD	ETH1	NA		C	NA	2020-08-20	11:05:33	19043	200820_406_Test_32_ETH-1.did	MAT235PLUS MOTU	NA	NA	70	N	Y	0	0.2052	NA	19043	18943	19143	ETH-1, ETH-2, ETH-3	NA	406	4.77267	NA	0.00150112	11.4564	NA	0.00294144	15.698	NA	0.0222178	152.329	NA	5.20935	66.0411	NA	1.90854	-2.82	-4.67	26.1	1.85033	NA	0.00159686	6.73451	NA
ETH-1	NA	carbSTD	ETH1	NA		C	NA	2020-08-20	12:53:16	19046	200820_406_Test_35_ETH-1.did	MAT235PLUS MOTU	NA	NA	70	N	Y	0	0.2052	NA	19046	18946	19146	ETH-1, ETH-2, ETH-3	NA	406	4.73309	NA	0.00124489	11.3232	NA	0.00187705	15.6674	NA	0.018924	97.0624	NA	2.72296	73.303	NA	6.24591	-2.82	-4.67	26.1	1.81302	NA	0.0013227	6.60181	NA
ETH-1	NA	carbSTD	ETH1	NA		C	NA	2020-08-20	14:42:33	19049	200820_406_Test_38_ETH-1.did	MAT235PLUS MOTU	NA	NA	70	N	Y	0	0.2052	NA	19049	18949	19149	ETH-1, ETH-2, ETH-3	NA	406	4.76071	NA	0.00133935	11.4466	NA	0.00249757	15.6448	NA	0.0195965	42.7351	NA	0.922563	-8.44323	NA	1.59173	-2.82	-4.67	26.1	1.83794	NA	0.00139991	6.72469	NA
ETH-1	NA	carbSTD	ETH1	NA		C	NA	2020-08-20	16:32:52	19052	200820_406_Test_41_ETH-1.did	MAT235PLUS MOTU	NA	NA	70	N	Y	0	0.2052	NA	19052	18952	19152	ETH-1, ETH-2, ETH-3	NA	406	4.75387	NA	0.00135119	11.3846	NA	0.00191213	15.5872	NA	0.0208141	39.2231	NA	0.771948	4.37776	NA	3.01015	-2.82	-4.67	26.1	1.83292	NA	0.00143817	6.66301	NA
ETH-1	NA	carbSTD	ETH1	NA		C	NA	2020-08-20	18:19:40	19055	200820_406_Test_44_ETH-1.did	MAT235PLUS MOTU	NA	NA	70	N	Y	0	0.2052	NA	19055	18955	19155	ETH-1, ETH-2, ETH-3	NA	406	4.74482	NA	0.00149411	11.3999	NA	0.00196611	15.5515	NA	0.0190863	34.8663	NA	1.01104	-30.7228	NA	1.91911	-2.82	-4.67	26.1	1.8227	NA	0.00156476	6.67828	NA
ETH-1	NA	carbSTD	ETH1	NA		C	NA	2020-08-21	17:11:35	19060	200821_407_Test_3_ETH-1.did	MAT235PLUS MOTU	NA	NA	70	N	Y	0	0.2052	NA	19060	18960	19160	ETH-1, ETH-2, ETH-3	NA	407	4.71617	NA	0.00153096	11.2988	NA	0.00214499	15.5587	NA	0.0207574	22.9325	NA	0.153338	9.15853	NA	4.84727	-2.82	-4.67	26.1	1.79586	NA	0.00161434	6.57757	NA
ETH-1	NA	carbSTD	ETH1	NA		C	NA	2020-08-21	19:02:59	19063	200821_407_Test_6_ETH-1.did	MAT235PLUS MOTU	NA	NA	70	N	Y	0	0.2052	NA	19063	18963	19163	ETH-1, ETH-2, ETH-3	NA	407	4.74121	NA	0.00155293	11.3426	NA	0.00255098	15.6558	NA	0.0152811	24.2711	NA	0.23603	-30.915	NA	5.3649	-2.82	-4.67	26.1	1.82097	NA	0.00161708	6.62119	NA
ETH-1	NA	carbSTD	ETH1	NA		C	NA	2020-08-21	20:49:51	19066	200821_407_Test_9_ETH-1.did	MAT235PLUS MOTU	NA	NA	70	N	Y	0	0.2052	NA	19066	18966	19166	ETH-1, ETH-2, ETH-3	NA	407	4.74935	NA	0.00161076	11.3503	NA	0.00236671	15.5187	NA	0.0183514	29.9033	NA	0.474035	-46.9263	NA	2.5111	-2.82	-4.67	26.1	1.82937	NA	0.00168533	6.6288	NA
ETH-1	NA	carbSTD	ETH1	NA		C	NA	2020-08-21	22:40:33	19069	200821_407_Test_12_ETH-1.did	MAT235PLUS MOTU	NA	NA	70	N	Y	0	0.2052	NA	19069	18969	19169	ETH-1, ETH-2, ETH-3	NA	407	4.6791	NA	0.00183969	11.3389	NA	0.00222908	15.4938	NA	0.0199286	42.397	NA	0.880074	33.0089	NA	4.40444	-2.82	-4.67	26.1	1.75481	NA	0.00193335	6.61757	NA
ETH-1	NA	carbSTD	ETH1	NA		C	NA	2020-08-22	00:27:53	19072	200822_407_Test_15_ETH-1.did	MAT235PLUS MOTU	NA	NA	70	N	Y	1	0.2052	NA	19072	18972	19172	ETH-1, ETH-2, ETH-3	NA	407	4.71344	NA	0.00146003	11.2621	NA	0.00227091	15.4548	NA	0.0256333	33.5174	NA	0.695774	5.44203	NA	2.89624	-2.82	-4.67	26.1	1.7943	NA	0.00155028	6.54099	NA
ETH-1	NA	carbSTD	ETH1	NA		C	NA	2020-08-22	02:17:50	19075	200822_407_Test_18_ETH-1.did	MAT235PLUS MOTU	NA	NA	70	N	Y	0	0.2052	NA	19075	18975	19175	ETH-1, ETH-2, ETH-3	NA	407	4.75718	NA	0.0015295	11.3472	NA	0.00231161	15.5236	NA	0.0200763	28.7158	NA	0.366759	-34.8935	NA	2.65397	-2.82	-4.67	26.1	1.83785	NA	0.00163109	6.62566	NA
ETH-1	NA	carbSTD	ETH1	NA		C	NA	2020-08-22	05:40:53	19081	200822_407_Test_24_ETH-1.did	MAT235PLUS MOTU	NA	NA	70	N	Y	0	0.2052	NA	19081	18981	19181	ETH-1, ETH-2, ETH-3	NA	407	4.75971	NA	0.00130676	11.3855	NA	0.00182414	15.6495	NA	0.0185987	61.9162	NA	1.44402	1.89987	NA	2.10549	-2.82	-4.67	26.1	1.83913	NA	0.00139363	6.66384	NA
ETH-1	NA	carbSTD	ETH1	NA		C	NA	2020-08-22	07:32:15	19084	200822_407_Test_27_ETH-1.did	MAT235PLUS MOTU	NA	NA	70	N	Y	0	0.2052	NA	19084	18984	19184	ETH-1, ETH-2, ETH-3	NA	407	4.76874	NA	0.00123413	11.4174	NA	0.00175934	15.6221	NA	0.0224555	36.6343	NA	0.666526	-0.237045	NA	1.95029	-2.82	-4.67	26.1	1.84758	NA	0.00129897	6.69558	NA
ETH-1	NA	carbSTD	ETH1	NA		C	NA	2020-08-22	10:34:10	19089	200822_407_Test_32_ETH-1.did	MAT235PLUS MOTU	NA	NA	70	N	Y	0	0.2052	NA	19089	18989	19189	ETH-1, ETH-2, ETH-3	NA	407	4.67756	NA	0.00139925	11.1551	NA	0.00210442	15.2975	NA	0.0225955	32.0384	NA	0.540403	6.64742	NA	2.12924	-2.82	-4.67	26.1	1.75995	NA	0.00149114	6.43451	NA
ETH-1	NA	carbSTD	ETH1	NA		C	NA	2020-08-22	12:22:11	19092	200822_407_Test_35_ETH-1.did	MAT235PLUS MOTU	NA	NA	70	N	Y	0	0.2052	NA	19092	18992	19192	ETH-1, ETH-2, ETH-3	NA	407	4.77552	NA	0.00137855	11.4472	NA	0.0026341	15.6822	NA	0.0194952	127.687	NA	3.2511	52.2773	NA	2.09868	-2.82	-4.67	26.1	1.85372	NA	0.00145691	6.72528	NA
ETH-1	NA	carbSTD	ETH1	NA		C	NA	2020-08-22	14:50:24	19096	200822_407_Test_39_ETH-1.did	MAT235PLUS MOTU	NA	NA	70	N	Y	0	0.2052	NA	19096	18996	19196	ETH-1, ETH-2, ETH-3	NA	407	4.76528	NA	0.00124379	11.3934	NA	0.0025285	15.6124	NA	0.017983	36.8582	NA	0.770604	0.475741	NA	2.08926	-2.82	-4.67	26.1	1.84478	NA	0.00129777	6.67167	NA
ETH-1	NA	carbSTD	ETH1	NA		C	NA	2020-08-22	16:39:56	19099	200822_407_Test_42_ETH-1.did	MAT235PLUS MOTU	NA	NA	70	N	Y	0	0.2052	NA	19099	18999	19199	ETH-1, ETH-2, ETH-3	NA	407	4.76845	NA	0.00139118	11.4295	NA	0.00385734	15.8762	NA	0.0216439	4358.32	NA	174.432	2546.36	NA	71.2708	-2.82	-4.67	26.1	1.84683	NA	0.00145544	6.70763	NA
ETH-1	NA	carbSTD	ETH1	NA		C	NA	2020-08-22	17:52:18	19101	200822_407_Test_44_ETH-1.did	MAT235PLUS MOTU	NA	NA	70	N	Y	0	0.2052	NA	19101	19001	19201	ETH-1, ETH-2, ETH-3	NA	407	4.78822	NA	0.00158444	11.4327	NA	0.00195718	15.6764	NA	0.0194597	165.336	NA	3.82628	75.9738	NA	2.45042	-2.82	-4.67	26.1	1.86781	NA	0.00168732	6.71082	NA
ETH-1	NA	carbSTD	ETH1	NA		C	NA	2020-08-24	12:18:23	19106	200824_408_JG_3_ETH-1.did	MAT235PLUS MOTU	NA	NA	70	N	Y	0	0.2052	NA	19106	19006	19206	ETH-1, ETH-2, ETH-3	NA	408	4.74547	NA	0.00129888	11.3743	NA	0.00143325	15.6827	NA	0.0196066	20.4256	NA	0.135599	-5.39065	NA	2.23705	-2.82	-4.67	26.1	1.82434	NA	0.00139568	6.65275	NA
ETH-1	NA	carbSTD	ETH1	NA		C	NA	2020-08-24	17:44:53	19115	200824_408_JG_12_ETH-1.did	MAT235PLUS MOTU	NA	NA	70	N	Y	0	0.2052	NA	19115	19015	19215	ETH-1, ETH-2, ETH-3	NA	408	4.76559	NA	0.00140829	11.3878	NA	0.00236782	15.6365	NA	0.018545	21.0146	NA	0.097056	-8.36405	NA	2.8949	-2.82	-4.67	26.1	1.84532	NA	0.00147282	6.66616	NA
ETH-1	NA	carbSTD	ETH1	NA		C	NA	2020-08-25	13:11:14	19147	200825_408_JG_44_ETH-1.did	MAT235PLUS MOTU	NA	NA	70	N	Y	0	0.2052	NA	19147	19047	19247	ETH-1, ETH-2, ETH-3	NA	408	4.78085	NA	0.00142257	11.4552	NA	0.00214005	15.6929	NA	0.0205571	29.8492	NA	0.442433	7.22608	NA	3.63098	-2.82	-4.67	26.1	1.85912	NA	0.00150549	6.73325	NA
ETH-1	NA	carbSTD	ETH1	NA		C	NA	2020-08-25	17:48:45	19152	200825_409_JG_3_ETH-1.did	MAT235PLUS MOTU	NA	NA	70	N	Y	0	0.2052	NA	19152	19052	19252	ETH-1, ETH-2, ETH-3	NA	409	4.67771	NA	0.00152469	11.2892	NA	0.00197966	15.4778	NA	0.0215502	21.5592	NA	0.0921756	8.39549	NA	3.90423	-2.82	-4.67	26.1	1.75516	NA	0.00160411	6.5681	NA
ETH-1	NA	carbSTD	ETH1	NA		C	NA	2020-08-25	23:26:52	19161	200825_409_JG_12_ETH-1.did	MAT235PLUS MOTU	NA	NA	70	N	Y	0	0.2052	NA	19161	19061	19261	ETH-1, ETH-2, ETH-3	NA	409	4.77554	NA	0.00130499	11.4403	NA	0.00181474	15.7524	NA	0.0165256	21.9392	NA	0.0811521	-6.67177	NA	2.48516	-2.82	-4.67	26.1	1.854	NA	0.00136519	6.71839	NA
ETH-1	NA	carbSTD	ETH1	NA		C	NA	2020-08-26	19:09:41	19193	200826_409_JG_44_ETH-1.did	MAT235PLUS MOTU	NA	NA	70	N	Y	0	0.2052	NA	19193	19093	19293	ETH-1, ETH-2, ETH-3	NA	409	4.7866	NA	0.00119893	11.4641	NA	0.00218415	15.7287	NA	0.0175299	22.7287	NA	0.108328	0.301105	NA	2.87495	-2.82	-4.67	26.1	1.86492	NA	0.00125739	6.74212	NA
ETH-1	NA	carbSTD	ETH1	NA		C	NA	2020-08-27	12:07:06	19198	200827_410_IJK_3_ETH-1.did	MAT235PLUS MOTU	NA	NA	70	N	Y	1	0.2052	NA	19198	19098	19298	ETH-1, ETH-2, ETH-3	NA	410	4.74179	NA	0.00137536	11.3534	NA	0.00284996	15.5941	NA	0.024625	37.1798	NA	0.83955	5.99216	NA	3.06605	-2.82	-4.67	26.1	1.82118	NA	0.00145103	6.63196	NA
ETH-1	NA	carbSTD	ETH1	NA		C	NA	2020-08-27	17:35:30	19207	200827_410_IJK_12_ETH-1.did	MAT235PLUS MOTU	NA	NA	70	N	Y	1	0.2052	NA	19207	19107	19307	ETH-1, ETH-2, ETH-3	NA	410	4.76181	NA	0.00130538	11.4325	NA	0.00245558	15.6918	NA	0.0243443	27.2065	NA	0.344179	32.0388	NA	3.61158	-2.82	-4.67	26.1	1.83963	NA	0.00141856	6.71068	NA
ETH-1	NA	carbSTD	ETH1	NA		C	NA	2020-08-28	13:08:46	19239	200828_410_IJK_44_ETH-1.did	MAT235PLUS MOTU	NA	NA	70	N	Y	0	0.2052	NA	19239	19139	19339	ETH-1, ETH-2, ETH-3	NA	410	4.77478	NA	0.00150213	11.4188	NA	0.00260769	15.6857	NA	0.0171799	24.0065	NA	0.155339	-12.9088	NA	3.90557	-2.82	-4.67	26.1	1.85398	NA	0.00157484	6.697	NA
ETH-1	NA	carbSTD	ETH1	NA		C	NA	2020-08-28	17:51:55	19244	200828_411_IAM_3_ETH-1.did	MAT235PLUS MOTU	NA	NA	70	N	Y	0	0.2052	NA	19244	19144	19344	ETH-1, ETH-2, ETH-3	NA	411	4.78106	NA	0.00149487	11.4186	NA	0.00216441	15.7259	NA	0.0199427	22.2931	NA	0.0625269	-45.1632	NA	3.31101	-2.82	-4.67	26.1	1.86069	NA	0.00158174	6.69681	NA
ETH-1	NA	carbSTD	ETH1	NA		C	NA	2020-08-28	19:46:27	19247	200828_411_IAM_6_ETH-1_1100C.did	MAT235PLUS MOTU	NA	NA	70	N	Y	0	0.2052	NA	19247	19147	19347	ETH-1, ETH-2, ETH-3	NA	411	4.49131	NA	0.00122119	11.0074	NA	0.00157494	15.0108	NA	0.0153297	21.7246	NA	0.0972433	-38.3242	NA	3.22244	-2.82	-4.67	26.1	1.56663	NA	0.00130749	6.28776	NA
ETH-1	NA	carbSTD	ETH1	NA		C	NA	2020-08-28	23:29:02	19253	200828_411_IAM_12_ETH-1.did	MAT235PLUS MOTU	NA	NA	70	N	Y	0	0.2052	NA	19253	19153	19353	ETH-1, ETH-2, ETH-3	NA	411	4.78557	NA	0.00125047	11.4654	NA	0.00199372	15.7873	NA	0.0135341	23.616	NA	0.130567	-40.0089	NA	4.36012	-2.82	-4.67	26.1	1.86378	NA	0.00132524	6.74336	NA
ETH-1	NA	carbSTD	ETH1	NA		C	NA	2020-08-29	17:22:16	19282	200829_411_IAM_41_ETH-1_1100C.did	MAT235PLUS MOTU	NA	NA	70	N	Y	0	0.2052	NA	19282	19182	19382	ETH-1, ETH-2, ETH-3	NA	411	4.72483	NA	0.00133266	11.3749	NA	0.00231355	15.6193	NA	0.024023	22.7256	NA	0.112743	39.1936	NA	5.41727	-2.82	-4.67	26.1	1.80229	NA	0.00140253	6.65341	NA
ETH-1	NA	carbSTD	ETH1	NA		C	NA	2020-08-31	21:31:05	19293	200831_412_STDs_8_ETH-1.did	MAT235PLUS MOTU	NA	NA	70	N	Y	0	0.2052	NA	19293	19193	19393	ETH-1, ETH-2, ETH-3	NA	412	4.75129	NA	0.00303669	11.4083	NA	0.00429276	15.6993	NA	0.0184182	34.6517	NA	0.487665	166.3	NA	8.08872	-2.82	-4.67	26.1	1.8293	NA	0.00310673	6.68657	NA
ETH-1	NA	carbSTD	ETH1	NA		C	NA	2020-09-01	00:04:25	19297	200901_412_STDs_12_ETH-1.did	MAT235PLUS MOTU	NA	NA	70	N	Y	0	0.2052	NA	19297	19197	19397	ETH-1, ETH-2, ETH-3	NA	412	4.76098	NA	0.00264386	11.4047	NA	0.00307202	15.7266	NA	0.0170399	26.7349	NA	0.23499	40.6386	NA	11.0758	-2.82	-4.67	26.1	1.83978	NA	0.00273897	6.68295	NA
ETH-1	NA	carbSTD	ETH1	NA		C	NA	2020-09-01	03:11:11	19302	200901_412_STDs_17_ETH-1.did	MAT235PLUS MOTU	NA	NA	70	N	Y	0	0.2052	NA	19302	19202	19402	ETH-1, ETH-2, ETH-3	NA	412	4.75884	NA	0.00124827	11.4666	NA	0.00217893	15.8309	NA	0.0174997	27.7633	NA	0.258735	416.79	NA	16.7928	-2.82	-4.67	26.1	1.8352	NA	0.00130373	6.74464	NA
ETH-1	NA	carbSTD	ETH1	NA		C	NA	2020-09-01	10:46:12	19307	200901_413_JG_3_ETH-1.did	MAT235PLUS MOTU	NA	NA	70	N	Y	0	0.2052	NA	19307	19207	19407	ETH-1, ETH-2, ETH-3	NA	413	4.78004	NA	0.00198656	11.4292	NA	0.00263664	15.6144	NA	0.0223967	23.8335	NA	0.149273	-71.6719	NA	4.04587	-2.82	-4.67	26.1	1.85921	NA	0.00209502	6.70737	NA
ETH-1	NA	carbSTD	ETH1	NA		C	NA	2020-09-01	17:06:58	19316	200901_413_JG_12_ETH-1.did	MAT235PLUS MOTU	NA	NA	70	N	Y	0	0.2052	NA	19316	19216	19416	ETH-1, ETH-2, ETH-3	NA	413	4.79892	NA	0.00174473	11.5087	NA	0.00237354	15.7747	NA	0.0185634	21.7738	NA	0.0721908	-144.195	NA	4.28471	-2.82	-4.67	26.1	1.87642	NA	0.00182029	6.78653	NA
ETH-1	NA	carbSTD	ETH1	NA		C	NA	2020-09-02	20:39:45	19349	200902_413_JG_44_ETH-1.did	MAT235PLUS MOTU	NA	NA	70	N	Y	0	0.2052	NA	19349	19249	19449	ETH-1, ETH-2, ETH-3	NA	413	4.7713	NA	0.00179523	11.3933	NA	0.00210274	15.6484	NA	0.0211118	28.8873	NA	0.325492	31.7321	NA	3.40516	-2.82	-4.67	26.1	1.85121	NA	0.00188477	6.67162	NA
ETH-1	NA	carbSTD	ETH1	NA		C	NA	2020-09-03	11:34:38	19354	200903_414_IAM_3_ETH-1.did	MAT235PLUS MOTU	NA	NA	70	N	Y	0	0.2052	NA	19354	19254	19454	ETH-1, ETH-2, ETH-3	NA	414	4.73335	NA	0.00152598	11.3371	NA	0.00235217	15.5847	NA	0.0176266	22.4871	NA	0.0967649	-9.11421	NA	4.0778	-2.82	-4.67	26.1	1.81278	NA	0.00162701	6.61566	NA
ETH-1	NA	carbSTD	ETH1	NA		C	NA	2020-09-03	13:28:50	19357	200903_414_IAM_6_ETH-1_1100C.did	MAT235PLUS MOTU	NA	NA	70	N	Y	0	0.2052	NA	19357	19257	19457	ETH-1, ETH-2, ETH-3	NA	414	4.6411	NA	0.00189795	11.1681	NA	0.00228702	15.2986	NA	0.0209511	21.8605	NA	0.0891491	29.426	NA	6.82422	-2.82	-4.67	26.1	1.72056	NA	0.00202965	6.44754	NA
ETH-1	NA	carbSTD	ETH1	NA		C	NA	2020-09-03	17:18:14	19363	200903_414_IAM_12_ETH-1.did	MAT235PLUS MOTU	NA	NA	70	N	Y	0	0.2052	NA	19363	19263	19463	ETH-1, ETH-2, ETH-3	NA	414	4.77625	NA	0.00188842	11.4589	NA	0.00245235	15.7399	NA	0.0223215	30.5876	NA	0.348212	-2.31795	NA	5.43151	-2.82	-4.67	26.1	1.85406	NA	0.00198127	6.737	NA
ETH-1	NA	carbSTD	ETH1	NA		C	NA	2020-09-05	03:01:38	19393	200905_414_IAM_41_ETH-1_1100C.did	MAT235PLUS MOTU	NA	NA	70	N	Y	0	0.2052	NA	19393	19293	19493	ETH-1, ETH-2, ETH-3	NA	414	4.70322	NA	0.00137109	11.3242	NA	0.00267603	15.5144	NA	0.0183353	22.1979	NA	0.0808234	15.1959	NA	4.72748	-2.82	-4.67	26.1	1.7811	NA	0.00145536	6.60288	NA
ETH-1	NA	carbSTD	ETH1	NA		C	NA	2020-09-05	04:52:26	19396	200905_414_IAM_44_ETH-1.did	MAT235PLUS MOTU	NA	NA	70	N	Y	0	0.2052	NA	19396	19296	19496	ETH-1, ETH-2, ETH-3	NA	414	4.7963	NA	0.00131559	11.4973	NA	0.00216986	15.7695	NA	0.0191789	31.4051	NA	0.354773	-56.5637	NA	3.83164	-2.82	-4.67	26.1	1.87405	NA	0.00137287	6.77515	NA
ETH-1	NA	carbSTD	ETH1	NA		C	NA	2020-09-07	12:13:50	19401	200907_415_JG_3_ETH-1.did	MAT235PLUS MOTU	NA	NA	70	N	Y	0	0.2052	NA	19401	19301	19501	ETH-1, ETH-2, ETH-3	NA	415	4.7431	NA	0.0013272	11.3415	NA	0.0018811	15.6235	NA	0.0177946	21.4915	NA	0.0680999	-102.461	NA	5.3828	-2.82	-4.67	26.1	1.82302	NA	0.00138105	6.62001	NA
ETH-1	NA	carbSTD	ETH1	NA		C	NA	2020-09-07	19:42:01	19411	200907_415_JG_12_ETH-1.did	MAT235PLUS MOTU	NA	NA	70	N	Y	0	0.2052	NA	19411	19311	19511	ETH-1, ETH-2, ETH-3	NA	415	4.73396	NA	0.00111754	11.325	NA	0.00223596	15.5702	NA	0.0156834	21.8735	NA	0.0752823	-20.8018	NA	2.13151	-2.82	-4.67	26.1	1.81387	NA	0.00118004	6.60365	NA
ETH-1	NA	carbSTD	ETH1	NA		C	NA	2020-09-08	20:09:41	19446	200908_416_AN_3_ETH-1.did	MAT235PLUS MOTU	NA	NA	70	N	Y	0	0.2052	NA	19446	19346	19546	ETH-1, ETH-2, ETH-3	NA	416	4.76158	NA	0.00141971	11.3851	NA	0.00175268	15.5412	NA	0.0257213	21.8613	NA	0.0784419	-43.7655	NA	4.08629	-2.82	-4.67	26.1	1.84113	NA	0.00150083	6.6635	NA
ETH-1	NA	carbSTD	ETH1	NA		C	NA	2020-09-09	01:41:43	19455	200909_416_AN_12_ETH-1.did	MAT235PLUS MOTU	NA	NA	70	N	Y	0	0.2052	NA	19455	19355	19555	ETH-1, ETH-2, ETH-3	NA	416	4.79219	NA	0.00159505	11.575	NA	0.00309202	15.833	NA	0.021157	23.4089	NA	0.107828	28.3168	NA	3.97598	-2.82	-4.67	26.1	1.86678	NA	0.00168037	6.8526	NA
ETH-1	NA	carbSTD	ETH1	NA		C	NA	2020-09-09	21:36:32	19487	200909_416_AN_44_ETH-1.did	MAT235PLUS MOTU	NA	NA	70	N	Y	0	0.2052	NA	19487	19387	19587	ETH-1, ETH-2, ETH-3	NA	416	4.75854	NA	0.00117291	11.4674	NA	0.00189649	15.6957	NA	0.0194986	30.9555	NA	0.508164	5.87725	NA	4.83705	-2.82	-4.67	26.1	1.83485	NA	0.00125844	6.74545	NA
ETH-1	NA	carbSTD	ETH1	NA		C	NA	2020-09-10	12:54:43	19492	200910_417_IAM_3_ETH-1.did	MAT235PLUS MOTU	NA	NA	70	N	Y	0	0.2052	NA	19492	19392	19592	ETH-1, ETH-2, ETH-3	NA	417	4.73831	NA	0.00173969	11.3307	NA	0.00208059	15.5676	NA	0.0220892	21.9068	NA	0.082293	-65.3291	NA	4.18066	-2.82	-4.67	26.1	1.81831	NA	0.00183676	6.6093	NA
ETH-1	NA	carbSTD	ETH1	NA		C	NA	2020-09-10	18:41:57	19501	200910_417_IAM_12_ETH-1.did	MAT235PLUS MOTU	NA	NA	70	N	Y	0	0.2052	NA	19501	19401	19601	ETH-1, ETH-2, ETH-3	NA	417	4.7445	NA	0.00115807	11.3689	NA	0.00291328	15.7056	NA	0.0178827	22.7328	NA	0.124004	-37.5834	NA	5.69788	-2.82	-4.67	26.1	1.8235	NA	0.0011638	6.64739	NA
ETH-1	NA	carbSTD	ETH1	NA		C	NA	2020-09-11	14:57:03	19533	200911_417_IAM_44_ETH-1.did	MAT235PLUS MOTU	NA	NA	70	N	Y	0	0.2052	NA	19533	19433	19633	ETH-1, ETH-2, ETH-3	NA	417	4.77926	NA	0.00181259	11.4769	NA	0.003794	15.7817	NA	0.0173236	31.7379	NA	0.412482	53.3344	NA	7.89393	-2.82	-4.67	26.1	1.85662	NA	0.00184101	6.75485	NA
ETH-1	NA	carbSTD	ETH1	NA		C	NA	2020-09-11	19:03:27	19538	200911_418_AN_3_ETH-1.did	MAT235PLUS MOTU	NA	NA	70	N	Y	0	0.2052	NA	19538	19438	19638	ETH-1, ETH-2, ETH-3	NA	418	4.7437	NA	0.00162111	11.3717	NA	0.00203667	15.5307	NA	0.0144385	22.283	NA	0.139914	-19.418	NA	5.43694	-2.82	-4.67	26.1	1.82255	NA	0.00173678	6.65011	NA
ETH-1	NA	carbSTD	ETH1	NA		C	NA	2020-09-12	00:21:37	19547	200912_418_AN_12_ETH-1.did	MAT235PLUS MOTU	NA	NA	70	N	Y	0	0.2052	NA	19547	19447	19647	ETH-1, ETH-2, ETH-3	NA	418	4.754	NA	0.00126828	11.3695	NA	0.00248018	15.6145	NA	0.0190451	23.6127	NA	0.148055	-12.2598	NA	6.20705	-2.82	-4.67	26.1	1.83362	NA	0.00135202	6.64793	NA
ETH-1	NA	carbSTD	ETH1	NA		C	NA	2020-09-12	13:24:27	19568	200912_418_AN_33_ETH-1.did	MAT235PLUS MOTU	NA	NA	70	N	Y	1	0.2052	NA	19568	19468	19668	ETH-1, ETH-2, ETH-3	NA	418	7.27783	NA	0.00152829	14.5002	NA	0.00213521	21.7215	NA	0.0178477	30.1454	NA	0.11845	-34.1484	NA	4.29433	-2.82	-4.67	26.1	4.4117	NA	0.00160476	9.76153	NA
ETH-1	NA	carbSTD	ETH1	NA		C	NA	2020-09-12	20:19:20	19579	200912_418_AN_44_ETH-1.did	MAT235PLUS MOTU	NA	NA	70	N	Y	1	0.2052	NA	19579	19479	19679	ETH-1, ETH-2, ETH-3	NA	418	4.86627	NA	0.00261103	11.6177	NA	0.00356494	17.0321	NA	0.0544998	82.2045	NA	2.96106	548.138	NA	5.46665	-2.82	-4.67	26.1	1.94428	NA	0.00279309	6.89499	NA
ETH-1	NA	carbSTD	ETH1	NA		C	NA	2020-09-14	12:03:01	19584	200914_419_JG_3_ETH-1.did	MAT235PLUS MOTU	NA	NA	70	N	Y	0	0.2052	NA	19584	19484	19684	ETH-1, ETH-2, ETH-3	NA	419	4.77324	NA	0.00192509	11.4342	NA	0.00242628	15.738	NA	0.0179788	22.0498	NA	0.0837062	-2.51935	NA	2.46517	-2.82	-4.67	26.1	1.85177	NA	0.00204089	6.71239	NA
ETH-1	NA	carbSTD	ETH1	NA		C	NA	2020-09-14	17:44:54	19593	200914_419_JG_12_ETH-1.did	MAT235PLUS MOTU	NA	NA	70	N	Y	0	0.2052	NA	19593	19493	19693	ETH-1, ETH-2, ETH-3	NA	419	4.74769	NA	0.00152081	11.3739	NA	0.00182153	15.6941	NA	0.0184394	22.9607	NA	0.145423	51.0889	NA	5.29914	-2.82	-4.67	26.1	1.82673	NA	0.00160386	6.65228	NA
ETH-1	NA	carbSTD	ETH1	NA		C	NA	2020-09-15	18:27:30	19630	200915_420_IJK_3_ETH-1.did	MAT235PLUS MOTU	NA	NA	70	N	Y	0	0.2052	NA	19630	19530	19730	ETH-1, ETH-2, ETH-3	NA	420	4.73724	NA	0.00136184	11.316	NA	0.00181879	15.6663	NA	0.0191202	22.3711	NA	0.0998596	133.554	NA	13.0626	-2.82	-4.67	26.1	1.81772	NA	0.00144716	6.59465	NA
ETH-1	NA	carbSTD	ETH1	NA		C	NA	2020-09-16	00:12:28	19639	200916_420_IJK_12_ETH-1.did	MAT235PLUS MOTU	NA	NA	70	N	Y	0	0.2052	NA	19639	19539	19739	ETH-1, ETH-2, ETH-3	NA	420	4.67317	NA	0.00137787	11.1314	NA	0.00241752	15.364	NA	0.0167942	25.5752	NA	0.223046	-35.8245	NA	6.34427	-2.82	-4.67	26.1	1.75615	NA	0.00146247	6.41089	NA
ETH-1	NA	carbSTD	ETH1	NA		C	NA	2020-09-16	20:26:51	19671	200916_420_IJK_44_ETH-1.did	MAT235PLUS MOTU	NA	NA	70	N	Y	0	0.2052	NA	19671	19571	19771	ETH-1, ETH-2, ETH-3	NA	420	4.74913	NA	0.00157815	11.3929	NA	0.00213354	15.5716	NA	0.0161044	36.2927	NA	0.581789	2.73424	NA	4.03399	-2.82	-4.67	26.1	1.82756	NA	0.00165232	6.67122	NA
ETH-1	NA	carbSTD	ETH1	NA		C	NA	2020-09-17	12:23:30	19676	200917_421_TA_3_ETH-1.did	MAT235PLUS MOTU	NA	NA	70	N	Y	0	0.2052	NA	19676	19576	19776	ETH-1, ETH-2, ETH-3	NA	421	4.73257	NA	0.00149373	11.2918	NA	0.00237074	15.5576	NA	0.0170667	21.3392	NA	0.0834633	-15.591	NA	2.97937	-2.82	-4.67	26.1	1.81362	NA	0.00157015	6.57057	NA
ETH-1	NA	carbSTD	ETH1	NA		C	NA	2020-09-17	18:10:10	19685	200917_421_TA_12_ETH-1.did	MAT235PLUS MOTU	NA	NA	70	N	Y	0	0.2052	NA	19685	19585	19785	ETH-1, ETH-2, ETH-3	NA	421	4.77761	NA	0.00164643	11.4513	NA	0.00287124	15.7443	NA	0.0147024	25.0119	NA	0.210008	-43.7422	NA	5.34456	-2.82	-4.67	26.1	1.8558	NA	0.00171606	6.72941	NA
ETH-1	NA	carbSTD	ETH1	NA		C	NA	2020-09-18	14:45:49	19717	200918_421_TA_44_ETH-1.did	MAT235PLUS MOTU	NA	NA	70	N	Y	0	0.2052	NA	19717	19617	19817	ETH-1, ETH-2, ETH-3	NA	421	4.7787	NA	0.0012665	11.4557	NA	0.00226042	15.765	NA	0.0195678	24.9514	NA	0.197975	-49.2878	NA	3.30503	-2.82	-4.67	26.1	1.8568	NA	0.00135414	6.73375	NA
ETH-1	NA	carbSTD	ETH1	NA		C	NA	2020-09-18	19:11:59	19722	200918_422_IJK_3_ETH-1.did	MAT235PLUS MOTU	NA	NA	70	N	Y	0	0.2052	NA	19722	19622	19822	ETH-1, ETH-2, ETH-3	NA	422	4.76101	NA	0.00137118	11.3684	NA	0.0019378	15.6018	NA	0.0169379	21.7918	NA	0.0946298	-52.9328	NA	4.58429	-2.82	-4.67	26.1	1.84115	NA	0.00144401	6.64677	NA
ETH-1	NA	carbSTD	ETH1	NA		C	NA	2020-09-19	00:48:49	19731	200919_422_IJK_12_ETH-1.did	MAT235PLUS MOTU	NA	NA	70	N	Y	0	0.2052	NA	19731	19631	19831	ETH-1, ETH-2, ETH-3	NA	422	4.7711	NA	0.00153667	11.4214	NA	0.00267096	15.744	NA	0.0202159	24.7321	NA	0.156622	132.99	NA	4.89778	-2.82	-4.67	26.1	1.84996	NA	0.00164737	6.6996	NA
ETH-1	NA	carbSTD	ETH1	NA		C	NA	2020-09-19	20:51:16	19763	200919_422_IJK_44_ETH-1.did	MAT235PLUS MOTU	NA	NA	70	N	Y	0	0.2052	NA	19763	19663	19863	ETH-1, ETH-2, ETH-3	NA	422	4.72133	NA	0.00127465	11.1869	NA	0.00197626	15.4119	NA	0.0179957	63.6627	NA	1.25252	23.8443	NA	3.408	-2.82	-4.67	26.1	1.8055	NA	0.00134268	6.46605	NA
ETH-1	NA	carbSTD	ETH1	NA		C	NA	2020-09-21	11:57:24	19768	200921_423_JG_3_ETH-1.did	MAT235PLUS MOTU	NA	NA	70	N	Y	0	0.2052	NA	19768	19668	19868	ETH-1, ETH-2, ETH-3	NA	423	4.76532	NA	0.00132586	11.3967	NA	0.00225229	15.7253	NA	0.0161964	22.3072	NA	0.0837172	8.09228	NA	2.20392	-2.82	-4.67	26.1	1.84469	NA	0.0014058	6.67505	NA
ETH-1	NA	carbSTD	ETH1	NA		C	NA	2020-09-21	17:36:11	19777	200921_423_JG_12_ETH-1.did	MAT235PLUS MOTU	NA	NA	70	N	Y	0	0.2052	NA	19777	19677	19877	ETH-1, ETH-2, ETH-3	NA	423	4.77318	NA	0.00150466	11.4222	NA	0.00248337	15.6978	NA	0.0168083	22.8584	NA	0.0969642	-4.21187	NA	2.52208	-2.82	-4.67	26.1	1.85215	NA	0.00158072	6.70034	NA
ETH-1	NA	carbSTD	ETH1	NA		C	NA	2020-09-22	13:25:42	19809	200922_423_JG_44_ETH-1.did	MAT235PLUS MOTU	NA	NA	70	N	Y	0	0.2052	NA	19809	19709	19909	ETH-1, ETH-2, ETH-3	NA	423	4.6904	NA	0.00156947	11.2141	NA	0.00204167	15.402	NA	0.0141075	25.2652	NA	0.204956	-45.4461	NA	2.68273	-2.82	-4.67	26.1	1.77148	NA	0.00164914	6.49328	NA
ETH-1	NA	carbSTD	ETH1	NA		C	NA	2020-09-22	18:17:04	19814	200922_424_IJK_3_ETH-1.did	MAT235PLUS MOTU	NA	NA	70	N	Y	0	0.2052	NA	19814	19714	19914	ETH-1, ETH-2, ETH-3	NA	424	4.77075	NA	0.0016095	11.4142	NA	0.00242883	15.7513	NA	0.0195275	22.7915	NA	0.153594	22.6574	NA	7.43518	-2.82	-4.67	26.1	1.84985	NA	0.00171708	6.69247	NA
ETH-1	NA	carbSTD	ETH1	NA		C	NA	2020-09-22	23:53:20	19823	200922_424_IJK_12_ETH-1.did	MAT235PLUS MOTU	NA	NA	70	N	Y	0	0.2052	NA	19823	19723	19923	ETH-1, ETH-2, ETH-3	NA	424	4.76834	NA	0.0013316	11.4038	NA	0.00294081	15.691	NA	0.0150471	24.8504	NA	0.205234	-17.715	NA	4.54738	-2.82	-4.67	26.1	1.84766	NA	0.00135653	6.68207	NA
ETH-1	NA	carbSTD	ETH1	NA		C	NA	2020-09-23	21:54:33	19855	200923_424_IJK_44_ETH-1.did	MAT235PLUS MOTU	NA	NA	70	N	Y	0	0.2052	NA	19855	19755	19955	ETH-1, ETH-2, ETH-3	NA	424	4.80437	NA	0.0014255	11.5254	NA	0.00246652	15.8207	NA	0.0219206	23.3805	NA	0.0964193	76.1659	NA	2.9024	-2.82	-4.67	26.1	1.88162	NA	0.00150403	6.80311	NA
ETH-1	NA	carbSTD	ETH1	NA		C	NA	2020-09-24	14:07:24	19862	200924_425_TA_3_ETH-1.did	MAT235PLUS MOTU	NA	NA	70	N	Y	0	0.2052	NA	19862	19762	19962	ETH-1, ETH-2, ETH-3	NA	425	4.77203	NA	0.0014262	11.388	NA	0.00172798	15.6804	NA	0.0200244	21.6113	NA	0.0912547	-95.3134	NA	8.92643	-2.82	-4.67	26.1	1.85218	NA	0.00150895	6.66628	NA
ETH-1	NA	carbSTD	ETH1	NA		C	NA	2020-09-24	20:42:04	19871	200924_425_TA_12_ETH-1.did	MAT235PLUS MOTU	NA	NA	70	N	Y	0	0.2052	NA	19871	19771	19971	ETH-1, ETH-2, ETH-3	NA	425	4.7739	NA	0.00119688	11.387	NA	0.00181578	15.6608	NA	0.0156749	22.3789	NA	0.0708466	-27.5134	NA	4.365	-2.82	-4.67	26.1	1.85421	NA	0.00128005	6.66532	NA
ETH-1	NA	carbSTD	ETH1	NA		C	NA	2020-09-26	00:02:40	19913	200926_426_IJK_12_ETH-1.did	MAT235PLUS MOTU	NA	NA	70	N	Y	0	0.2052	NA	19913	19813	20013	ETH-1, ETH-2, ETH-3	NA	426	4.7397	NA	0.00147015	11.3381	NA	0.00191139	15.5875	NA	0.019157	22.0272	NA	0.0781765	17.3006	NA	2.67898	-2.82	-4.67	26.1	1.81952	NA	0.0015448	6.61664	NA
ETH-1	NA	carbSTD	ETH1	NA		C	NA	2020-09-26	20:06:16	19945	200926_426_IJK_44_ETH-1.did	MAT235PLUS MOTU	NA	NA	70	N	Y	0	0.2052	NA	19945	19845	20045	ETH-1, ETH-2, ETH-3	NA	426	4.65534	NA	0.00149585	11.1046	NA	0.00210112	15.2525	NA	0.017589	30.8721	NA	0.403723	-12.8287	NA	2.88188	-2.82	-4.67	26.1	1.7381	NA	0.00158171	6.38425	NA
ETH-1	NA	carbSTD	ETH1	NA		C	NA	2020-09-28	11:46:03	19950	200928_427_JG_3_ETH-1.did	MAT235PLUS MOTU	NA	NA	70	N	Y	0	0.2052	NA	19950	19850	20050	ETH-1, ETH-2, ETH-3	NA	427	4.78004	NA	0.00119551	11.4721	NA	0.00222197	15.8221	NA	0.019448	22.3172	NA	0.0699596	29.8014	NA	2.67	-2.82	-4.67	26.1	1.85762	NA	0.00123155	6.75007	NA
ETH-1	NA	carbSTD	ETH1	NA		C	NA	2020-09-28	17:22:42	19959	200928_427_JG_12_ETH-1.did	MAT235PLUS MOTU	NA	NA	70	N	Y	0	0.2052	NA	19959	19859	20059	ETH-1, ETH-2, ETH-3	NA	427	4.76868	NA	0.0012923	11.4552	NA	0.00277811	15.7297	NA	0.0182467	26.2477	NA	0.290803	-27.1719	NA	3.49024	-2.82	-4.67	26.1	1.84613	NA	0.00133177	6.73329	NA
ETH-1	NA	carbSTD	ETH1	NA		C	NA	2020-09-29	13:25:20	19991	200929_427_JG_44_ETH-1.did	MAT235PLUS MOTU	NA	NA	70	N	Y	0	0.2052	NA	19991	19891	20091	ETH-1, ETH-2, ETH-3	NA	427	4.80706	NA	0.00143889	11.5804	NA	0.00212573	15.8702	NA	0.0211228	54.1	NA	1.25024	1.11967	NA	3.39344	-2.82	-4.67	26.1	1.88246	NA	0.00151148	6.85794	NA
ETH-1	NA	carbSTD	ETH1	NA		C	NA	2020-09-29	17:42:19	19996	200929_428_IJK_3_ETH-1.did	MAT235PLUS MOTU	NA	NA	70	N	Y	0	0.2052	NA	19996	19896	20096	ETH-1, ETH-2, ETH-3	NA	428	4.77413	NA	0.00177496	11.441	NA	0.00260565	15.6951	NA	0.021146	27.6635	NA	0.403659	-29.8201	NA	6.01108	-2.82	-4.67	26.1	1.85247	NA	0.00189859	6.71915	NA
ETH-1	NA	carbSTD	ETH1	NA		C	NA	2020-09-29	23:31:07	20005	200929_428_IJK_12_ETH-1.did	MAT235PLUS MOTU	NA	NA	70	N	Y	0	0.2052	NA	20005	19905	20105	ETH-1, ETH-2, ETH-3	NA	428	4.78024	NA	0.00135932	11.466	NA	0.0023433	15.7744	NA	0.019775	25.4823	NA	0.199538	-12.3538	NA	2.64174	-2.82	-4.67	26.1	1.85807	NA	0.00142144	6.74397	NA
ETH-1	NA	carbSTD	ETH1	NA		C	NA	2020-09-30	19:52:40	20037	200930_428_IJK_44_ETH-1.did	MAT235PLUS MOTU	NA	NA	70	N	Y	0	0.2052	NA	20037	19937	20137	ETH-1, ETH-2, ETH-3	NA	428	4.77696	NA	0.00148429	11.4002	NA	0.00214742	15.628	NA	0.01683	34.4927	NA	0.580135	-52.9912	NA	3.14409	-2.82	-4.67	26.1	1.85699	NA	0.00155327	6.67843	NA
ETH-1	NA	carbSTD	ETH1	NA		C	NA	2020-10-01	12:19:40	20042	201001_429_IMZ_3_ETH-1.did	MAT235PLUS MOTU	NA	NA	70	N	Y	1	0.2052	NA	20042	19942	20142	ETH-1, ETH-2, ETH-3	NA	429	4.12839	NA	0.0193918	11.0889	NA	0.0267184	14.9021	NA	0.0372729	8.80876	NA	0.319496	-213.834	NA	9.712	-2.82	-4.67	26.1	1.17626	NA	0.0197155	6.36972	NA
ETH-1	NA	carbSTD	ETH1	NA		C	NA	2020-10-01	17:51:01	20051	201001_429_IMZ_12_ETH-1.did	MAT235PLUS MOTU	NA	NA	70	N	Y	1	0.2052	NA	20051	19951	20151	ETH-1, ETH-2, ETH-3	NA	429	3.79304	NA	0.0277176	10.8886	NA	0.0389896	14.4381	NA	0.029571	12.8294	NA	0.684329	7.76221	NA	78.816	-2.82	-4.67	26.1	0.825724	NA	0.0281499	6.17095	NA
ETH-1	NA	carbSTD	ETH1	NA		C	NA	2020-10-02	13:40:17	20083	201002_429_IMZ_44_ETH-1.did	MAT235PLUS MOTU	NA	NA	70	N	Y	0	0.2052	NA	20083	19983	20183	ETH-1, ETH-2, ETH-3	NA	429	4.76888	NA	0.00167321	11.4594	NA	0.00308685	15.7616	NA	0.016778	30.1613	NA	0.377058	-57.6126	NA	7.54111	-2.82	-4.67	26.1	1.84618	NA	0.0016954	6.73742	NA
ETH-1	NA	carbSTD	ETH1	NA		C	NA	2020-10-02	19:17:34	20088	201002_430_TA_3_ETH-1.did	MAT235PLUS MOTU	NA	NA	70	N	Y	0	0.2052	NA	20088	19988	20188	ETH-1, ETH-2, ETH-3	NA	430	4.80504	NA	0.0017647	11.4314	NA	0.00257	15.6658	NA	0.016031	19.8871	NA	0.123997	-159.728	NA	8.64762	-2.82	-4.67	26.1	1.88581	NA	0.00183088	6.70946	NA
ETH-1	NA	carbSTD	ETH1	NA		C	NA	2020-10-03	00:49:09	20097	201003_430_TA_12_ETH-1.did	MAT235PLUS MOTU	NA	NA	70	N	Y	0	0.2052	NA	20097	19997	20197	ETH-1, ETH-2, ETH-3	NA	430	4.7954	NA	0.00102381	11.5075	NA	0.00237422	15.7766	NA	0.0159083	22.2748	NA	0.0774617	-24.6546	NA	1.31324	-2.82	-4.67	26.1	1.87271	NA	0.00108958	6.78529	NA
ETH-1	NA	carbSTD	ETH1	NA		C	NA	2020-10-03	20:35:23	20129	201003_430_TA_44_ETH-1.did	MAT235PLUS MOTU	NA	NA	70	N	Y	0	0.2052	NA	20129	20029	20229	ETH-1, ETH-2, ETH-3	NA	430	4.65244	NA	0.00122987	11.1095	NA	0.00197462	15.2645	NA	0.0170104	31.1047	NA	0.352287	-11.2588	NA	1.81418	-2.82	-4.67	26.1	1.73483	NA	0.00130378	6.38906	NA
ETH-1	NA	carbSTD	ETH1	NA		C	NA	2020-10-05	11:56:19	20134	201005_431_JG_3_ETH-1.did	MAT235PLUS MOTU	NA	NA	70	N	Y	0	0.2052	NA	20134	20034	20234	ETH-1, ETH-2, ETH-3	NA	431	4.76926	NA	0.00174396	11.4182	NA	0.0026204	15.7619	NA	0.0192711	22.2571	NA	0.082418	8.02454	NA	3.11805	-2.82	-4.67	26.1	1.84811	NA	0.00181101	6.69642	NA
ETH-1	NA	carbSTD	ETH1	NA		C	NA	2020-10-05	17:34:13	20143	201005_431_JG_12_ETH-1.did	MAT235PLUS MOTU	NA	NA	70	N	Y	0	0.2052	NA	20143	20043	20243	ETH-1, ETH-2, ETH-3	NA	431	4.7644	NA	0.00161595	11.4229	NA	0.00206276	15.6384	NA	0.0199677	22.3791	NA	0.0954099	-2.89129	NA	8.02251	-2.82	-4.67	26.1	1.84275	NA	0.00169405	6.70115	NA
ETH-1	NA	carbSTD	ETH1	NA		C	NA	2020-10-06	13:41:14	20175	201006_431_JG_44_ETH-1.did	MAT235PLUS MOTU	NA	NA	70	N	Y	0	0.2052	NA	20175	20075	20275	ETH-1, ETH-2, ETH-3	NA	431	4.78017	NA	0.00179568	11.5006	NA	0.00284806	15.7685	NA	0.0169605	23.3437	NA	0.210723	-115.951	NA	10.9175	-2.82	-4.67	26.1	1.85671	NA	0.00186612	6.77851	NA
ETH-1	NA	carbSTD	ETH1	NA		C	NA	2020-10-06	18:14:38	20180	201006_432_IJK_3_ETH-1.did	MAT235PLUS MOTU	NA	NA	70	N	Y	0	0.2052	NA	20180	20080	20280	ETH-1, ETH-2, ETH-3	NA	432	4.77397	NA	0.00153747	11.4182	NA	0.0017916	15.6585	NA	0.0223292	21.0435	NA	0.0662067	-86.3837	NA	3.44478	-2.82	-4.67	26.1	1.85313	NA	0.00161687	6.69644	NA
ETH-1	NA	carbSTD	ETH1	NA		C	NA	2020-10-06	23:55:40	20189	201006_432_IJK_12_ETH-1.did	MAT235PLUS MOTU	NA	NA	70	N	Y	0	0.2052	NA	20189	20089	20289	ETH-1, ETH-2, ETH-3	NA	432	4.74121	NA	0.00130434	11.3614	NA	0.00252388	15.6076	NA	0.0207729	22.8239	NA	0.094563	36.4775	NA	3.93977	-2.82	-4.67	26.1	1.82027	NA	0.00138536	6.63991	NA
ETH-1	NA	carbSTD	ETH1	NA		C	NA	2020-10-07	20:20:09	20221	201007_432_IJK_44_ETH-1.did	MAT235PLUS MOTU	NA	NA	70	N	Y	0	0.2052	NA	20221	20121	20321	ETH-1, ETH-2, ETH-3	NA	432	4.79399	NA	0.00094663	11.4825	NA	0.00168397	15.728	NA	0.0168011	24.8628	NA	0.177833	-66.3461	NA	3.00293	-2.82	-4.67	26.1	1.87213	NA	0.0010085	6.76046	NA
ETH-1	NA	carbSTD	ETH1	NA		C	NA	2020-10-08	12:11:19	20226	201008_433_JG_3_ETH-1.did	MAT235PLUS MOTU	NA	NA	70	N	Y	0	0.2052	NA	20226	20126	20326	ETH-1, ETH-2, ETH-3	NA	433	4.77537	NA	0.00148945	11.4307	NA	0.00240493	15.7784	NA	0.0178124	21.4225	NA	0.0735495	-98.4423	NA	7.33267	-2.82	-4.67	26.1	1.85417	NA	0.00156871	6.70886	NA
ETH-1	NA	carbSTD	ETH1	NA		C	NA	2020-10-08	17:54:14	20235	201008_433_JG_12_ETH-1.did	MAT235PLUS MOTU	NA	NA	70	N	Y	0	0.2052	NA	20235	20135	20335	ETH-1, ETH-2, ETH-3	NA	433	4.74104	NA	0.00165294	11.3281	NA	0.00250003	15.5703	NA	0.0170745	21.6759	NA	0.0873473	-87.6527	NA	4.23141	-2.82	-4.67	26.1	1.82132	NA	0.00171495	6.60673	NA
ETH-1	NA	carbSTD	ETH1	NA		C	NA	2020-10-09	14:01:39	20267	201009_433_JG_44_ETH-1.did	MAT235PLUS MOTU	NA	NA	70	N	Y	0	0.2052	NA	20267	20167	20367	ETH-1, ETH-2, ETH-3	NA	433	4.83764	NA	0.00154025	11.6432	NA	0.00252791	15.9808	NA	0.0220608	23.3101	NA	0.097655	18.7065	NA	6.32544	-2.82	-4.67	26.1	1.91278	NA	0.00161524	6.92042	NA
ETH-1	NA	carbSTD	ETH1	NA		C	NA	2020-10-09	18:06:23	20272	201009_434_MZ_3_ETH-1.did	MAT235PLUS MOTU	NA	NA	70	N	Y	0	0.2052	NA	20272	20172	20372	ETH-1, ETH-2, ETH-3	NA	434	4.5775	NA	0.00156515	11.0552	NA	0.00140731	15.0654	NA	0.0218411	22.148	NA	0.142159	-139.926	NA	4.32908	-2.82	-4.67	26.1	1.65685	NA	0.00165923	6.33517	NA
ETH-1	NA	carbSTD	ETH1	NA		C	NA	2020-10-09	23:36:40	20281	201009_434_MZ_12_ETH-1.did	MAT235PLUS MOTU	NA	NA	70	N	Y	0	0.2052	NA	20281	20181	20381	ETH-1, ETH-2, ETH-3	NA	434	4.77231	NA	0.00150167	11.4046	NA	0.00223194	15.6432	NA	0.0227846	64.8029	NA	2.12933	-11.2621	NA	4.54726	-2.82	-4.67	26.1	1.85187	NA	0.00158861	6.68284	NA
ETH-1	NA	carbSTD	ETH1	NA		C	NA	2020-10-10	18:59:15	20313	201010_434_MZ_44_ETH-1.did	MAT235PLUS MOTU	NA	NA	70	N	Y	0	0.2052	NA	20313	20213	20413	ETH-1, ETH-2, ETH-3	NA	434	4.68323	NA	0.00169866	11.1833	NA	0.00181003	15.3017	NA	0.0200204	26.3735	NA	0.340709	-23.2407	NA	5.55914	-2.82	-4.67	26.1	1.76497	NA	0.00180834	6.46254	NA
ETH-1	NA	carbSTD	ETH1	NA		C	NA	2020-10-12	12:03:31	20318	201012_435_JG_3_ETH-1.did	MAT235PLUS MOTU	NA	NA	70	N	Y	1	0.2052	NA	20318	20218	20418	ETH-1, ETH-2, ETH-3	NA	435	4.72043	NA	0.00163533	11.3163	NA	0.00270862	15.5469	NA	0.0228963	21.8553	NA	0.095735	-19.1054	NA	5.23322	-2.82	-4.67	26.1	1.79976	NA	0.00171811	6.59504	NA
ETH-1	NA	carbSTD	ETH1	NA		C	NA	2020-10-12	17:45:22	20327	201012_435_JG_12_ETH-1.did	MAT235PLUS MOTU	NA	NA	70	N	Y	0	0.2052	NA	20327	20227	20427	ETH-1, ETH-2, ETH-3	NA	435	4.74544	NA	0.00144164	11.3247	NA	0.001974	15.575	NA	0.0213424	20.8287	NA	0.0851097	-82.1554	NA	4.75913	-2.82	-4.67	26.1	1.82615	NA	0.00152793	6.60333	NA
ETH-1	NA	carbSTD	ETH1	NA		C	NA	2020-10-13	13:55:36	20359	201013_435_JG_44_ETH-1.did	MAT235PLUS MOTU	NA	NA	70	N	Y	0	0.2052	NA	20359	20259	20459	ETH-1, ETH-2, ETH-3	NA	435	4.78571	NA	0.00138339	11.4755	NA	0.00238034	15.7294	NA	0.0185829	28.2501	NA	0.346011	-21.6976	NA	3.10618	-2.82	-4.67	26.1	1.86355	NA	0.0014596	6.75352	NA
ETH-1	NA	carbSTD	ETH1	NA		C	NA	2020-10-13	18:20:33	20364	201013_436_IJK_3_ETH-1.did	MAT235PLUS MOTU	NA	NA	70	N	Y	0	0.2052	NA	20364	20264	20464	ETH-1, ETH-2, ETH-3	NA	436	4.71556	NA	0.00152227	11.2697	NA	0.00170566	15.5228	NA	0.023069	21.8423	NA	0.102595	-11.3481	NA	10.9912	-2.82	-4.67	26.1	1.79628	NA	0.00160791	6.5486	NA
ETH-1	NA	carbSTD	ETH1	NA		C	NA	2020-10-13	23:56:52	20373	201013_436_IJK_12_ETH-1.did	MAT235PLUS MOTU	NA	NA	70	N	Y	1	0.2052	NA	20373	20273	20473	ETH-1, ETH-2, ETH-3	NA	436	4.74744	NA	0.00163106	11.4195	NA	0.00214156	15.6445	NA	0.0183729	22.4935	NA	0.101529	17.9965	NA	7.15061	-2.82	-4.67	26.1	1.82477	NA	0.00174258	6.69778	NA
ETH-1	NA	carbSTD	ETH1	NA		C	NA	2020-10-14	20:08:43	20405	201014_436_IJK_44_ETH-1.did	MAT235PLUS MOTU	NA	NA	70	N	Y	0	0.2052	NA	20405	20305	20505	ETH-1, ETH-2, ETH-3	NA	436	4.67992	NA	0.0013786	11.1677	NA	0.00276887	15.2724	NA	0.0224748	21.7965	NA	0.0808618	-77.3001	NA	5.30097	-2.82	-4.67	26.1	1.76202	NA	0.00145488	6.44705	NA
ETH-1	NA	carbSTD	ETH1	NA		C	NA	2020-10-15	12:30:12	20410	201015_437_MZ_3_ETH-1.did	MAT235PLUS MOTU	NA	NA	70	N	Y	1	0.2052	NA	20410	20310	20510	ETH-1, ETH-2, ETH-3	NA	437	4.59063	NA	0.0016389	10.9974	NA	0.00283117	15.0328	NA	0.0239771	21.7148	NA	0.114494	-38.9878	NA	83.5672	-2.82	-4.67	26.1	1.673	NA	0.0017383	6.27751	NA
ETH-1	NA	carbSTD	ETH1	NA		C	NA	2020-10-15	18:07:25	20419	201015_437_MZ_12_ETH-1.did	MAT235PLUS MOTU	NA	NA	70	N	Y	0	0.2052	NA	20419	20319	20519	ETH-1, ETH-2, ETH-3	NA	437	4.61186	NA	0.00150347	11.1546	NA	0.00203985	15.1626	NA	0.0228751	20.2774	NA	0.136908	-269.669	NA	19.7903	-2.82	-4.67	26.1	1.68985	NA	0.00156916	6.43412	NA
ETH-1	NA	carbSTD	ETH1	NA		C	NA	2020-10-16	13:49:58	20451	201016_437_MZ_44_ETH-1.did	MAT235PLUS MOTU	NA	NA	70	N	Y	1	0.2052	NA	20451	20351	20551	ETH-1, ETH-2, ETH-3	NA	437	4.63006	NA	0.00159116	11.1584	NA	0.00337158	15.2553	NA	0.0231169	22.4864	NA	0.117153	160.455	NA	10.7973	-2.82	-4.67	26.1	1.70914	NA	0.00168459	6.43789	NA
ETH-1	NA	carbSTD	ETH1	NA		C	NA	2020-10-16	19:04:34	20456	201016_438_TA_3_ETH-1.did	MAT235PLUS MOTU	NA	NA	70	N	Y	0	0.2052	NA	20456	20356	20556	ETH-1, ETH-2, ETH-3	NA	438	4.74915	NA	0.00165028	11.4024	NA	0.00226687	15.6559	NA	0.0200207	22.5788	NA	0.0969781	7.7887	NA	7.374	-2.82	-4.67	26.1	1.82723	NA	0.00173116	6.68076	NA
ETH-1	NA	carbSTD	ETH1	NA		C	NA	2020-10-17	00:36:37	20465	201017_438_TA_12_ETH-1.did	MAT235PLUS MOTU	NA	NA	70	N	Y	0	0.2052	NA	20465	20365	20565	ETH-1, ETH-2, ETH-3	NA	438	4.75841	NA	0.00116547	11.453	NA	0.00173768	15.666	NA	0.0174708	23.2553	NA	0.0959628	-63.8205	NA	4.1091	-2.82	-4.67	26.1	1.83524	NA	0.00123309	6.73113	NA
ETH-1	NA	carbSTD	ETH1	NA		C	NA	2020-10-17	20:31:51	20497	201017_438_TA_44_ETH-1.did	MAT235PLUS MOTU	NA	NA	70	N	Y	0	0.2052	NA	20497	20397	20591	ETH-1, ETH-2, ETH-3	NA	438	4.75273	NA	0.0012451	11.4761	NA	0.00184733	15.7014	NA	0.0146993	24.3406	NA	0.151097	-44.5494	NA	3.64894	-2.82	-4.67	26.1	1.82833	NA	0.00131515	6.75409	NA
ETH-1	NA	carbSTD	ETH1	NA		C	NA	2020-10-19	11:58:59	20502	201019_439_JG_3_ETH-1.did	MAT235PLUS MOTU	NA	NA	70	N	Y	0	0.2052	NA	20502	20402	20591	ETH-1, ETH-2, ETH-3	NA	439	4.73918	NA	0.00127586	11.3296	NA	0.00176708	15.5862	NA	0.0206551	21.6262	NA	0.0624301	-61.5586	NA	3.64161	-2.82	-4.67	26.1	1.81928	NA	0.00135783	6.60823	NA
ETH-1	NA	carbSTD	ETH1	NA		C	NA	2020-10-19	17:43:00	20511	201019_439_JG_12_ETH-1.did	MAT235PLUS MOTU	NA	NA	70	N	Y	1	0.2052	NA	20511	20411	20591	ETH-1, ETH-2, ETH-3	NA	439	4.75184	NA	0.00178526	11.3453	NA	0.00342041	15.8472	NA	0.02689	4670.27	NA	131.012	3846.99	NA	67.0564	-2.82	-4.67	26.1	1.83221	NA	0.00183205	6.62383	NA
ETH-1	NA	carbSTD	ETH1	NA		C	NA	2020-10-20	14:03:23	20543	201020_439_JG_44_ETH-1.did	MAT235PLUS MOTU	NA	NA	70	N	Y	0	0.2052	NA	20543	20443	20591	ETH-1, ETH-2, ETH-3	NA	439	4.756	NA	0.00119471	11.4246	NA	0.00241841	15.6603	NA	0.018163	29.3486	NA	0.505215	-60.0326	NA	7.9348	-2.82	-4.67	26.1	1.83372	NA	0.00126454	6.7028	NA
ETH-1	NA	carbSTD	ETH1	NA		C	NA	2020-10-20	19:17:31	20548	201020_440_IJK_3_ETH-1.did	MAT235PLUS MOTU	NA	NA	70	N	Y	0	0.2052	NA	20548	20448	20591	ETH-1, ETH-2, ETH-3	NA	440	4.6451	NA	0.00128622	11.101	NA	0.00174399	15.2288	NA	0.0202705	20.8483	NA	0.101936	-84.4577	NA	5.15661	-2.82	-4.67	26.1	1.72731	NA	0.00135521	6.38066	NA
ETH-1	NA	carbSTD	ETH1	NA		C	NA	2020-10-21	01:00:41	20557	201021_440_IJK_12_ETH-1.did	MAT235PLUS MOTU	NA	NA	70	N	Y	1	0.2052	NA	20557	20457	20591	ETH-1, ETH-2, ETH-3	NA	440	4.65773	NA	0.0016005	11.2474	NA	0.00269095	15.4305	NA	0.0258389	24.3562	NA	0.184849	142.776	NA	8.33873	-2.82	-4.67	26.1	1.73538	NA	0.00170846	6.52651	NA
ETH-1	NA	carbSTD	ETH1	NA		C	NA	2020-10-21	21:00:52	20589	201021_440_IJK_44_ETH-1.did	MAT235PLUS MOTU	NA	NA	70	N	Y	0	0.2052	NA	20589	20489	20591	ETH-1, ETH-2, ETH-3	NA	440	4.65583	NA	0.00136146	11.1274	NA	0.00242346	15.2005	NA	0.023547	68.7447	NA	2.08454	0.596705	NA	5.20142	-2.82	-4.67	26.1	1.73779	NA	0.00144491	6.40697	NA
ETH-1	NA	carbSTD	ETH1	NA		C	NA	2022-02-22	19:00:51	25130	220222_552_BV_3_ETH-1.did	MAT235PLUS MOTU	NA	NA	70	N	Y	0	0.2052	NA				ETH-1, ETH-2, ETH-3	NA	552	4.65738	NA	0.00116436	11.1047	NA	0.00270994	15.082	NA	0.0187715	21.3197	NA	0.0643235	13.5274	NA	1.63018	-2.82	-4.67	26.1	1.74028	NA	0.00120933	6.38433	NA
ETH-1	NA	carbSTD	ETH1	NA		C	NA	2022-02-23	00:26:46	25139	220223_552_BV_12_ETH-1.did	MAT235PLUS MOTU	NA	NA	70	N	Y	0	0.2052	NA				ETH-1, ETH-2, ETH-3	NA	552	4.60739	NA	0.00141993	10.9914	NA	0.00271486	14.9578	NA	0.0179749	21.0652	NA	0.0656214	26.3741	NA	2.12339	-2.82	-4.67	26.1	1.69111	NA	0.00149558	6.2715	NA
ETH-1	NA	carbSTD	ETH1	NA		C	NA	2022-02-23	20:05:13	25175	220223_553_FL_3_ETH-1.did	MAT235PLUS MOTU	NA	NA	70	N	Y	0	0.2052	NA				ETH-1, ETH-2, ETH-3	NA	553	4.7113	NA	0.00110484	11.2826	NA	0.00310291	15.343	NA	0.0167956	21.6237	NA	0.0681631	22.0591	NA	1.74497	-2.82	-4.67	26.1	1.79126	NA	0.00115812	6.56146	NA
ETH-1	NA	carbSTD	ETH1	NA		C	NA	2022-02-24	01:23:21	25184	220224_553_FL_12_ETH-1.did	MAT235PLUS MOTU	NA	NA	70	N	Y	0	0.2052	NA				ETH-1, ETH-2, ETH-3	NA	553	4.7468	NA	0.00138595	11.3605	NA	0.00243656	15.6138	NA	0.0178828	21.4606	NA	0.0602176	17.5579	NA	1.78247	-2.82	-4.67	26.1	1.82628	NA	0.00150231	6.63895	NA
ETH-1	NA	carbSTD	ETH1	NA		C	NA	2022-02-24	19:22:10	25216	220224_553_FL_44_ETH-1.did	MAT235PLUS MOTU	NA	NA	70	N	Y	0	0.2052	NA				ETH-1, ETH-2, ETH-3	NA	553	4.68156	NA	0.00133266	11.1961	NA	0.00262042	15.1785	NA	0.0159633	21.521	NA	0.055686	4.58806	NA	1.77567	-2.82	-4.67	26.1	1.76271	NA	0.00139623	6.47533	NA
ETH-1	NA	carbSTD	ETH1	NA		C	NA	2022-02-25	14:32:02	25221	220225_554_FL_3_ETH-1.did	MAT235PLUS MOTU	NA	NA	70	N	Y	0	0.2052	NA				ETH-1, ETH-2, ETH-3	NA	554	4.71482	NA	0.00103147	11.309	NA	0.00238729	15.474	NA	0.0184546	21.9475	NA	0.0640089	29.0672	NA	2.0369	-2.82	-4.67	26.1	1.79404	NA	0.001107	6.58772	NA
ETH-1	NA	carbSTD	ETH1	NA		C	NA	2022-02-25	20:10:08	25230	220225_554_FL_12_ETH-1.did	MAT235PLUS MOTU	NA	NA	70	N	Y	0	0.2052	NA				ETH-1, ETH-2, ETH-3	NA	554	4.53006	NA	0.00107652	11.1003	NA	0.00294659	15.0137	NA	0.0134699	21.3984	NA	0.0883336	12.8478	NA	1.92728	-2.82	-4.67	26.1	1.60455	NA	0.00111854	6.38023	NA
ETH-1	NA	carbSTD	ETH1	NA		C	NA	2022-02-28	13:36:51	25239	220228_555_MZ_2_ETH-1.did	MAT235PLUS MOTU	NA	NA	70	N	Y	0	0.2052	NA				ETH-1, ETH-2, ETH-3	NA	555	4.67334	NA	0.00168238	11.1658	NA	0.00360622	15.1876	NA	0.0175156	21.8971	NA	0.0544812	18.8482	NA	2.25737	-2.82	-4.67	26.1	1.75506	NA	0.00170054	6.44511	NA
ETH-1	NA	carbSTD	ETH1	NA		C	NA	2022-03-01	09:15:06	25272	220301_555_MZ_35_ETH-1.did	MAT235PLUS MOTU	NA	NA	70	N	Y	1	0.2052	NA				ETH-1, ETH-2, ETH-3	NA	555	-5.47404	NA	0.148123	3.73158	NA	0.0591271	-0.12036	NA	1.27109	9.77459	NA	2.06652	40.8242	NA	38.9966	-2.82	-4.67	26.1	-8.80087	NA	0.155933	-0.939275	NA
ETH-1	NA	carbSTD	ETH1	NA		C	NA	2022-03-01	18:42:14	25286	220301_556_JG_3_ETH-1.did	MAT235PLUS MOTU	NA	NA	70	N	Y	1	0.2052	NA				ETH-1, ETH-2, ETH-3	NA	556	4.69612	NA	0.00111209	11.2104	NA	0.00300711	15.2837	NA	0.0197639	493.775	NA	22.6793	437.381	NA	18.4656	-2.82	-4.67	26.1	1.77773	NA	0.00115374	6.4895	NA
ETH-1	NA	carbSTD	ETH1	NA		C	NA	2022-03-02	00:30:15	25295	220302_556_JG_12_ETH-1.did	MAT235PLUS MOTU	NA	NA	70	N	Y	1	0.2052	NA				ETH-1, ETH-2, ETH-3	NA	556	4.60955	NA	0.00183154	10.9769	NA	0.00511091	15.0064	NA	0.0238657	27.5818	NA	0.0962909	16.1171	NA	1.79829	-2.82	-4.67	26.1	1.69395	NA	0.00184142	6.25704	NA
ETH-1	NA	carbSTD	ETH1	NA		C	NA	2022-03-02	21:48:20	25327	220302_556_JG_44_ETH-1.did	MAT235PLUS MOTU	NA	NA	70	N	Y	0	0.2052	NA				ETH-1, ETH-2, ETH-3	NA	556	4.50568	NA	0.00222223	10.652	NA	0.00554777	14.5936	NA	0.0184062	21.5043	NA	0.063336	17.2322	NA	2.02082	-2.82	-4.67	26.1	1.5951	NA	0.00221261	5.93362	NA
ETH-1	NA	carbSTD	ETH1	NA		C	NA	2022-03-03	11:27:49	25332	220303_557_BV_3_ETH-1.did	MAT235PLUS MOTU	NA	NA	70	N	Y	0	0.2052	NA				ETH-1, ETH-2, ETH-3	NA	557	4.73281	NA	0.0010456	11.3466	NA	0.00292301	15.4517	NA	0.0179788	21.8977	NA	0.0639258	26.8907	NA	1.59341	-2.82	-4.67	26.1	1.81185	NA	0.0011092	6.62512	NA
ETH-1	NA	carbSTD	ETH1	NA		C	NA	2022-03-03	18:12:05	25342	220303_557_BV_12_ETH-1.did	MAT235PLUS MOTU	NA	NA	70	N	Y	0	0.2052	NA				ETH-1, ETH-2, ETH-3	NA	557	4.70388	NA	0.00112615	11.3072	NA	0.00290829	15.3441	NA	0.0173523	21.7436	NA	0.0511911	15.0333	NA	2.16046	-2.82	-4.67	26.1	1.78243	NA	0.00116857	6.58598	NA
ETH-1	NA	carbSTD	ETH1	NA		C	NA	2022-03-04	19:06:58	25379	220304_558_FL_3_ETH-1.did	MAT235PLUS MOTU	NA	NA	70	N	Y	1	0.2052	NA				ETH-1, ETH-2, ETH-3	NA	558	4.69428	NA	0.00123214	11.2248	NA	0.00344117	15.513	NA	0.0158765	21.5604	NA	0.0619079	13.3332	NA	1.649	-2.82	-4.67	26.1	1.77523	NA	0.00126445	6.5039	NA
ETH-1	NA	carbSTD	ETH1	NA		C	NA	2022-03-05	00:43:39	25388	220305_558_FL_12_ETH-1.did	MAT235PLUS MOTU	NA	NA	70	N	Y	0	0.2052	NA				ETH-1, ETH-2, ETH-3	NA	558	4.62892	NA	0.00217265	11.0057	NA	0.00644431	15.0634	NA	0.0217725	21	NA	0.10358	25.9518	NA	2.61158	-2.82	-4.67	26.1	1.71357	NA	0.00217433	6.2857	NA
ETH-1	NA	carbSTD	ETH1	NA		C	NA	2022-03-05	20:56:49	25420	220305_558_FL_44_ETH-1.did	MAT235PLUS MOTU	NA	NA	70	N	Y	0	0.2052	NA				ETH-1, ETH-2, ETH-3	NA	558	4.56839	NA	0.00233202	10.8296	NA	0.00616321	14.8198	NA	0.0196118	20.7225	NA	0.0756069	-1.3298	NA	2.37347	-2.82	-4.67	26.1	1.65546	NA	0.00228575	6.11045	NA
ETH-1	NA	carbSTD	ETH1	NA		C	NA	2022-03-07	13:11:23	25425	220307_553_ED_3_ETH-1.did	MAT235PLUS MOTU	NA	NA	70	N	Y	0	0.2052	NA				ETH-1, ETH-2, ETH-3	NA	559	4.64973	NA	0.00120572	11.0528	NA	0.0029556	14.974	NA	0.0168557	21.434	NA	0.0474349	27.1954	NA	1.5413	-2.82	-4.67	26.1	1.73404	NA	0.00122168	6.33259	NA
ETH-1	NA	carbSTD	ETH1	NA		C	NA	2022-03-07	18:42:22	25434	220307_553_ED_12_ETH-1.did	MAT235PLUS MOTU	NA	NA	70	N	Y	1	0.2052	NA				ETH-1, ETH-2, ETH-3	NA	559	4.50847	NA	0.00225891	10.6498	NA	0.00763213	12.3912	NA	0.545064	0.280615	NA	4.89164	-687.142	NA	179.63	-2.82	-4.67	26.1	1.59816	NA	0.00225684	5.93139	NA
ETH-1	NA	carbSTD	ETH1	NA		C	NA	2022-03-08	17:59:38	25464	220308_560_FL_3_ETH-1.did	MAT235PLUS MOTU	NA	NA	70	N	Y	0	0.2052	NA				ETH-1, ETH-2, ETH-3	NA	560	4.6511	NA	0.00123974	11.0752	NA	0.0030126	15.1054	NA	0.0146552	21.4055	NA	0.0602558	25.8858	NA	1.40862	-2.82	-4.67	26.1	1.73468	NA	0.00126816	6.35488	NA
ETH-1	NA	carbSTD	ETH1	NA		C	NA	2022-03-08	23:31:08	25473	220308_560_FL_12_ETH-1.did	MAT235PLUS MOTU	NA	NA	70	N	Y	0	0.2052	NA				ETH-1, ETH-2, ETH-3	NA	560	4.71321	NA	0.00131907	11.2799	NA	0.00246607	15.4022	NA	0.0167367	21.7796	NA	0.0595055	19.7134	NA	2.04642	-2.82	-4.67	26.1	1.7934	NA	0.0013934	6.55879	NA
ETH-1	NA	carbSTD	ETH1	NA		C	NA	2022-03-09	18:00:12	25505	220309_560_FL_44_ETH-1.did	MAT235PLUS MOTU	NA	NA	70	N	Y	1	0.2052	NA				ETH-1, ETH-2, ETH-3	NA	560	5.42987	NA	0.151615	13.8012	NA	0.0607042	20.6853	NA	1.28992	29.8891	NA	2.07451	61.8339	NA	40.485	-2.82	-4.67	26.1	2.46512	NA	0.159602	9.06922	NA
ETH-1	NA	carbSTD	ETH1	NA		C	NA	2022-03-10	11:57:18	25510	220310_561_JG_3_ETH-1.did	MAT235PLUS MOTU	NA	NA	70	N	Y	0	0.2052	NA				ETH-1, ETH-2, ETH-3	NA	561	4.7032	NA	0.000892792	11.1842	NA	0.0020187	15.2723	NA	0.0135427	21.572	NA	0.0538359	7.9515	NA	1.13777	-2.82	-4.67	26.1	1.78625	NA	0.000948944	6.46341	NA
ETH-1	NA	carbSTD	ETH1	NA		C	NA	2022-03-10	17:27:23	25519	220310_561_JG_12_ETH-1.did	MAT235PLUS MOTU	NA	NA	70	N	Y	0	0.2052	NA				ETH-1, ETH-2, ETH-3	NA	561	4.75744	NA	0.00102634	11.3973	NA	0.00368993	15.5289	NA	0.0131811	22.0217	NA	0.083621	15.3554	NA	1.64292	-2.82	-4.67	26.1	1.83627	NA	0.00105216	6.67566	NA
ETH-1	NA	carbSTD	ETH1	NA		C	NA	2022-03-11	12:51:51	25551	220311_561_JG_44_ETH-1.did	MAT235PLUS MOTU	NA	NA	70	N	Y	0	0.2052	NA				ETH-1, ETH-2, ETH-3	NA	561	4.69719	NA	0.00109936	11.2671	NA	0.00258062	15.352	NA	0.0142107	21.5833	NA	0.0505912	3.82878	NA	1.78654	-2.82	-4.67	26.1	1.77677	NA	0.00112904	6.54607	NA
ETH-1	NA	carbSTD	ETH1	NA		C	NA	2022-03-12	19:32:04	25597	220312_562_JG_44_ETH-1.did	MAT235PLUS MOTU	NA	NA	70	N	Y	0	0.2052	NA				ETH-1, ETH-2, ETH-3	NA	562	4.75784	NA	0.00137879	11.3364	NA	0.00347474	15.4958	NA	0.0160991	22.6649	NA	0.0692279	8.36435	NA	1.57257	-2.82	-4.67	26.1	1.83895	NA	0.00141235	6.6149	NA
ETH-1	NA	carbSTD	ETH1	NA		C	NA	2022-03-12	20:45:45	25599	220312_562_JG_46_ETH-1.did	MAT235PLUS MOTU	NA	NA	70	N	Y	0	0.2052	NA				ETH-1, ETH-2, ETH-3	NA	562	4.67401	NA	0.00137292	11.1126	NA	0.00385763	15.1682	NA	0.0179956	22.6648	NA	0.0716575	10.8483	NA	1.33422	-2.82	-4.67	26.1	1.75775	NA	0.00139146	6.39214	NA
ETH-1	NA	carbSTD	ETH1	NA		C	NA	2022-03-15	14:32:37	25645	220315_563_BV_43_ETH-1.did	MAT235PLUS MOTU	NA	NA	70	N	Y	0	0.2052	NA				ETH-1, ETH-2, ETH-3	NA	563	4.32191	NA	0.178626	10.8026	NA	0.0730381	17.0178	NA	1.48346	24.315	NA	2.35516	66.3502	NA	53.7389	-2.82	-4.67	26.1	1.39338	NA	0.187994	6.08409	NA
ETH-1	NA	carbSTD	ETH1	NA		C	NA	2022-03-16	19:13:49	25691	220316_564_JG_43_ETH-1.did	MAT235PLUS MOTU	NA	NA	70	N	Y	0	0.2052	NA				ETH-1, ETH-2, ETH-3	NA	564	4.72165	NA	0.0012497	11.2432	NA	0.00197755	15.2694	NA	0.0180051	21.8496	NA	0.0630838	21.746	NA	1.8577	-2.82	-4.67	26.1	1.80377	NA	0.00133201	6.52213	NA
ETH-1	NA	carbSTD	ETH1	NA		C	NA	2022-03-16	19:51:40	25692	220316_564_JG_44_ETH-1.did	MAT235PLUS MOTU	NA	NA	70	N	Y	0	0.2052	NA				ETH-1, ETH-2, ETH-3	NA	564	4.58927	NA	0.00178462	10.8376	NA	0.00324399	14.7632	NA	0.0190168	23.5373	NA	0.0748587	17.0798	NA	1.83711	-2.82	-4.67	26.1	1.67746	NA	0.00182497	6.11835	NA
ETH-1	NA	carbSTD	ETH1	NA		C	NA	2022-03-16	21:01:31	25694	220316_564_JG_46_ETH-1.did	MAT235PLUS MOTU	NA	NA	70	N	Y	0	0.2052	NA				ETH-1, ETH-2, ETH-3	NA	564	4.60339	NA	0.00190147	10.9473	NA	0.00484395	14.8875	NA	0.0216556	22.9625	NA	0.0719894	31.9382	NA	2.15855	-2.82	-4.67	26.1	1.68848	NA	0.00189118	6.22763	NA
ETH-1	NA	carbSTD	ETH1	NA		C	NA	2022-03-18	12:29:16	25737	220318_565_JG_43_ETH-1.did	MAT235PLUS MOTU	NA	NA	70	N	Y	0	0.2052	NA				ETH-1, ETH-2, ETH-3	NA	565	4.68736	NA	0.00153158	11.2202	NA	0.0027215	15.2896	NA	0.0173696	21.4342	NA	0.0668472	3.84055	NA	1.88847	-2.82	-4.67	26.1	1.76801	NA	0.00157522	6.4993	NA
ETH-1	NA	carbSTD	ETH1	NA		C	NA	2022-03-18	13:05:52	25738	220318_565_JG_44_ETH-1.did	MAT235PLUS MOTU	NA	NA	70	N	Y	0	0.2052	NA				ETH-1, ETH-2, ETH-3	NA	565	4.66256	NA	0.00125894	11.0681	NA	0.00338941	15.0817	NA	0.0154271	21.0839	NA	0.0652202	0.908816	NA	1.41273	-2.82	-4.67	26.1	1.74716	NA	0.00127844	6.34784	NA
ETH-1	NA	carbSTD	ETH1	NA		C	NA	2022-03-18	14:01:45	25740	220318_565_JG_46_ETH-1.did	MAT235PLUS MOTU	NA	NA	70	N	Y	0	0.2052	NA				ETH-1, ETH-2, ETH-3	NA	565	4.74314	NA	0.0011257	11.3739	NA	0.00234458	15.4623	NA	0.0159162	26.4138	NA	0.0490102	2.611	NA	2.31978	-2.82	-4.67	26.1	1.82187	NA	0.00120354	6.65234	NA
ETH-1	NA	carbSTD	ETH1	NA		C	NA	2022-03-18	18:20:03	25743	220318_566_FL_3_ETH-1.did	MAT235PLUS MOTU	NA	NA	70	N	Y	0	0.2052	NA				ETH-1, ETH-2, ETH-3	NA	566	4.63874	NA	0.00125536	11.0547	NA	0.00300267	15.083	NA	0.0188152	21.037	NA	0.0709322	3.57308	NA	2.10433	-2.82	-4.67	26.1	1.72223	NA	0.00128491	6.33458	NA
ETH-1	NA	carbSTD	ETH1	NA		C	NA	2022-03-18	23:37:56	25752	220318_566_FL_12_ETH-1.did	MAT235PLUS MOTU	NA	NA	70	N	Y	0	0.2052	NA				ETH-1, ETH-2, ETH-3	NA	566	4.54796	NA	0.00213755	10.797	NA	0.00461603	14.7532	NA	0.0149599	20.5374	NA	0.0681899	0.246847	NA	1.33539	-2.82	-4.67	26.1	1.63487	NA	0.00215204	6.07798	NA
ETH-1	NA	carbSTD	ETH1	NA		C	NA	2022-03-19	16:42:22	25784	220319_566_FL_44_ETH-1.did	MAT235PLUS MOTU	NA	NA	70	N	Y	0	0.2052	NA				ETH-1, ETH-2, ETH-3	NA	566	4.7738	NA	0.00130651	11.4142	NA	0.00325942	15.545	NA	0.0207917	21.9321	NA	0.0705925	7.1414	NA	1.50868	-2.82	-4.67	26.1	1.8531	NA	0.00136291	6.69241	NA
ETH-1	NA	carbSTD	ETH1	NA		C	NA	2022-03-22	09:43:05	25823	220322_567_ED_37_ETH-1.did	MAT235PLUS MOTU	NA	NA	70	N	Y	0	0.2052	NA				ETH-1, ETH-2, ETH-3	NA	567	4.70249	NA	0.00097335	11.2434	NA	0.0027672	15.2474	NA	0.021684	21.6074	NA	0.0737148	9.56974	NA	1.40538	-2.82	-4.67	26.1	1.78331	NA	0.00104045	6.52236	NA
ETH-1	NA	carbSTD	ETH1	NA		C	NA	2022-03-22	13:58:38	25830	220322_567_ED_44_ETH-1.did	MAT235PLUS MOTU	NA	NA	70	N	Y	0	0.2052	NA				ETH-1, ETH-2, ETH-3	NA	567	4.70173	NA	0.0014269	11.2351	NA	0.00441006	15.1784	NA	0.0173336	20.9797	NA	0.0814852	2.47311	NA	1.18212	-2.82	-4.67	26.1	1.7828	NA	0.00145526	6.51413	NA
ETH-1	NA	carbSTD	ETH1	NA		C	NA	2022-03-22	15:14:52	25832	220322_567_ED_46_ETH-1.did	MAT235PLUS MOTU	NA	NA	70	N	Y	0	0.2052	NA				ETH-1, ETH-2, ETH-3	NA	567	4.65381	NA	0.00105057	11.0448	NA	0.00286802	15.0184	NA	0.0169397	20.8578	NA	0.0697538	-1.67717	NA	1.01768	-2.82	-4.67	26.1	1.73869	NA	0.00109001	6.32461	NA
ETH-1	NA	carbSTD	ETH1	NA		C	NA	2022-03-23	18:49:38	25875	220323_568_JG_43_ETH-1.did	MAT235PLUS MOTU	NA	NA	70	N	Y	0	0.2052	NA				ETH-1, ETH-2, ETH-3	NA	568	4.6739	NA	0.00123103	11.1411	NA	0.00348123	15.1904	NA	0.0191812	21.9486	NA	0.061856	15.3452	NA	1.62883	-2.82	-4.67	26.1	1.75657	NA	0.0012726	6.42049	NA
ETH-1	NA	carbSTD	ETH1	NA		C	NA	2022-03-23	19:24:32	25876	220323_568_JG_44_ETH-1.did	MAT235PLUS MOTU	NA	NA	70	N	Y	0	0.2052	NA				ETH-1, ETH-2, ETH-3	NA	568	4.68293	NA	0.00113125	11.2288	NA	0.00223735	15.2914	NA	0.0158229	24.2602	NA	0.0653151	10.8303	NA	1.97114	-2.82	-4.67	26.1	1.76297	NA	0.0011975	6.50788	NA
ETH-1	NA	carbSTD	ETH1	NA		C	NA	2022-03-23	20:37:59	25878	220323_568_JG_46_ETH-1.did	MAT235PLUS MOTU	NA	NA	70	N	Y	0	0.2052	NA				ETH-1, ETH-2, ETH-3	NA	568	4.6508	NA	0.00129691	11.1516	NA	0.00249319	15.1588	NA	0.0198267	23.4052	NA	0.0813943	9.41927	NA	1.66182	-2.82	-4.67	26.1	1.73153	NA	0.00137581	6.43101	NA
ETH-1	NA	carbSTD	ETH1	NA		C	NA	2022-03-25	11:45:30	25921	220325_569_JG_43_ETH-1.did	MAT235PLUS MOTU	NA	NA	70	N	Y	0	0.2052	NA				ETH-1, ETH-2, ETH-3	NA	569	3.47785	NA	0.00102893	8.19151	NA	0.00235161	11.0492	NA	0.015303	15.5928	NA	0.0773632	-9.38829	NA	1.29353	-2.82	-4.67	26.1	0.589001	NA	0.00106414	3.48435	NA
ETH-1	NA	carbSTD	ETH1	NA		C	NA	2022-03-25	12:21:42	25922	220325_569_JG_44_ETH-1.did	MAT235PLUS MOTU	NA	NA	70	N	Y	0	0.2052	NA				ETH-1, ETH-2, ETH-3	NA	569	4.76107	NA	0.00100171	11.4107	NA	0.00281719	15.5106	NA	0.0173848	22.0065	NA	0.0660276	13.2059	NA	1.67274	-2.82	-4.67	26.1	1.83964	NA	0.00108977	6.68897	NA
ETH-1	NA	carbSTD	ETH1	NA		C	NA	2022-03-25	13:35:25	25924	220325_569_JG_46_ETH-1.did	MAT235PLUS MOTU	NA	NA	70	N	Y	0	0.2052	NA				ETH-1, ETH-2, ETH-3	NA	569	4.59925	NA	0.00119735	11.0864	NA	0.00262522	14.9841	NA	0.0164153	21.2334	NA	0.0683767	11.2017	NA	1.78692	-2.82	-4.67	26.1	1.67891	NA	0.00127346	6.36616	NA
ETH-1	NA	carbSTD	ETH1	NA		C	NA	2022-03-25	18:53:10	25927	220325_570_FL_3_ETH-1.did	MAT235PLUS MOTU	NA	NA	70	N	Y	0	0.2052	NA				ETH-1, ETH-2, ETH-3	NA	570	4.6957	NA	0.00103686	11.2329	NA	0.00238253	15.2628	NA	0.0186032	21.5544	NA	0.0684483	9.97128	NA	1.47878	-2.82	-4.67	26.1	1.77644	NA	0.00109678	6.51199	NA
ETH-1	NA	carbSTD	ETH1	NA		C	NA	2022-03-26	00:20:55	25936	220326_570_FL_12_ETH-1.did	MAT235PLUS MOTU	NA	NA	70	N	Y	0	0.2052	NA				ETH-1, ETH-2, ETH-3	NA	570	4.69709	NA	0.0012185	11.2955	NA	0.00358893	15.2987	NA	0.0143682	21.6498	NA	0.0767939	6.12444	NA	1.69154	-2.82	-4.67	26.1	1.77561	NA	0.00130658	6.57432	NA
ETH-1	NA	carbSTD	ETH1	NA		C	NA	2022-03-29	08:46:50	25998	220329_571_FL_28_ETH-1.did	MAT235PLUS MOTU	NA	NA	70	N	Y	1	0.2052	NA				ETH-1, ETH-2, ETH-3	NA	571	4.70949	NA	0.00123748	11.2439	NA	0.00380109	15.3284	NA	0.0174432	21.0396	NA	0.0789114	-2.51252	NA	1.0286	-2.82	-4.67	26.1	1.79076	NA	0.00125594	6.52287	NA
ETH-1	NA	carbSTD	ETH1	NA		C	NA	2022-03-29	09:24:32	25999	220329_571_FL_29_ETH-1.did	MAT235PLUS MOTU	NA	NA	70	N	Y	1	0.2052	NA				ETH-1, ETH-2, ETH-3	NA	571	4.61134	NA	0.00187653	10.9048	NA	0.00373622	14.6551	NA	0.0231388	20.3839	NA	0.0596892	2.80726	NA	0.917422	-2.82	-4.67	26.1	1.69853	NA	0.00191199	6.18527	NA
ETH-1	NA	carbSTD	ETH1	NA		C	NA	2022-03-29	10:41:45	26001	220329_571_FL_31_ETH-1.did	MAT235PLUS MOTU	NA	NA	70	N	Y	1	0.2052	NA				ETH-1, ETH-2, ETH-3	NA	571	4.63126	NA	0.00157916	11.0759	NA	0.00381257	15.3018	NA	0.0157433	153.424	NA	0.943774	82.1683	NA	1.05614	-2.82	-4.67	26.1	1.71347	NA	0.00159457	6.35566	NA
ETH-1	NA	carbSTD	ETH1	NA		C	NA	2022-03-30	17:35:47	26045	220330_572_FL_44_ETH-1.did	MAT235PLUS MOTU	NA	NA	70	N	Y	0	0.2052	NA				ETH-1, ETH-2, ETH-3	NA	572	4.65563	NA	0.00119466	11.1747	NA	0.0037825	15.2029	NA	0.0145006	21.5258	NA	0.0745999	-3.03296	NA	2.22954	-2.82	-4.67	26.1	1.73583	NA	0.00124244	6.45405	NA
ETH-1	NA	carbSTD	ETH1	NA		C	NA	2022-03-30	18:32:15	26047	220330_572_FL_46_ETH-1.did	MAT235PLUS MOTU	NA	NA	70	N	Y	0	0.2052	NA				ETH-1, ETH-2, ETH-3	NA	572	4.66069	NA	0.00108655	11.1461	NA	0.00259606	15.1347	NA	0.01504	21.3471	NA	0.069359	-5.13336	NA	2.24323	-2.82	-4.67	26.1	1.74229	NA	0.00112963	6.42558	NA
ETH-1	NA	carbSTD	ETH1	NA		C	NA	2022-04-01	12:18:36	26090	220401_573_JG_43_ETH-1.did	MAT235PLUS MOTU	NA	NA	70	N	Y	1	0.2052	NA				ETH-1, ETH-2, ETH-3	NA	573	4.52155	NA	0.00263051	10.7341	NA	0.00588369	14.7741	NA	0.0202532	20.4737	NA	0.0756379	-4.68224	NA	1.6556	-2.82	-4.67	26.1	1.609	NA	0.00261698	6.01538	NA
ETH-1	NA	carbSTD	ETH1	NA		C	NA	2022-04-01	12:55:01	26091	220401_573_JG_44_ETH-1.did	MAT235PLUS MOTU	NA	NA	70	N	Y	0	0.2052	NA				ETH-1, ETH-2, ETH-3	NA	573	4.66725	NA	0.00153082	11.1533	NA	0.00314643	15.2749	NA	0.013871	21.3338	NA	0.090411	-14.4021	NA	1.71556	-2.82	-4.67	26.1	1.74902	NA	0.00156764	6.4327	NA
ETH-1	NA	carbSTD	ETH1	NA		C	NA	2022-04-01	14:13:33	26093	220401_573_JG_46_ETH-1.did	MAT235PLUS MOTU	NA	NA	70	N	Y	1	0.2052	NA				ETH-1, ETH-2, ETH-3	NA	573	4.69022	NA	0.00130855	11.1786	NA	0.00283999	15.1025	NA	0.0176376	21.4864	NA	0.0910933	5.02403	NA	1.72714	-2.82	-4.67	26.1	1.77261	NA	0.00135528	6.45783	NA
ETH-1	NA	carbSTD	ETH1	NA		C	NA	2022-04-02	18:26:13	26136	220402_574_JG_43_ETH-1.did	MAT235PLUS MOTU	NA	NA	70	N	Y	0	0.2052	NA				ETH-1, ETH-2, ETH-3	NA	574	4.68395	NA	0.00123027	11.1576	NA	0.00463516	15.1885	NA	0.0180918	21.2759	NA	0.0722377	-1.09606	NA	2.29406	-2.82	-4.67	26.1	1.76669	NA	0.00123724	6.43692	NA
ETH-1	NA	carbSTD	ETH1	NA		C	NA	2022-04-02	19:02:00	26137	220402_574_JG_44_ETH-1.did	MAT235PLUS MOTU	NA	NA	70	N	Y	0	0.2052	NA				ETH-1, ETH-2, ETH-3	NA	574	4.62661	NA	0.00152979	11.0785	NA	0.00299967	15.0283	NA	0.0155851	21.0293	NA	0.066683	7.06433	NA	1.76744	-2.82	-4.67	26.1	1.70841	NA	0.00160533	6.35828	NA
ETH-1	NA	carbSTD	ETH1	NA		C	NA	2022-04-02	19:57:44	26139	220402_574_JG_46_ETH-1.did	MAT235PLUS MOTU	NA	NA	70	N	Y	0	0.2052	NA				ETH-1, ETH-2, ETH-3	NA	574	4.5899	NA	0.00125579	10.8742	NA	0.00375471	14.8458	NA	0.0158161	21.0092	NA	0.0688675	-6.29438	NA	2.52971	-2.82	-4.67	26.1	1.67678	NA	0.00127399	6.15477	NA
ETH-1	NA	carbSTD	ETH1	NA		C	NA	2022-04-05	11:05:40	26182	220405_575_JG_43_ETH-1.did	MAT235PLUS MOTU	NA	NA	70	N	Y	0	0.2052	NA				ETH-1, ETH-2, ETH-3	NA	575	4.65473	NA	0.00135034	11.1207	NA	0.00425596	15.1926	NA	0.0160459	21.0143	NA	0.0718476	-13.8542	NA	2.37828	-2.82	-4.67	26.1	1.73686	NA	0.00134436	6.40024	NA
ETH-1	NA	carbSTD	ETH1	NA		C	NA	2022-04-05	11:40:16	26183	220405_575_JG_44_ETH-1.did	MAT235PLUS MOTU	NA	NA	70	N	Y	0	0.2052	NA				ETH-1, ETH-2, ETH-3	NA	575	4.64835	NA	0.00114653	11.1204	NA	0.00216352	15.0507	NA	0.0168174	21.5396	NA	0.0655763	5.84556	NA	2.10004	-2.82	-4.67	26.1	1.73006	NA	0.00122975	6.39999	NA
ETH-1	NA	carbSTD	ETH1	NA		C	NA	2022-04-05	12:37:39	26185	220405_575_JG_46_ETH-1.did	MAT235PLUS MOTU	NA	NA	70	N	Y	0	0.2052	NA				ETH-1, ETH-2, ETH-3	NA	575	4.53615	NA	0.00143501	10.7724	NA	0.00367272	14.6767	NA	0.020622	20.4299	NA	0.0789003	-16.7165	NA	2.8054	-2.82	-4.67	26.1	1.62318	NA	0.00147347	6.05348	NA
ETH-1	NA	carbSTD	ETH1	NA		C	NA	2022-04-06	16:51:29	26228	220406_576_FL_43_ETH-1.did	MAT235PLUS MOTU	NA	NA	70	N	Y	0	0.2052	NA				ETH-1, ETH-2, ETH-3	NA	576	4.65433	NA	0.00165507	11.1088	NA	0.00378739	15.1307	NA	0.0145675	20.8855	NA	0.068723	-17.5189	NA	2.89233	-2.82	-4.67	26.1	1.73688	NA	0.00167759	6.38836	NA
ETH-1	NA	carbSTD	ETH1	NA		C	NA	2022-04-06	17:28:22	26229	220406_576_FL_44_ETH-1.did	MAT235PLUS MOTU	NA	NA	70	N	Y	0	0.2052	NA				ETH-1, ETH-2, ETH-3	NA	576	4.65888	NA	0.00119773	11.1443	NA	0.00396664	15.1445	NA	0.0153096	20.8918	NA	0.0811987	-22.0149	NA	2.11853	-2.82	-4.67	26.1	1.74042	NA	0.00120694	6.42371	NA
ETH-1	NA	carbSTD	ETH1	NA		C	NA	2022-04-06	18:44:47	26231	220406_576_FL_46_ETH-1.did	MAT235PLUS MOTU	NA	NA	70	N	Y	0	0.2052	NA				ETH-1, ETH-2, ETH-3	NA	576	4.67532	NA	0.0014333	11.201	NA	0.00324942	15.2279	NA	0.0144602	21.6359	NA	0.085559	-9.33604	NA	2.55177	-2.82	-4.67	26.1	1.75587	NA	0.00147478	6.48018	NA
ETH-1	NA	carbSTD	ETH1	NA		C	NA	2022-04-08	13:14:16	26274	220408_577_JG_43_ETH-1.did	MAT235PLUS MOTU	NA	NA	70	N	Y	0	0.2052	NA				ETH-1, ETH-2, ETH-3	NA	577	4.6012	NA	0.0015482	10.9506	NA	0.00353685	14.9215	NA	0.0212027	20.6631	NA	0.0576364	0.550346	NA	2.03289	-2.82	-4.67	26.1	1.68601	NA	0.00157823	6.23093	NA
ETH-1	NA	carbSTD	ETH1	NA		C	NA	2022-04-08	13:51:22	26275	220408_577_JG_44_ETH-1.did	MAT235PLUS MOTU	NA	NA	70	N	Y	0	0.2052	NA				ETH-1, ETH-2, ETH-3	NA	577	4.64647	NA	0.00108807	11.1179	NA	0.00580281	15.1115	NA	0.0144289	20.6665	NA	0.0996249	-15.8235	NA	2.16837	-2.82	-4.67	26.1	1.72815	NA	0.0010498	6.39745	NA
ETH-1	NA	carbSTD	ETH1	NA		C	NA	2022-04-08	15:06:15	26277	220408_577_JG_46_ETH-1.did	MAT235PLUS MOTU	NA	NA	70	N	Y	0	0.2052	NA				ETH-1, ETH-2, ETH-3	NA	577	4.66027	NA	0.00158679	11.1377	NA	0.0045066	15.188	NA	0.0122612	21.2202	NA	0.0752845	-13.466	NA	1.92937	-2.82	-4.67	26.1	1.74215	NA	0.00158781	6.41718	NA
ETH-1	NA	carbSTD	ETH1	NA		C	NA	2022-05-03	18:37:42	26498	220503_584_MZ_3_ETH-1.did	MAT235PLUS MOTU	NA	NA	70	N	Y	0	0.2052	NA				ETH-1, ETH-2, ETH-3	NA	584	4.71519	NA	0.00122888	11.2232	NA	0.00295401	15.2863	NA	0.0153101	21.6374	NA	0.0672805	29.8925	NA	1.4103	-2.82	-4.67	26.1	1.7976	NA	0.00124735	6.50229	NA
ETH-1	NA	carbSTD	ETH1	NA		C	NA	2022-05-04	00:04:08	26507	220504_584_MZ_12_ETH-1.did	MAT235PLUS MOTU	NA	NA	70	N	Y	0	0.2052	NA				ETH-1, ETH-2, ETH-3	NA	584	4.66272	NA	0.00167451	11.1201	NA	0.00434349	15.1331	NA	0.0162195	21.3757	NA	0.0591399	30.3119	NA	1.49067	-2.82	-4.67	26.1	1.74542	NA	0.00165516	6.39962	NA
ETH-1	NA	carbSTD	ETH1	NA		C	NA	2022-05-04	19:14:06	26539	220504_584_MZ_44_ETH-1.did	MAT235PLUS MOTU	NA	NA	70	N	Y	0	0.2052	NA				ETH-1, ETH-2, ETH-3	NA	584	4.67827	NA	0.00164894	11.1643	NA	0.00430323	15.1285	NA	0.0149061	24.7579	NA	0.336197	30.3321	NA	2.10776	-2.82	-4.67	26.1	1.76038	NA	0.00165913	6.44365	NA
ETH-1	NA	carbSTD	ETH1	NA		C	NA	2022-05-06	17:38:10	26544	220506_585_ED_3_ETH-1.did	MAT235PLUS MOTU	NA	NA	70	N	Y	0	0.2052	NA				ETH-1, ETH-2, ETH-3	NA	585	4.71133	NA	0.00130561	11.2096	NA	0.00508469	15.257	NA	0.017553	21.7219	NA	0.0714084	29.22	NA	1.87442	-2.82	-4.67	26.1	1.79399	NA	0.00130717	6.48868	NA
ETH-1	NA	carbSTD	ETH1	NA		C	NA	2022-05-06	23:10:28	26553	220506_585_ED_12_ETH-1.did	MAT235PLUS MOTU	NA	NA	70	N	Y	0	0.2052	NA				ETH-1, ETH-2, ETH-3	NA	585	4.67141	NA	0.00208702	11.1175	NA	0.00439087	15.1683	NA	0.0121169	21.6229	NA	0.0799361	16.6968	NA	1.66488	-2.82	-4.67	26.1	1.75479	NA	0.00211029	6.39707	NA
ETH-1	NA	carbSTD	ETH1	NA		C	NA	2022-05-09	16:46:20	26590	220509_586_SH_3_ETH-1.did	MAT235PLUS MOTU	NA	NA	70	N	Y	0	0.2052	NA				ETH-1, ETH-2, ETH-3	NA	586	4.67529	NA	0.00178002	11.0704	NA	0.0035479	15.1624	NA	0.0151151	20.7741	NA	0.077029	5.76671	NA	1.45285	-2.82	-4.67	26.1	1.76067	NA	0.00188395	6.35007	NA
ETH-1	NA	carbSTD	ETH1	NA		C	NA	2022-05-10	14:27:00	26603	220510_586_SH_12_ETH-1.did	MAT235PLUS MOTU	NA	NA	70	N	Y	0	0.2052	NA				ETH-1, ETH-2, ETH-3	NA	586	4.65533	NA	0.00181381	11.1002	NA	0.00370259	15.0825	NA	0.0180681	21.1259	NA	0.07095	5.93394	NA	1.06459	-2.82	-4.67	26.1	1.73827	NA	0.00184247	6.37979	NA
ETH-1	NA	carbSTD	ETH1	NA		C	NA	2022-05-13	12:50:24	26669	220513_587_JG_43_ETH-1.did	MAT235PLUS MOTU	NA	NA	70	N	Y	1	0.2052	NA				ETH-1, ETH-2, ETH-3	NA	587	4.62374	NA	0.00230151	10.9971	NA	0.00622674	14.7862	NA	0.025986	21.0054	NA	0.0604119	17.5339	NA	3.01706	-2.82	-4.67	26.1	1.70835	NA	0.00226465	6.27721	NA
ETH-1	NA	carbSTD	ETH1	NA		C	NA	2022-05-13	13:27:27	26670	220513_587_JG_44_ETH-1.did	MAT235PLUS MOTU	NA	NA	70	N	Y	0	0.2052	NA				ETH-1, ETH-2, ETH-3	NA	587	4.69808	NA	0.00186948	11.1962	NA	0.00500731	15.2327	NA	0.0162124	21.2843	NA	0.0633984	5.81163	NA	1.54344	-2.82	-4.67	26.1	1.78035	NA	0.00187911	6.47543	NA
ETH-1	NA	carbSTD	ETH1	NA		C	NA	2022-05-14	19:00:37	26715	220514_588_JG_43_ETH-1.did	MAT235PLUS MOTU	NA	NA	70	N	Y	0	0.2052	NA				ETH-1, ETH-2, ETH-3	NA	588	4.68732	NA	0.00184582	11.1866	NA	0.0041827	15.1427	NA	0.0167076	21.578	NA	0.0639652	8.30073	NA	2.47425	-2.82	-4.67	26.1	1.76922	NA	0.00187331	6.46584	NA
ETH-1	NA	carbSTD	ETH1	NA		C	NA	2022-05-14	19:40:03	26716	220514_588_JG_44_ETH-1.did	MAT235PLUS MOTU	NA	NA	70	N	Y	0	0.2052	NA				ETH-1, ETH-2, ETH-3	NA	588	4.60219	NA	0.00231041	10.9104	NA	0.00723645	14.8409	NA	0.01908	20.6536	NA	0.0705808	-0.801667	NA	1.89551	-2.82	-4.67	26.1	1.68855	NA	0.00225182	6.19088	NA
ETH-1	NA	carbSTD	ETH1	NA		C	NA	2022-05-14	20:54:42	26718	220514_588_JG_46_ETH-1.did	MAT235PLUS MOTU	NA	NA	70	N	Y	0	0.2052	NA				ETH-1, ETH-2, ETH-3	NA	588	4.64675	NA	0.00168443	10.9994	NA	0.00500622	14.9815	NA	0.0137475	20.9554	NA	0.0606781	3.9002	NA	1.57471	-2.82	-4.67	26.1	1.73283	NA	0.00164512	6.27944	NA
ETH-1	NA	carbSTD	ETH1	NA		C	NA	2022-05-16	12:48:12	26722	220516_589_MB_ED_3_ETH-1.did	MAT235PLUS MOTU	NA	NA	70	N	Y	0	0.2052	NA				ETH-1, ETH-2, ETH-3	NA	589	4.64378	NA	0.00149708	11.1194	NA	0.00330293	15.1332	NA	0.0158969	21.6111	NA	0.0703288	25.3904	NA	1.57088	-2.82	-4.67	26.1	1.72523	NA	0.0015244	6.39896	NA
ETH-1	NA	carbSTD	ETH1	NA		C	NA	2022-05-16	18:19:11	26730	220516_589_MB_ED_12_ETH-1.did	MAT235PLUS MOTU	NA	NA	70	N	Y	0	0.2052	NA				ETH-1, ETH-2, ETH-3	NA	589	4.72616	NA	0.00179412	11.199	NA	0.00228095	15.3419	NA	0.0165884	21.0825	NA	0.0593651	53.545	NA	5.21723	-2.82	-4.67	26.1	1.81021	NA	0.00191598	6.47814	NA
ETH-1	NA	carbSTD	ETH1	NA		C	NA	2022-05-17	22:59:15	26775	220517_590_MS_12_ETH-1.did	MAT235PLUS MOTU	NA	NA	70	N	Y	0	0.2052	NA				ETH-1, ETH-2, ETH-3	NA	590	4.67001	NA	0.00187448	11.1047	NA	0.00503074	15.1575	NA	0.0141582	20.9795	NA	0.064824	-5.27396	NA	1.25815	-2.82	-4.67	26.1	1.75377	NA	0.00185778	6.38425	NA
ETH-1	NA	carbSTD	ETH1	NA		C	NA	2022-05-23	16:45:59	26782	220523_591_AU_3_ETH-1.did	MAT235PLUS MOTU	NA	NA	70	N	Y	1	0.2052	NA				ETH-1, ETH-2, ETH-3	NA	591	4.34803	NA	0.00143908	10.4686	NA	0.00240142	14.1088	NA	0.0119108	20.0198	NA	0.0750621	27.5673	NA	0.97708	-2.82	-4.67	26.1	1.43361	NA	0.00154853	5.75121	NA
ETH-1	NA	carbSTD	ETH1	NA		C	NA	2022-05-25	14:46:12	26827	220525_591_AU_35_ETH-1.did	MAT235PLUS MOTU	NA	NA	70	N	Y	1	0.2052	NA				ETH-1, ETH-2, ETH-3	NA	591	4.67049	NA	0.00158207	11.1298	NA	0.00631193	15.1832	NA	0.0132582	29.3111	NA	0.324243	30.476	NA	1.56629	-2.82	-4.67	26.1	1.75335	NA	0.00153322	6.40933	NA
ETH-2	NA	carbSTD	ETH2	NA		C	NA	2020-02-10	23:45:45	15887	200210_329_SK_21_ETH-2.did	MAT235PLUS MOTU	NA	NA	70	N	Y	1	0.2085	NA	15887	15787	15987	ETH-1, ETH-2, ETH-3	NA	329	-7.245	NA	0.005	-5.386	NA	0.008	-13.19	NA	0.027	-12.316	NA	0.26	-266.157	NA	50.873	-2.82	-4.67	26.1	-10.354	NA	0.005	-10.02	NA
ETH-2	NA	carbSTD	ETH2	NA		C	NA	2020-02-11	14:20:31	15911	200211_329_SK_45_ETH-2.did	MAT235PLUS MOTU	NA	NA	70	N	Y	0	0.2085	NA	15911	15811	16011	ETH-1, ETH-2, ETH-3	NA	329	-7.254	NA	0.003	-5.355	NA	0.006	-13.11	NA	0.025	-7.013	NA	0.37	-126.022	NA	20.206	-2.82	-4.67	26.1	-10.365	NA	0.003	-9.989	NA
ETH-2	NA	carbSTD	ETH2	NA		C	NA	2020-02-13	23:21:27	15928	200213_331_STD_14_ETH-2.did	MAT235PLUS MOTU	NA	NA	70	N	Y	1	0.2085	NA	15928	15828	16028	ETH-1, ETH-2, ETH-3	NA	331	-7.182	NA	0.002	-5.265	NA	0.003	-13.119	NA	0.023	-10.813	NA	0.09	-3.18	NA	1.867	-2.82	-4.67	26.1	-10.291	NA	0.002	-9.9	NA
ETH-2	NA	carbSTD	ETH2	NA		C	NA	2020-02-14	03:37:54	15935	200214_331_STD_21_ETH-2.did	MAT235PLUS MOTU	NA	NA	70	N	Y	1	0.2085	NA	15935	15835	16035	ETH-1, ETH-2, ETH-3	NA	331	-7.25	NA	0.003	-5.393	NA	0.006	-13.253	NA	0.019	-12.142	NA	0.084	-63.345	NA	1.446	-2.82	-4.67	26.1	-10.359	NA	0.003	-10.027	NA
ETH-2	NA	carbSTD	ETH2	NA		C	NA	2020-02-14	06:40:24	15940	200214_331_STD_26_ETH-2.did	MAT235PLUS MOTU	NA	NA	70	N	Y	1	0.2085	NA	15940	15840	16040	ETH-1, ETH-2, ETH-3	NA	331	-7.205	NA	0.004	-5.359	NA	0.007	-13.186	NA	0.019	-12.058	NA	0.13	-61.618	NA	3.595	-2.82	-4.67	26.1	-10.312	NA	0.004	-9.993	NA
ETH-2	NA	carbSTD	ETH2	NA		C	NA	2020-02-14	12:53:14	15947	200214_332_SK_2_ETH-2.did	MAT235PLUS MOTU	NA	NA	70	N	Y	0	0.2085	NA	15947	15847	16047	ETH-1, ETH-2, ETH-3	NA	332	-7.228	NA	0.003	-5.339	NA	0.004	-13.187	NA	0.017	-11.848	NA	0.071	-123.849	NA	5.203	-2.82	-4.67	26.1	-10.338	NA	0.003	-9.973	NA
ETH-2	NA	carbSTD	ETH2	NA		C	NA	2020-02-15	00:18:38	15966	200215_332_SK_21_ETH-2.did	MAT235PLUS MOTU	NA	NA	70	N	Y	0	0.2085	NA	15966	15866	16066	ETH-1, ETH-2, ETH-3	NA	332	-7.238	NA	0.004	-5.387	NA	0.008	-13.267	NA	0.018	-13.025	NA	0.145	-236.695	NA	22.376	-2.82	-4.67	26.1	-10.347	NA	0.004	-10.021	NA
ETH-2	NA	carbSTD	ETH2	NA		C	NA	2020-02-15	14:44:53	15990	200215_332_SK_45_ETH-2.did	MAT235PLUS MOTU	NA	NA	70	N	Y	0	0.2085	NA	15990	15890	16090	ETH-1, ETH-2, ETH-3	NA	332	-7.251	NA	0.004	-5.425	NA	0.008	-13.31	NA	0.017	-12.803	NA	0.175	-277.699	NA	37.394	-2.82	-4.67	26.1	-10.359	NA	0.004	-10.058	NA
ETH-2	NA	carbSTD	ETH2	NA		C	NA	2020-02-17	11:12:08	15993	200217_333_JG_2_ETH-2.did	MAT235PLUS MOTU	NA	NA	70	N	Y	0	0.2085	NA	15993	15893	16093	ETH-1, ETH-2, ETH-3	NA	333	-7.223	NA	0.003	-5.281	NA	0.004	-13.062	NA	0.021	-11.56	NA	0.09	-36.001	NA	2.464	-2.82	-4.67	26.1	-10.335	NA	0.003	-9.915	NA
ETH-2	NA	carbSTD	ETH2	NA		C	NA	2020-02-17	22:47:31	16012	200217_333_JG_21_ETH-2.did	MAT235PLUS MOTU	NA	NA	70	N	Y	0	0.2085	NA	16012	15912	16112	ETH-1, ETH-2, ETH-3	NA	333	-7.262	NA	0.005	-5.395	NA	0.009	-13.319	NA	0.025	-13.512	NA	0.192	-115.423	NA	7.574	-2.82	-4.67	26.1	-10.372	NA	0.005	-10.028	NA
ETH-2	NA	carbSTD	ETH2	NA		C	NA	2020-02-18	13:28:08	16036	200218_333_JG_45_ETH-2.did	MAT235PLUS MOTU	NA	NA	70	N	Y	0	0.2085	NA	16036	15936	16136	ETH-1, ETH-2, ETH-3	NA	333	-7.252	NA	0.003	-5.385	NA	0.006	-13.265	NA	0.018	-11.753	NA	0.108	-59.519	NA	2.29	-2.82	-4.67	26.1	-10.362	NA	0.003	-10.019	NA
ETH-2	NA	carbSTD	ETH2	NA		C	NA	2020-02-18	19:06:49	16041	200218_334_IJK_2_ETH-2.did	MAT235PLUS MOTU	NA	NA	70	N	Y	0	0.2085	NA	16041	15941	16141	ETH-1, ETH-2, ETH-3	NA	334	-7.23	NA	0.003	-5.328	NA	0.004	-13.187	NA	0.017	-12.234	NA	0.076	-120.885	NA	5.571	-2.82	-4.67	26.1	-10.341	NA	0.003	-9.962	NA
ETH-2	NA	carbSTD	ETH2	NA		C	NA	2020-02-19	06:45:03	16060	200219_334_IJK_21_ETH-2.did	MAT235PLUS MOTU	NA	NA	70	N	Y	0	0.2085	NA	16060	15960	16160	ETH-1, ETH-2, ETH-3	NA	334	-7.238	NA	0.003	-5.359	NA	0.005	-13.248	NA	0.017	-12.311	NA	0.112	-115.878	NA	9.938	-2.82	-4.67	26.1	-10.348	NA	0.003	-9.993	NA
ETH-2	NA	carbSTD	ETH2	NA		C	NA	2020-02-19	21:27:16	16084	200219_334_IJK_45_ETH-2.did	MAT235PLUS MOTU	NA	NA	70	N	Y	0	0.2085	NA	16084	15984	16184	ETH-1, ETH-2, ETH-3	NA	334	-7.25	NA	0.005	-5.432	NA	0.009	-13.37	NA	0.016	-12.386	NA	0.203	-167.606	NA	15.139	-2.82	-4.67	26.1	-10.358	NA	0.005	-10.065	NA
ETH-2	NA	carbSTD	ETH2	NA		C	NA	2020-02-20	12:55:35	16087	200220_335_TA_2_ETH-2.did	MAT235PLUS MOTU	NA	NA	70	N	Y	0	0.2085	NA	16087	15987	16187	ETH-1, ETH-2, ETH-3	NA	335	-7.225	NA	0.002	-5.332	NA	0.003	-13.179	NA	0.02	-12.195	NA	0.077	-81.439	NA	2.783	-2.82	-4.67	26.1	-10.335	NA	0.002	-9.966	NA
ETH-2	NA	carbSTD	ETH2	NA		C	NA	2020-02-21	00:41:25	16106	200221_335_TA_21_ETH-2.did	MAT235PLUS MOTU	NA	NA	70	N	Y	0	0.2085	NA	16106	16006	16206	ETH-1, ETH-2, ETH-3	NA	335	-7.259	NA	0.006	-5.402	NA	0.009	-13.298	NA	0.025	-13.335	NA	0.149	-122.127	NA	7.818	-2.82	-4.67	26.1	-10.368	NA	0.006	-10.035	NA
ETH-2	NA	carbSTD	ETH2	NA		C	NA	2020-02-21	12:58:17	16126	200221_335_TA_41_ETH-2.did	MAT235PLUS MOTU	NA	NA	70	N	Y	0	0.2085	NA	16126	16026	16226	ETH-1, ETH-2, ETH-3	NA	335	-7.258	NA	0.004	-5.387	NA	0.007	-13.285	NA	0.024	-12.641	NA	0.169	-103.714	NA	6.264	-2.82	-4.67	26.1	-10.368	NA	0.004	-10.021	NA
ETH-2	NA	carbSTD	ETH2	NA		C	NA	2020-02-21	16:18:51	16129	200221_336_IAM_2_ETH-2.did	MAT235PLUS MOTU	NA	NA	70	N	Y	0	0.2085	NA	16129	16029	16229	ETH-1, ETH-2, ETH-3	NA	336	-7.244	NA	0.005	-5.338	NA	0.008	-13.183	NA	0.019	-12.811	NA	0.147	-189.788	NA	14.933	-2.82	-4.67	26.1	-10.355	NA	0.005	-9.972	NA
ETH-2	NA	carbSTD	ETH2	NA		C	NA	2020-02-24	11:22:08	16141	200224_337_NdW_2_ETH-2.did	MAT235PLUS MOTU	NA	NA	70	N	Y	0	0.2085	NA	16141	16041	16241	ETH-1, ETH-2, ETH-3	NA	337	-7.217	NA	0.003	-5.277	NA	0.006	-13.097	NA	0.021	-11.775	NA	0.1	-77.719	NA	5.766	-2.82	-4.67	26.1	-10.328	NA	0.003	-9.911	NA
ETH-2	NA	carbSTD	ETH2	NA		C	NA	2020-02-25	00:14:52	16160	200225_337_NdW_21_ETH-2.did	MAT235PLUS MOTU	NA	NA	70	N	Y	0	0.2085	NA	16160	16060	16260	ETH-1, ETH-2, ETH-3	NA	337	-7.325	NA	0.006	-5.257	NA	0.009	-13.17	NA	0.023	-12.573	NA	0.159	-92.682	NA	10.353	-2.82	-4.67	26.1	-10.444	NA	0.006	-9.891	NA
ETH-2	NA	carbSTD	ETH2	NA		C	NA	2020-02-25	14:25:08	16183	200225_337_NdW_44_ETH-2.did	MAT235PLUS MOTU	NA	NA	70	N	Y	1	0.2085	NA	16183	16083	16283	ETH-1, ETH-2, ETH-3	NA	337	4.74045	NA	0.00459665	11.4096	NA	0.00856543	15.6282	NA	0.0182651	39.4989	NA	1.03722	-79.921	NA	9.38903	-2.82	-4.67	26.1	1.81767	NA	0.00461075	6.68795	NA
ETH-2	NA	carbSTD	ETH2	NA		C	NA	2020-02-25	18:08:36	16187	200225_338_IJK_2_ETH-2.did	MAT235PLUS MOTU	NA	NA	70	N	Y	0	0.2085	NA	16187	16087	16287	ETH-1, ETH-2, ETH-3	NA	338	-7.19383	NA	0.00597187	-5.29782	NA	0.00968908	-13.1183	NA	0.0250213	-13.0696	NA	0.155358	-202.072	NA	15.4129	-2.82	-4.67	26.1	-10.3027	NA	0.00602635	-9.93197	NA
ETH-2	NA	carbSTD	ETH2	NA		C	NA	2020-02-26	20:12:35	16206	200226_338_IJK_21_ETH-2.did	MAT235PLUS MOTU	NA	NA	70	N	Y	0	0.2085	NA	16206	16106	16306	ETH-1, ETH-2, ETH-3	NA	338	-7.23505	NA	0.00367349	-5.36732	NA	0.00633188	-13.2124	NA	0.0166294	-12.8413	NA	0.109731	-138.82	NA	9.48029	-2.82	-4.67	26.1	-10.3441	NA	0.00370661	-10.0011	NA
ETH-2	NA	carbSTD	ETH2	NA		C	NA	2020-02-27	13:57:59	16230	200227_339_JG_2_ETH-2.did	MAT235PLUS MOTU	NA	NA	70	N	Y	0	0.2085	NA	16230	16130	16330	ETH-1, ETH-2, ETH-3	NA	339	-7.27346	NA	0.0033714	-5.44234	NA	0.00618875	-13.315	NA	0.0231905	-12.1918	NA	0.125559	-68.2984	NA	6.87652	-2.82	-4.67	26.1	-10.3824	NA	0.00340211	-10.0758	NA
ETH-2	NA	carbSTD	ETH2	NA		C	NA	2020-02-28	01:36:06	16249	200228_339_JG_21_ETH-2.did	MAT235PLUS MOTU	NA	NA	70	N	Y	0	0.2085	NA	16249	16149	16349	ETH-1, ETH-2, ETH-3	NA	339	-7.28089	NA	0.00200895	-5.32387	NA	0.00349613	-13.2263	NA	0.0213903	-11.5971	NA	0.0734516	-38.0439	NA	2.40977	-2.82	-4.67	26.1	-10.3947	NA	0.00204941	-9.95773	NA
ETH-2	NA	carbSTD	ETH2	NA		C	NA	2020-02-28	16:40:38	16273	200228_339_JG_45_ETH-2.did	MAT235PLUS MOTU	NA	NA	70	N	Y	1	0.2085	NA	16273	16173	16373	ETH-1, ETH-2, ETH-3	NA	339	-7.14185	NA	0.00214818	-5.03615	NA	0.00349134	-12.8002	NA	0.0154923	-3.13247	NA	0.394888	-35.1653	NA	1.57417	-2.82	-4.67	26.1	-10.2569	NA	0.00219908	-9.67137	NA
ETH-2	NA	carbSTD	ETH2	NA		C	NA	2020-02-28	19:44:13	16276	200228_340_MM_2_ETH-2.did	MAT235PLUS MOTU	NA	NA	70	N	Y	0	0.2085	NA	16276	16176	16376	ETH-1, ETH-2, ETH-3	NA	340	-7.23925	NA	0.00157413	-5.37163	NA	0.00219765	-13.1731	NA	0.0140408	-11.4696	NA	0.0641688	-53.167	NA	3.37206	-2.82	-4.67	26.1	-10.3485	NA	0.0016684	-10.0054	NA
ETH-2	NA	carbSTD	ETH2	NA		C	NA	2020-03-02	14:19:05	16283	200302_341_JG_1_ETH-3.did	MAT235PLUS MOTU	NA	NA	70	N	Y	1	0.2085	NA	16283	16183	16383	ETH-1, ETH-2, ETH-3	NA	341	-7.25214	NA	0.00355905	-5.29099	NA	0.00445666	-12.6774	NA	0.0470887	-19.2165	NA	1.36927	-76.0684	NA	3.51402	-2.82	-4.67	26.1	-10.3652	NA	0.00370819	-9.92503	NA
ETH-2	NA	carbSTD	ETH2	NA		C	NA	2020-03-03	13:58:03	16304	200303_341_JG_22_ETH-3.did	MAT235PLUS MOTU	NA	NA	70	N	Y	1	0.2085	NA	16304	16204	16404	ETH-1, ETH-2, ETH-3	NA	341	-7.04906	NA	0.00700534	-5.07625	NA	0.00784648	-12.4923	NA	0.030111	20.8295	NA	2.71372	120.11	NA	11.11	-2.82	-4.67	26.1	-10.1564	NA	0.00721002	-9.71154	NA
ETH-2	NA	carbSTD	ETH2	NA		C	NA	2020-03-04	04:22:31	16328	200304_341_JG_46_ETH-3.did	MAT235PLUS MOTU	NA	NA	70	N	Y	1	0.2085	NA	16328	16228	16428	ETH-1, ETH-2, ETH-3	NA	341	-7.17414	NA	0.00155133	-5.24642	NA	0.00227985	-12.9949	NA	0.0164184	-10.5398	NA	0.153628	-15.7924	NA	3.17505	-2.82	-4.67	26.1	-10.2836	NA	0.00165096	-9.8808	NA
ETH-2	NA	carbSTD	ETH2	NA		C	NA	2020-03-04	11:56:52	16330	200304_342_JG_2_ETH-2.did	MAT235PLUS MOTU	NA	NA	70	N	Y	0	0.2085	NA	16330	16230	16430	ETH-1, ETH-2, ETH-3	NA	342	-7.25736	NA	0.00205012	-5.3909	NA	0.00320019	-13.2282	NA	0.0147084	-13.0728	NA	0.108247	-125.837	NA	3.86115	-2.82	-4.67	26.1	-10.3671	NA	0.00210159	-10.0246	NA
ETH-2	NA	carbSTD	ETH2	NA		C	NA	2020-03-05	00:04:04	16349	200305_342_JG_21_ETH-2.did	MAT235PLUS MOTU	NA	NA	70	N	Y	0	0.2085	NA	16349	16249	16449	ETH-1, ETH-2, ETH-3	NA	342	-7.29952	NA	0.00239996	-5.46367	NA	0.00364191	-13.3487	NA	0.019685	-12.0528	NA	0.0877169	-54.4216	NA	2.12459	-2.82	-4.67	26.1	-10.4094	NA	0.00245969	-10.097	NA
ETH-2	NA	carbSTD	ETH2	NA		C	NA	2020-03-05	15:20:31	16373	200305_342_JG_45_ETH-2.did	MAT235PLUS MOTU	NA	NA	70	N	Y	0	0.2085	NA	16373	16273	16473	ETH-1, ETH-2, ETH-3	NA	342	-7.24398	NA	0.00154484	-5.36482	NA	0.00299485	-13.1534	NA	0.0177738	-3.9208	NA	0.448491	-11.3972	NA	2.93316	-2.82	-4.67	26.1	-10.3538	NA	0.00162796	-9.99862	NA
ETH-2	NA	carbSTD	ETH2	NA		C	NA	2020-03-06	14:08:18	16376	200306_343_MM_2_ETH-2.did	MAT235PLUS MOTU	NA	NA	70	N	Y	0	0.2085	NA	16376	16276	16476	ETH-1, ETH-2, ETH-3	NA	343	-7.24817	NA	0.00375945	-5.37331	NA	0.00563225	-13.2491	NA	0.0150571	-12.6318	NA	0.132115	-148.034	NA	9.71092	-2.82	-4.67	26.1	-10.3579	NA	0.00382247	-10.0071	NA
ETH-2	NA	carbSTD	ETH2	NA		C	NA	2020-03-07	00:07:13	16392	200307_343_MM_18_HFZ-9_5_3_EV1-4.did	MAT235PLUS MOTU	NA	NA	70	N	Y	0	0.2085	NA	16392	16292	16492	ETH-1, ETH-2, ETH-3	NA	343	-7.18327	NA	0.00362806	-5.26098	NA	0.00579997	-13.0616	NA	0.0186715	-12.7421	NA	0.1668	-129.033	NA	8.10788	-2.82	-4.67	26.1	-10.2928	NA	0.00368372	-9.89529	NA
ETH-2	NA	carbSTD	ETH2	NA		C	NA	2020-03-09	10:46:13	16394	200309_344_NdW_2_ETH-2.did	MAT235PLUS MOTU	NA	NA	70	N	Y	0	0.2085	NA	16394	16294	16494	ETH-1, ETH-2, ETH-3	NA	344	-7.23186	NA	0.00289694	-5.2913	NA	0.00471867	-13.066	NA	0.0169977	-11.9168	NA	0.100059	-32.8385	NA	4.38587	-2.82	-4.67	26.1	-10.3435	NA	0.00294642	-9.92539	NA
ETH-2	NA	carbSTD	ETH2	NA		C	NA	2020-03-09	22:22:47	16413	200309_344_NdW_21_ETH-2.did	MAT235PLUS MOTU	NA	NA	70	N	Y	0	0.2085	NA	16413	16313	16513	ETH-1, ETH-2, ETH-3	NA	344	-7.28115	NA	0.00485418	-5.45974	NA	0.00860771	-13.4422	NA	0.0184907	-14.1221	NA	0.222084	-132.347	NA	8.59585	-2.82	-4.67	26.1	-10.3899	NA	0.00487757	-10.0931	NA
ETH-2	NA	carbSTD	ETH2	NA		C	NA	2020-03-10	15:58:58	16437	200310_344_NdW_45_ETH-2.did	MAT235PLUS MOTU	NA	NA	70	N	Y	0	0.2085	NA	16437	16337	16537	ETH-1, ETH-2, ETH-3	NA	344	-7.14266	NA	0.00241422	-5.20311	NA	0.00394781	-12.9513	NA	0.0165343	-11.7331	NA	0.104505	-65.7612	NA	3.53737	-2.82	-4.67	26.1	-10.2516	NA	0.00245288	-9.83772	NA
ETH-2	NA	carbSTD	ETH2	NA		C	NA	2020-03-10	19:06:11	16440	200310_345_IJK_2_ETH-2.did	MAT235PLUS MOTU	NA	NA	70	N	Y	0	0.2085	NA	16440	16340	16540	ETH-1, ETH-2, ETH-3	NA	345	-7.25383	NA	0.00390698	-5.31439	NA	0.00696883	-13.1686	NA	0.02281	-12.9722	NA	0.149041	-215.472	NA	16.08	-2.82	-4.67	26.1	-10.3661	NA	0.00393966	-9.94835	NA
ETH-2	NA	carbSTD	ETH2	NA		C	NA	2020-03-11	06:50:44	16459	200311_345_IJK_21_ETH-2.did	MAT235PLUS MOTU	NA	NA	70	N	Y	0	0.2085	NA	16459	16359	16559	ETH-1, ETH-2, ETH-3	NA	345	-7.24714	NA	0.00403331	-5.36552	NA	0.00639384	-13.246	NA	0.0198126	-13.0592	NA	0.160782	-164.354	NA	12.6543	-2.82	-4.67	26.1	-10.3571	NA	0.00408769	-9.99931	NA
ETH-2	NA	carbSTD	ETH2	NA		C	NA	2020-03-11	21:26:23	16483	200311_345_IJK_45_ETH-2.did	MAT235PLUS MOTU	NA	NA	70	N	Y	0	0.2085	NA	16483	16383	16583	ETH-1, ETH-2, ETH-3	NA	345	-7.23326	NA	0.00212548	-5.35999	NA	0.00413899	-13.227	NA	0.0199515	-12.6636	NA	0.0868021	-176.685	NA	8.01091	-2.82	-4.67	26.1	-10.3425	NA	0.00215995	-9.99383	NA
ETH-2	NA	carbSTD	ETH2	NA		C	NA	2020-03-12	10:14:59	16486	200312_346_IAM_2_ETH-2.did	MAT235PLUS MOTU	NA	NA	70	N	Y	0	0.2085	NA	16486	16386	16586	ETH-1, ETH-2, ETH-3	NA	346	-7.25596	NA	0.003105	-5.31945	NA	0.00401564	-13.1086	NA	0.016636	-12.2573	NA	0.0729609	-74.7016	NA	3.85144	-2.82	-4.67	26.1	-10.3682	NA	0.00319292	-9.95339	NA
ETH-2	NA	carbSTD	ETH2	NA		C	NA	2020-03-12	23:48:35	16510	200312_346_IAM_26_ETH-2.did	MAT235PLUS MOTU	NA	NA	70	N	Y	0	0.2085	NA	16510	16410	16610	ETH-1, ETH-2, ETH-3	NA	346	-7.26311	NA	0.00458344	-5.38654	NA	0.00653438	-13.2778	NA	0.0189955	-12.8661	NA	0.128227	-114.48	NA	4.987	-2.82	-4.67	26.1	-10.3734	NA	0.00466043	-10.0202	NA
ETH-2	NA	carbSTD	ETH2	NA		C	NA	2020-03-13	19:42:02	16523	200313_347_IAM_2_ETH-2.did	MAT235PLUS MOTU	NA	NA	70	N	Y	0	0.2085	NA	16523	16423	16623	ETH-1, ETH-2, ETH-3	NA	347	-7.2657	NA	0.00426399	-5.36698	NA	0.00586181	-13.295	NA	0.0200689	-12.8426	NA	0.0859435	-91.5863	NA	3.52973	-2.82	-4.67	26.1	-10.3769	NA	0.00434865	-10.0007	NA
ETH-2	NA	carbSTD	ETH2	NA		C	NA	2020-03-14	07:14:44	16542	200314_347_IAM_21_ETH-2.did	MAT235PLUS MOTU	NA	NA	70	N	Y	0	0.2085	NA	16542	16442	16642	ETH-1, ETH-2, ETH-3	NA	347	-7.27192	NA	0.00503192	-5.40566	NA	0.00914978	-13.3509	NA	0.0213839	-14.0083	NA	0.170137	-136.261	NA	6.23486	-2.82	-4.67	26.1	-10.3821	NA	0.00504655	-10.0393	NA
ETH-2	NA	carbSTD	ETH2	NA		C	NA	2020-03-16	11:37:57	16561	200316_348_NdW_2_ETH-2.did	MAT235PLUS MOTU	NA	NA	70	N	Y	1	0.2085	NA	16561	16461	16661	ETH-1, ETH-2, ETH-3	NA	348	4.76273	NA	0.005468	11.4031	NA	0.00868303	15.6857	NA	0.0161563	22.2543	NA	0.378632	-139.481	NA	9.07343	-2.82	-4.67	26.1	1.8417	NA	0.00552985	6.68136	NA
ETH-2	NA	carbSTD	ETH2	NA		C	NA	2020-03-17	16:41:49	16603	200317_348_NdW_44_ETH-2.did	MAT235PLUS MOTU	NA	NA	70	N	Y	0	0.2085	NA	16603	16503	16703	ETH-1, ETH-2, ETH-3	NA	348	-7.27054	NA	0.00605661	-5.35	NA	0.0108444	-13.2643	NA	0.0209317	-13.7233	NA	0.197249	-149.981	NA	8.11819	-2.82	-4.67	26.1	-10.3827	NA	0.00607943	-9.98379	NA
ETH-2	NA	carbSTD	ETH2	NA		C	NA	2020-03-19	17:28:02	16607	200319_349_IJK_2_ETH-2.did	MAT235PLUS MOTU	NA	NA	70	N	Y	0	0.2085	NA	16607	16507	16707	ETH-1, ETH-2, ETH-3	NA	349	-7.24937	NA	0.00381282	-5.3899	NA	0.00698447	-13.1886	NA	0.0140616	-12.7752	NA	0.135332	-149.512	NA	7.76379	-2.82	-4.67	26.1	-10.3586	NA	0.0038332	-10.0236	NA
ETH-2	NA	carbSTD	ETH2	NA		C	NA	2020-03-20	05:12:20	16626	200320_349_IJK_21_ETH-2.did	MAT235PLUS MOTU	NA	NA	70	N	Y	0	0.2085	NA	16626	16526	16726	ETH-1, ETH-2, ETH-3	NA	349	-7.26436	NA	0.00298426	-5.40991	NA	0.00410418	-13.3126	NA	0.0221729	-12.1712	NA	0.0822918	-71.5931	NA	4.48482	-2.82	-4.67	26.1	-10.3738	NA	0.003062	-10.0435	NA
ETH-2	NA	carbSTD	ETH2	NA		C	NA	2020-03-20	19:56:46	16650	200320_349_IJK_45_ETH-2.did	MAT235PLUS MOTU	NA	NA	70	N	Y	0	0.2085	NA	16650	16550	16750	ETH-1, ETH-2, ETH-3	NA	349	-7.27095	NA	0.00429787	-5.43258	NA	0.00807132	-13.3474	NA	0.0209835	-12.6876	NA	0.167883	-151.278	NA	8.52544	-2.82	-4.67	26.1	-10.38	NA	0.00430263	-10.0661	NA
ETH-2	NA	carbSTD	ETH2	NA		C	NA	2020-03-23	14:42:20	16654	200323_350_MM_2_ETH-2.did	MAT235PLUS MOTU	NA	NA	70	N	Y	0	0.2085	NA	16654	16554	16754	ETH-1, ETH-2, ETH-3	NA	350	-7.25295	NA	0.0022686	-5.3369	NA	0.00459274	-13.2281	NA	0.0191948	-12.4747	NA	0.153276	-358.126	NA	104.227	-2.82	-4.67	26.1	-10.3644	NA	0.00227805	-9.97078	NA
ETH-2	NA	carbSTD	ETH2	NA		C	NA	2020-03-24	02:32:39	16673	200324_350_MM_21_ETH-2.did	MAT235PLUS MOTU	NA	NA	70	N	Y	0	0.2085	NA	16673	16573	16773	ETH-1, ETH-2, ETH-3	NA	350	-7.27668	NA	0.00488701	-5.40876	NA	0.00938465	-13.3303	NA	0.0187254	-13.353	NA	0.198329	-579.724	NA	122.842	-2.82	-4.67	26.1	-10.387	NA	0.00488554	-10.0423	NA
ETH-2	NA	carbSTD	ETH2	NA		C	NA	2020-03-24	16:54:18	16697	200324_350_MM_45_ETH-2.did	MAT235PLUS MOTU	NA	NA	70	N	Y	0	0.2085	NA	16697	16597	16797	ETH-1, ETH-2, ETH-3	NA	350	-7.25457	NA	0.00408574	-5.38724	NA	0.00782162	-13.2462	NA	0.0207424	-11.9733	NA	0.251307	-314.359	NA	71.1703	-2.82	-4.67	26.1	-10.3642	NA	0.00408566	-10.0209	NA
ETH-2	NA	carbSTD	ETH2	NA		C	NA	2020-03-25	15:25:56	16700	200325_351_IJK_2_ETH-2.did	MAT235PLUS MOTU	NA	NA	70	N	Y	0	0.2085	NA	16700	16600	16800	ETH-1, ETH-2, ETH-3	NA	349	-7.24144	NA	0.00352223	-5.32502	NA	0.00564414	-13.1296	NA	0.0153031	-12.4388	NA	0.0773667	-93.6539	NA	3.27125	-2.82	-4.67	26.1	-10.3525	NA	0.00357125	-9.95897	NA
ETH-2	NA	carbSTD	ETH2	NA		C	NA	2020-04-03	15:15:32	16774	200403_352_MM_2_ETH-2.did	MAT235PLUS MOTU	NA	NA	70	N	Y	0	0.2085	NA	16774	16674	16874	ETH-1, ETH-2, ETH-3	NA	352	-7.2209	NA	0.00318476	-5.28524	NA	0.00512927	-13.1307	NA	0.0127524	-11.602	NA	0.184658	204.419	NA	125.335	-2.82	-4.67	26.1	-10.3321	NA	0.00323355	-9.91938	NA
ETH-2	NA	carbSTD	ETH2	NA		C	NA	2020-04-04	02:48:45	16793	200404_352_MM_21_ETH-2.did	MAT235PLUS MOTU	NA	NA	70	N	Y	1	0.2085	NA	16793	16693	16893	ETH-1, ETH-2, ETH-3	NA	352	-8.37037	NA	0.017695	-7.03754	NA	0.0240292	-15.9285	NA	0.0386874	-74.2311	NA	0.74798	-959.182	NA	13.6086	-2.82	-4.67	26.1	-11.4942	NA	0.0180067	-11.6627	NA
ETH-2	NA	carbSTD	ETH2	NA		C	NA	2020-04-04	17:06:29	16817	200404_352_MM_45_ETH-2.did	MAT235PLUS MOTU	NA	NA	70	N	Y	0	0.2085	NA	16817	16717	16917	ETH-1, ETH-2, ETH-3	NA	352	-7.18589	NA	0.00284018	-5.2642	NA	0.00540643	-13.1115	NA	0.0176177	-11.2706	NA	0.205801	-299.583	NA	468.277	-2.82	-4.67	26.1	-10.2955	NA	0.00286378	-9.89849	NA
ETH-2	NA	carbSTD	ETH2	NA		C	NA	2020-04-07	15:39:20	16823	200407_353_MM_1_ETH-2.did	MAT235PLUS MOTU	NA	NA	70	N	Y	0	0.2085	NA	16823	16723	16923	ETH-1, ETH-2, ETH-3	NA	353	-7.23981	NA	0.00212416	-5.34412	NA	0.00356269	-13.1995	NA	0.014704	-11.4366	NA	0.140051	-913.783	NA	868.237	-2.82	-4.67	26.1	-10.3501	NA	0.00218788	-9.978	NA
ETH-2	NA	carbSTD	ETH2	NA		C	NA	2020-04-08	02:40:33	16841	200408_353_MM_19_ETH-2.did	MAT235PLUS MOTU	NA	NA	70	N	Y	0	0.2085	NA	16841	16741	16941	ETH-1, ETH-2, ETH-3	NA	353	-7.25137	NA	0.00176931	-5.35637	NA	0.00361626	-13.2571	NA	0.0177667	-12.1072	NA	0.125032	-79.9299	NA	10.6641	-2.82	-4.67	26.1	-10.362	NA	0.00180325	-9.99018	NA
ETH-2	NA	carbSTD	ETH2	NA		C	NA	2020-04-08	16:53:43	16864	200408_353_MM_42_ETH-2.did	MAT235PLUS MOTU	NA	NA	70	N	Y	0	0.2085	NA	16864	16764	16964	ETH-1, ETH-2, ETH-3	NA	353	-7.32018	NA	0.0035999	-5.58766	NA	0.00671859	-13.5109	NA	0.0202062	-12.5213	NA	0.206382	51.9878	NA	463.834	-2.82	-4.67	26.1	-10.4269	NA	0.00360988	-10.2205	NA
ETH-2	NA	carbSTD	ETH2	NA		C	NA	2020-04-10	13:51:32	16867	200410_354_MM_2_ETH-2.did	MAT235PLUS MOTU	NA	NA	70	N	Y	0	0.2085	NA	16867	16767	16967	ETH-1, ETH-2, ETH-3	NA	354	-7.32522	NA	0.00292747	-5.59143	NA	0.0062399	-13.5158	NA	0.0203128	-13.1364	NA	0.0924393	-133.769	NA	5.71755	-2.82	-4.67	26.1	-10.4321	NA	0.0029198	-10.2242	NA
ETH-2	NA	carbSTD	ETH2	NA		C	NA	2020-04-11	01:30:07	16886	200411_354_MM_21_ETH-2.did	MAT235PLUS MOTU	NA	NA	70	N	Y	0	0.2085	NA	16886	16786	16986	ETH-1, ETH-2, ETH-3	NA	354	-7.26429	NA	0.00389712	-5.40331	NA	0.00640037	-13.3314	NA	0.0165594	-13.4665	NA	0.118311	-163.341	NA	5.51463	-2.82	-4.67	26.1	-10.374	NA	0.00393901	-10.0369	NA
ETH-2	NA	carbSTD	ETH2	NA		C	NA	2020-04-11	16:07:49	16910	200411_354_MM_45_ETH-2.did	MAT235PLUS MOTU	NA	NA	70	N	Y	0	0.2085	NA	16910	16810	17010	ETH-1, ETH-2, ETH-3	NA	354	-7.14018	NA	0.00275125	-5.21096	NA	0.00397689	-12.9678	NA	0.0235318	-9.45811	NA	0.201625	-29.0589	NA	4.26222	-2.82	-4.67	26.1	-10.2487	NA	0.00283083	-9.84555	NA
ETH-2	NA	carbSTD	ETH2	NA		C	NA	2020-04-16	13:33:43	16913	200416_355_MM_2_ETH-2.did	MAT235PLUS MOTU	NA	NA	70	N	Y	0	0.2085	NA	16913	16813	17013	ETH-1, ETH-2, ETH-3	NA	355	-7.23073	NA	0.00258937	-5.33419	NA	0.00440685	-13.1971	NA	0.0161385	-12.9285	NA	0.098285	-143.792	NA	3.13606	-2.82	-4.67	26.1	-10.3407	NA	0.00262517	-9.96813	NA
ETH-2	NA	carbSTD	ETH2	NA		C	NA	2020-04-17	00:06:48	16932	200417_355_MM_21_ETH-2.did	MAT235PLUS MOTU	NA	NA	70	N	Y	0	0.2085	NA	16932	16832	17032	ETH-1, ETH-2, ETH-3	NA	355	-7.23559	NA	0.00209454	-5.35288	NA	0.00405104	-13.2295	NA	0.020037	-12.3791	NA	0.0948022	-82.6066	NA	2.31667	-2.82	-4.67	26.1	-10.3452	NA	0.00211283	-9.98673	NA
ETH-2	NA	carbSTD	ETH2	NA		C	NA	2020-04-17	18:41:31	16957	200417_356_MM_2_ETH-2.did	MAT235PLUS MOTU	NA	NA	70	N	Y	0	0.2085	NA	16957	16857	17057	ETH-1, ETH-2, ETH-3	NA	356	-7.24739	NA	0.00403217	-5.41389	NA	0.00767067	-13.2935	NA	0.0184907	-13.4752	NA	0.124286	-109.844	NA	5.45951	-2.82	-4.67	26.1	-10.3556	NA	0.00403758	-10.0475	NA
ETH-2	NA	carbSTD	ETH2	NA		C	NA	2020-04-18	20:41:28	17000	200418_356_MM_45_ETH-2.did	MAT235PLUS MOTU	NA	NA	70	N	Y	0	0.2085	NA	17000	16900	17100	ETH-1, ETH-2, ETH-3	NA	356	-7.26804	NA	0.00207676	-5.43195	NA	0.00288607	-13.3102	NA	0.0234793	-11.6162	NA	0.118971	-42.0397	NA	2.67342	-2.82	-4.67	26.1	-10.377	NA	0.00213329	-10.0655	NA
ETH-2	NA	carbSTD	ETH2	NA		C	NA	2020-04-21	00:56:43	17022	200421_357_MM_21_ETH-2.did	MAT235PLUS MOTU	NA	NA	70	N	Y	0	0.2085	NA	17022	16922	17122	ETH-1, ETH-2, ETH-3	NA	357	-7.3213	NA	0.0019008	-5.57161	NA	0.00324594	-13.5635	NA	0.0197091	-12.4025	NA	0.0753087	-65.6944	NA	3.12176	-2.82	-4.67	26.1	-10.4286	NA	0.00195624	-10.2045	NA
ETH-2	NA	carbSTD	ETH2	NA		C	NA	2020-04-21	15:31:11	17046	200421_357_MM_45_ETH-2.did	MAT235PLUS MOTU	NA	NA	70	N	Y	0	0.2085	NA	17046	16946	17146	ETH-1, ETH-2, ETH-3	NA	357	-7.33883	NA	0.00390379	-5.64685	NA	0.00705409	-13.6001	NA	0.0186919	-12.4737	NA	0.153731	-98.8979	NA	4.31143	-2.82	-4.67	26.1	-10.4446	NA	0.00391813	-10.2794	NA
ETH-2	NA	carbSTD	ETH2	NA		C	NA	2020-04-24	11:21:49	17049	200423_358a_MM_2_ETH-2.did	MAT235PLUS MOTU	NA	NA	70	N	Y	0	0.2085	NA	17049	16949	17149	ETH-1, ETH-2, ETH-3	NA	358	-7.24205	NA	0.00214709	-5.33864	NA	0.00274793	-13.1109	NA	0.0140499	-11.7794	NA	0.142421	77.8856	NA	42.9082	-2.82	-4.67	26.1	-10.3527	NA	0.00222425	-9.97254	NA
ETH-2	NA	carbSTD	ETH2	NA		C	NA	2020-04-24	23:40:31	17068	200423_358a_MM_21_ETH-2.did	MAT235PLUS MOTU	NA	NA	70	N	Y	0	0.2085	NA	17068	16968	17168	ETH-1, ETH-2, ETH-3	NA	358	-7.21802	NA	0.00213458	-5.27047	NA	0.0040467	-13.0327	NA	0.019601	-10.6164	NA	0.186094	29.9177	NA	243.501	-2.82	-4.67	26.1	-10.3295	NA	0.00217136	-9.90467	NA
ETH-2	NA	carbSTD	ETH2	NA		C	NA	2020-04-29	05:46:56	17093	200425_358a_MM_23_HFZ-2_7_7_SV2.did	MAT235PLUS MOTU	NA	NA	70	N	Y	0	0.2085	NA	17093	16993	17193	ETH-1, ETH-2, ETH-3	NA	358	-7.15872	NA	0.00275649	-5.25882	NA	0.00521533	-13.041	NA	0.0163505	-11.308	NA	0.210859	207.421	NA	30.1169	-2.82	-4.67	26.1	-10.2667	NA	0.00277289	-9.89319	NA
ETH-2	NA	carbSTD	ETH2	NA		C	NA	2020-04-30	15:05:42	17095	200428_358b_MM_2_HFZ-35_3-EV4.did	MAT235PLUS MOTU	NA	NA	70	N	Y	0	0.2085	NA	17095	16995	17195	ETH-1, ETH-2, ETH-3	NA	359	-7.23453	NA	0.00190566	-5.32734	NA	0.00233482	-13.1053	NA	0.0171735	-12.1029	NA	0.0594892	-91.7014	NA	2.67875	-2.82	-4.67	26.1	-10.3451	NA	0.00199584	-9.96129	NA
ETH-2	NA	carbSTD	ETH2	NA		C	NA	2020-05-01	02:31:31	17114	200429_358b_MM_21_ETH-3.did	MAT235PLUS MOTU	NA	NA	70	N	Y	0	0.2085	NA	17114	17014	17214	ETH-1, ETH-2, ETH-3	NA	359	-7.25878	NA	0.00319215	-5.43074	NA	0.00523784	-13.3756	NA	0.0174221	-12.5702	NA	0.120789	-77.6075	NA	4.81792	-2.82	-4.67	26.1	-10.3671	NA	0.00324379	-10.0643	NA
ETH-2	NA	carbSTD	ETH2	NA		C	NA	2020-05-02	01:55:50	17138	200501_359a_MM_22_HFZ-2_7_7_SV2.did	MAT235PLUS MOTU	NA	NA	70	N	Y	1	0.2085	NA	17138	17038	17238	ETH-1, ETH-2, ETH-3	NA	359	-7.16556	NA	0.00224092	-5.19075	NA	0.00295867	-12.8631	NA	0.0287933	-10.7126	NA	0.126485	0.948978	NA	6.50852	-2.82	-4.67	26.1	-10.2765	NA	0.00238765	-9.82535	NA
ETH-2	NA	carbSTD	ETH2	NA		C	NA	2020-05-08	17:16:55	17164	200508_360a_MM_2_ETH-2.did	MAT235PLUS MOTU	NA	NA	70	N	Y	1	0.2085	NA	17164	17064	17264	ETH-1, ETH-2, ETH-3	NA	360	3.80998	NA	0.00303969	7.29297	NA	0.00394098	11.3907	NA	0.0337374	15.2184	NA	0.203327	-74.669	NA	45.9104	-2.82	-4.67	26.1	0.976715	NA	0.00317059	2.58834	NA
ETH-2	NA	carbSTD	ETH2	NA		C	NA	2020-05-09	04:37:24	17183	200509_360a_MM_21_ETH-2.did	MAT235PLUS MOTU	NA	NA	70	N	Y	0	0.2085	NA	17183	17083	17283	ETH-1, ETH-2, ETH-3	NA	360	-7.33952	NA	0.00162088	-5.60856	NA	0.00290193	-13.5673	NA	0.0181636	-12.2287	NA	0.0839631	-53.9593	NA	2.52084	-2.82	-4.67	26.1	-10.4467	NA	0.00166874	-10.2413	NA
ETH-2	NA	carbSTD	ETH2	NA		C	NA	2020-05-11	15:22:11	17186	200511_361_MM_1_ETH-2.did	MAT235PLUS MOTU	NA	NA	70	N	Y	1	0.2085	NA	17186	17086	17286	ETH-1, ETH-2, ETH-3	NA	361	-6.8284	NA	0.00402863	-3.93728	NA	0.00731588	-10.601	NA	0.0413157	-8.57688	NA	0.226448	-452.622	NA	55.5084	-2.82	-4.67	26.1	-9.96296	NA	0.00412267	-8.57721	NA
ETH-2	NA	carbSTD	ETH2	NA		C	NA	2020-05-15	17:43:54	17211	200515_362_IAM_3_ETH-2.did	MAT235PLUS MOTU	NA	NA	70	N	Y	0	0.2085	NA	17211	17111	17311	ETH-1, ETH-2, ETH-3	NA	362	-7.1152	NA	0.00194234	-5.12128	NA	0.00295685	-12.8625	NA	0.0252469	-10.6717	NA	0.0903969	-33.6846	NA	3.5402	-2.82	-4.67	26.1	-10.2253	NA	0.00203787	-9.75625	NA
ETH-2	NA	carbSTD	ETH2	NA		C	NA	2020-05-16	04:43:33	17229	200516_362_IAM_21_ETH-2.did	MAT235PLUS MOTU	NA	NA	70	N	Y	0	0.2085	NA	17229	17129	17329	ETH-1, ETH-2, ETH-3	NA	362	-7.12821	NA	0.00153561	-5.12956	NA	0.00247507	-12.8326	NA	0.0181229	-11.0065	NA	0.0825182	-40.4323	NA	2.5218	-2.82	-4.67	26.1	-10.2389	NA	0.00161273	-9.76447	NA
ETH-2	NA	carbSTD	ETH2	NA		C	NA	2020-05-18	13:39:36	17234	200518_363_IAM_3_ETH-2.did	MAT235PLUS MOTU	NA	NA	70	N	Y	0	0.2085	NA	17234	17134	17334	ETH-1, ETH-2, ETH-3	NA	363	-7.14105	NA	0.00140281	-5.15163	NA	0.00233737	-12.9031	NA	0.0182825	-11.2108	NA	0.0849126	-27.558	NA	3.0877	-2.82	-4.67	26.1	-10.2518	NA	0.00147421	-9.78644	NA
ETH-2	NA	carbSTD	ETH2	NA		C	NA	2020-05-19	01:16:13	17253	200519_363_IAM_22_ETH-2.did	MAT235PLUS MOTU	NA	NA	70	N	Y	0	0.2085	NA	17253	17153	17353	ETH-1, ETH-2, ETH-3	NA	363	-7.23397	NA	0.0016137	-5.31616	NA	0.00198703	-13.1295	NA	0.0178214	-11.6312	NA	0.0561531	-37.4178	NA	1.90694	-2.82	-4.67	26.1	-10.3449	NA	0.00168816	-9.95015	NA
ETH-2	NA	carbSTD	ETH2	NA		C	NA	2020-05-19	16:37:11	17256	200519_364_IAM_2_ETH-1.did	MAT235PLUS MOTU	NA	NA	70	N	Y	0	0.2085	NA	17256	17156	17356	ETH-1, ETH-2, ETH-3	NA	364	-7.1512	NA	0.00152338	-5.12558	NA	0.00288928	-12.8966	NA	0.0140297	-11.9154	NA	0.0647927	-99.2881	NA	2.94714	-2.82	-4.67	26.1	-10.2636	NA	0.00156236	-9.76045	NA
ETH-2	NA	carbSTD	ETH2	NA		C	NA	2020-05-20	04:07:57	17275	200520_364_IAM_21_ETH-2.did	MAT235PLUS MOTU	NA	NA	70	N	Y	1	0.2085	NA	17275	17175	17375	ETH-1, ETH-2, ETH-3	NA	364	-6.97597	NA	0.00157317	-4.76445	NA	0.00362521	-12.4427	NA	0.0207811	-9.50944	NA	0.136329	66.097	NA	4.41177	-2.82	-4.67	26.1	-10.0899	NA	0.00170321	-9.40103	NA
ETH-2	NA	carbSTD	ETH2	NA		C	NA	2020-05-26	15:00:15	17280	200526_365_IAM_3_ETH-2.did	MAT235PLUS MOTU	NA	NA	70	N	Y	1	0.2085	NA	17280	17180	17380	ETH-1, ETH-2, ETH-3	NA	365	4.73958	NA	0.00160058	11.4135	NA	0.00286563	15.6542	NA	0.0199668	21.7011	NA	0.0797651	2.61045	NA	4.21726	-2.82	-4.67	26.1	1.81661	NA	0.00169381	6.69177	NA
ETH-2	NA	carbSTD	ETH2	NA		C	NA	2020-05-29	17:38:59	17302	200528_366_IAM_2_ETH-2.did	MAT235PLUS MOTU	NA	NA	70	N	Y	0	0.2085	NA	17302	17202	17402	ETH-1, ETH-2, ETH-3	NA	366	-7.20836	NA	0.00134109	-5.2885	NA	0.00221812	-13.0076	NA	0.0207478	-10.5785	NA	0.0627716	-23.212	NA	2.25655	-2.82	-4.67	26.1	-10.3186	NA	0.00141264	-9.92265	NA
ETH-2	NA	carbSTD	ETH2	NA		C	NA	2020-06-02	13:55:10	17328	200602_367_IAM_2_ETH-2.did	MAT235PLUS MOTU	NA	NA	70	N	Y	0	0.2085	NA	17328	17228	17428	ETH-1, ETH-2, ETH-3	NA	367	-7.31876	NA	0.00146533	-5.53081	NA	0.00220745	-13.4371	NA	0.0205759	-11.6447	NA	0.15509	187.587	NA	116.279	-2.82	-4.67	26.1	-10.4274	NA	0.00152186	-10.1638	NA
ETH-2	NA	carbSTD	ETH2	NA		C	NA	2020-06-02	17:18:42	17334	200602_367_IAM_8_ETH-2.did	MAT235PLUS MOTU	NA	NA	70	N	Y	0	0.2085	NA	17334	17234	17434	ETH-1, ETH-2, ETH-3	NA	367	-7.20573	NA	0.00177862	-5.29874	NA	0.00252294	-13.1385	NA	0.0160125	-10.5875	NA	0.137128	130.518	NA	130.542	-2.82	-4.67	26.1	-10.3154	NA	0.00185387	-9.93287	NA
ETH-2	NA	carbSTD	ETH2	NA		C	NA	2020-06-03	07:51:26	17358	200603_367_IAM_32_ETH-2.did	MAT235PLUS MOTU	NA	NA	70	N	Y	0	0.2085	NA	17358	17258	17458	ETH-1, ETH-2, ETH-3	NA	367	-7.22477	NA	0.00211662	-5.28144	NA	0.00304065	-13.1114	NA	0.0177087	-10.7915	NA	0.183233	-321.029	NA	390.944	-2.82	-4.67	26.1	-10.3363	NA	0.00220929	-9.91558	NA
ETH-2	NA	carbSTD	ETH2	NA		C	NA	2020-06-04	15:03:08	17361	200604_368_IAM_2_ETH-2.did	MAT235PLUS MOTU	NA	NA	70	N	Y	0	0.2085	NA	17361	17261	17461	ETH-1, ETH-2, ETH-3	NA	368	-7.22436	NA	0.001478	-5.28577	NA	0.00225875	-13.11	NA	0.0171781	-11.6849	NA	0.0612553	-73.7311	NA	2.29376	-2.82	-4.67	26.1	-10.3357	NA	0.00154231	-9.91989	NA
ETH-2	NA	carbSTD	ETH2	NA		C	NA	2020-06-05	02:09:46	17380	200605_368_IAM_21_ETH-2.did	MAT235PLUS MOTU	NA	NA	70	N	Y	0	0.2085	NA	17380	17280	17480	ETH-1, ETH-2, ETH-3	NA	368	-7.24443	NA	0.00140135	-5.35445	NA	0.00286785	-13.2366	NA	0.0178549	-12.1984	NA	0.0647751	-63.6148	NA	1.60161	-2.82	-4.67	26.1	-10.3546	NA	0.00146044	-9.98828	NA
ETH-2	NA	carbSTD	ETH2	NA		C	NA	2020-06-09	16:38:13	17407	200609_369_TA_2_ETH-2.did	MAT235PLUS MOTU	NA	NA	70	N	Y	0	0.2085	NA	17407	17307	17507	ETH-1, ETH-2, ETH-3	NA	369	-7.25398	NA	0.00158395	-5.40061	NA	0.00276569	-13.274	NA	0.0166169	-12.5569	NA	0.0761314	-112.531	NA	2.79584	-2.82	-4.67	26.1	-10.3631	NA	0.0016184	-10.0343	NA
ETH-2	NA	carbSTD	ETH2	NA		C	NA	2020-06-10	04:27:58	17426	200610_369_TA_21_ETH-2.did	MAT235PLUS MOTU	NA	NA	70	N	Y	0	0.2085	NA	17426	17326	17526	ETH-1, ETH-2, ETH-3	NA	369	-7.24097	NA	0.00138203	-5.42314	NA	0.00327137	-13.2584	NA	0.0160178	-12.427	NA	0.0676526	-71.0005	NA	1.81528	-2.82	-4.67	26.1	-10.3484	NA	0.00139056	-10.0567	NA
ETH-2	NA	carbSTD	ETH2	NA		C	NA	2020-06-10	15:13:33	17444	200610_369_TA_2_39_ETH-2.did	MAT235PLUS MOTU	NA	NA	70	N	Y	0	0.2085	NA	17444	17344	17544	ETH-1, ETH-2, ETH-3	NA	369	-7.2283	NA	0.00176765	-5.34951	NA	0.00308668	-13.2118	NA	0.0146471	-12.0704	NA	0.0598412	-48.7906	NA	2.0439	-2.82	-4.67	26.1	-10.3376	NA	0.00180286	-9.98339	NA
ETH-2	NA	carbSTD	ETH2	NA		C	NA	2020-06-11	11:23:25	17447	200611_370_IJK_2_ETH-2.did	MAT235PLUS MOTU	NA	NA	70	N	Y	0	0.2085	NA	17447	17347	17547	ETH-1, ETH-2, ETH-3	NA	370	-7.31493	NA	0.00185207	-5.61755	NA	0.00246675	-13.5471	NA	0.0177054	-12.7097	NA	0.0720772	-96.6768	NA	2.03345	-2.82	-4.67	26.1	-10.4202	NA	0.00191826	-10.2503	NA
ETH-2	NA	carbSTD	ETH2	NA		C	NA	2020-06-11	21:06:25	17463	200611_370_IJK_18_ETH-2.did	MAT235PLUS MOTU	NA	NA	70	N	Y	0	0.2085	NA	17463	17363	17563	ETH-1, ETH-2, ETH-3	NA	370	-7.22733	NA	0.00161077	-5.37659	NA	0.00292592	-13.2006	NA	0.0143857	-11.7425	NA	0.0624911	-35.2468	NA	2.60549	-2.82	-4.67	26.1	-10.3356	NA	0.00168365	-10.0104	NA
ETH-2	NA	carbSTD	ETH2	NA		C	NA	2020-06-12	13:42:42	17490	200612_370_IJK_45_ETH-2.did	MAT235PLUS MOTU	NA	NA	70	N	Y	0	0.2085	NA	17490	17390	17590	ETH-1, ETH-2, ETH-3	NA	370	-7.2211	NA	0.00125604	-5.35678	NA	0.00238212	-13.1379	NA	0.0160569	-11.2849	NA	0.0774973	-8.17399	NA	2.38232	-2.82	-4.67	26.1	-10.3296	NA	0.00131247	-9.99066	NA
ETH-2	NA	carbSTD	ETH2	NA		C	NA	2020-06-12	17:06:55	17493	200612_371_NdW_2_ETH-2.did	MAT235PLUS MOTU	NA	NA	70	N	Y	0	0.2085	NA	17493	17393	17593	ETH-1, ETH-2, ETH-3	NA	371	-7.25415	NA	0.0016219	-5.34424	NA	0.00268024	-13.1859	NA	0.02058	-11.7964	NA	0.0744156	-157.208	NA	11.6719	-2.82	-4.67	26.1	-10.3654	NA	0.00168575	-9.97809	NA
ETH-2	NA	carbSTD	ETH2	NA		C	NA	2020-06-13	02:51:29	17509	200613_371_NdW_18_ETH-2.did	MAT235PLUS MOTU	NA	NA	70	N	Y	0	0.2085	NA	17509	17409	17609	ETH-1, ETH-2, ETH-3	NA	371	-7.27084	NA	0.00153623	-5.45972	NA	0.00370453	-13.3543	NA	0.0151499	-11.8794	NA	0.0993044	-61.4099	NA	8.21711	-2.82	-4.67	26.1	-10.3789	NA	0.00157152	-10.0931	NA
ETH-2	NA	carbSTD	ETH2	NA		C	NA	2020-06-13	18:17:52	17534	200613_371_NdW_43_ETH-3.did	MAT235PLUS MOTU	NA	NA	70	N	Y	0	0.2085	NA	17534	17434	17634	ETH-1, ETH-2, ETH-3	NA	371	-7.27665	NA	0.00143704	-5.43061	NA	0.0024469	-13.2934	NA	0.0203609	-11.2053	NA	0.0726173	23.1689	NA	5.29166	-2.82	-4.67	26.1	-10.3862	NA	0.00152181	-10.0641	NA
ETH-2	NA	carbSTD	ETH2	NA		C	NA	2020-06-15	11:44:03	17539	200615_372_IJK_2_ETH-2.did	MAT235PLUS MOTU	NA	NA	70	N	Y	0	0.2085	NA	17539	17439	17639	ETH-1, ETH-2, ETH-3	NA	372	-7.05953	NA	0.00224429	-5.10041	NA	0.00344602	-12.799	NA	0.0179108	-10.5887	NA	0.182397	52.2626	NA	222.623	-2.82	-4.67	26.1	-10.1667	NA	0.00232696	-9.73558	NA
ETH-2	NA	carbSTD	ETH2	NA		C	NA	2020-06-15	21:29:42	17555	200615_372_IJK_18_ETH-2.did	MAT235PLUS MOTU	NA	NA	70	N	Y	0	0.2085	NA	17555	17455	17655	ETH-1, ETH-2, ETH-3	NA	372	-6.92664	NA	0.00160885	-4.98389	NA	0.00305923	-12.5963	NA	0.0200514	-10.2984	NA	0.154343	-89.8338	NA	24.7315	-2.82	-4.67	26.1	-10.0291	NA	0.00165	-9.61978	NA
ETH-2	NA	carbSTD	ETH2	NA		C	NA	2020-06-16	13:26:12	17582	200616_372_IJK_45_ETH-2.did	MAT235PLUS MOTU	NA	NA	70	N	Y	0	0.2085	NA	17582	17482	17682	ETH-1, ETH-2, ETH-3	NA	372	-7.08972	NA	0.00121137	-5.28413	NA	0.00223516	-12.9328	NA	0.0158156	-11.8867	NA	0.148984	11.0083	NA	325.645	-2.82	-4.67	26.1	-10.1921	NA	0.00128577	-9.91857	NA
ETH-2	NA	carbSTD	ETH2	NA		C	NA	2020-06-16	17:45:36	17586	200616_373_NdW_3_ETH-2.did	MAT235PLUS MOTU	NA	NA	70	N	Y	0	0.2085	NA	17586	17486	17686	ETH-1, ETH-2, ETH-3	NA	373	-7.40212	NA	0.00156515	-5.69818	NA	0.00293569	-13.6848	NA	0.0212501	-11.8624	NA	0.0776625	-37.4215	NA	6.60985	-2.82	-4.67	26.1	-10.5102	NA	0.00166041	-10.3304	NA
ETH-2	NA	carbSTD	ETH2	NA		C	NA	2020-06-17	02:53:10	17601	200617_373_NdW_18_ETH-2.did	MAT235PLUS MOTU	NA	NA	70	N	Y	0	0.2085	NA	17601	17501	17701	ETH-1, ETH-2, ETH-3	NA	373	-7.24127	NA	0.0021821	-5.31012	NA	0.00262605	-13.1686	NA	0.0187555	-11.0482	NA	0.0958206	-5.33462	NA	6.17592	-2.82	-4.67	26.1	-10.3529	NA	0.00226936	-9.94412	NA
ETH-2	NA	carbSTD	ETH2	NA		C	NA	2020-06-17	18:40:23	17627	200617_373_NdW_44_ETH-2.did	MAT235PLUS MOTU	NA	NA	70	N	Y	0	0.2085	NA	17627	17527	17727	ETH-1, ETH-2, ETH-3	NA	373	-7.31065	NA	0.00126127	-5.51893	NA	0.00248347	-13.3676	NA	0.0208375	-11.6216	NA	0.0758216	8.31172	NA	5.78365	-2.82	-4.67	26.1	-10.4192	NA	0.00136369	-10.152	NA
ETH-2	NA	carbSTD	ETH2	NA		C	NA	2020-06-18	12:18:28	17631	200618_374_JG_2_ETH-2.did	MAT235PLUS MOTU	NA	NA	70	N	Y	0	0.2085	NA	17631	17531	17731	ETH-1, ETH-2, ETH-3	NA	374	-7.26677	NA	0.00172683	-5.30545	NA	0.00259215	-13.1658	NA	0.0178796	-11.2841	NA	0.0791551	-66.3139	NA	3.9432	-2.82	-4.67	26.1	-10.3803	NA	0.00179696	-9.93942	NA
ETH-2	NA	carbSTD	ETH2	NA		C	NA	2020-06-18	23:02:47	17650	200618_374_JG_21_ETH-2.did	MAT235PLUS MOTU	NA	NA	70	N	Y	0	0.2085	NA	17650	17550	17750	ETH-1, ETH-2, ETH-3	NA	374	-7.23938	NA	0.00188952	-5.38188	NA	0.00221099	-13.2626	NA	0.016515	-12.201	NA	0.0686259	-68.5723	NA	2.03993	-2.82	-4.67	26.1	-10.3482	NA	0.00198965	-10.0156	NA
ETH-2	NA	carbSTD	ETH2	NA		C	NA	2020-06-19	12:20:08	17674	200619_374_JG_45_ETH-2.did	MAT235PLUS MOTU	NA	NA	70	N	Y	0	0.2085	NA	17674	17574	17774	ETH-1, ETH-2, ETH-3	NA	374	-7.19829	NA	0.00208991	-5.29646	NA	0.00358404	-13.011	NA	0.0148606	-11.7643	NA	0.0791609	-70.8569	NA	2.44249	-2.82	-4.67	26.1	-10.3075	NA	0.0021304	-9.9306	NA
ETH-2	NA	carbSTD	ETH2	NA		C	NA	2020-06-19	16:17:27	17677	200619_375_IJK_2_ETH-2.did	MAT235PLUS MOTU	NA	NA	70	N	Y	0	0.2085	NA	17677	17577	17777	ETH-1, ETH-2, ETH-3	NA	375	-7.23286	NA	0.00243929	-5.33718	NA	0.00266946	-13.156	NA	0.0163796	-11.013	NA	0.0603299	30.3473	NA	4.36041	-2.82	-4.67	26.1	-10.3429	NA	0.00253597	-9.97111	NA
ETH-2	NA	carbSTD	ETH2	NA		C	NA	2020-06-20	04:01:27	17696	200620_375_IJK_21_ETH-2.did	MAT235PLUS MOTU	NA	NA	70	N	Y	0	0.2085	NA	17696	17596	17796	ETH-1, ETH-2, ETH-3	NA	375	-7.24174	NA	0.00186611	-5.38918	NA	0.00304213	-13.2228	NA	0.0173591	-12.2584	NA	0.0715536	-100.381	NA	4.18191	-2.82	-4.67	26.1	-10.3505	NA	0.00192972	-10.0229	NA
ETH-2	NA	carbSTD	ETH2	NA		C	NA	2020-06-20	18:54:42	17720	200620_375_IJK_45_ETH-2.did	MAT235PLUS MOTU	NA	NA	70	N	Y	0	0.2085	NA	17720	17620	17820	ETH-1, ETH-2, ETH-3	NA	375	-7.30294	NA	0.00208707	-5.52428	NA	0.00373707	-13.3057	NA	0.0142632	-11.6712	NA	0.0889875	39.1788	NA	5.21739	-2.82	-4.67	26.1	-10.4108	NA	0.00212649	-10.1574	NA
ETH-2	NA	carbSTD	ETH2	NA		C	NA	2020-06-22	12:43:05	17723	200622_376_IAM_2_ETH-2.did	MAT235PLUS MOTU	NA	NA	70	N	Y	0	0.2085	NA	17723	17623	17823	ETH-1, ETH-2, ETH-3	NA	376	-7.23197	NA	0.00260814	-5.31884	NA	0.00298464	-13.0859	NA	0.0131765	-12.019	NA	0.0594855	-114.985	NA	2.68932	-2.82	-4.67	26.1	-10.3426	NA	0.0027053	-9.95284	NA
ETH-2	NA	carbSTD	ETH2	NA		C	NA	2020-06-22	18:45:32	17733	200622_376_IAM_12_36R3 41@46.did	MAT235PLUS MOTU	NA	NA	70	N	Y	0	0.2085	NA	17733	17633	17833	ETH-1, ETH-2, ETH-3	NA	376	-7.23289	NA	0.00233575	-5.34249	NA	0.00319538	-13.2022	NA	0.017051	-11.4392	NA	0.0562099	-39.514	NA	3.01449	-2.82	-4.67	26.1	-10.3428	NA	0.00240227	-9.97639	NA
ETH-2	NA	carbSTD	ETH2	NA		C	NA	2020-06-23	00:18:11	17742	200623_376_IAM_21_ETH-2.did	MAT235PLUS MOTU	NA	NA	70	N	Y	0	0.2085	NA	17742	17642	17842	ETH-1, ETH-2, ETH-3	NA	376	-7.28765	NA	0.0016055	-5.47345	NA	0.00388198	-13.3821	NA	0.0199839	-11.8319	NA	0.085955	-41.1276	NA	3.72382	-2.82	-4.67	26.1	-10.3964	NA	0.00166475	-10.1068	NA
ETH-2	NA	carbSTD	ETH2	NA		C	NA	2020-06-23	15:21:51	17766	200623_376_IAM_45_ETH-2.did	MAT235PLUS MOTU	NA	NA	70	N	Y	0	0.2085	NA	17766	17666	17866	ETH-1, ETH-2, ETH-3	NA	376	-7.34784	NA	0.00191904	-5.63435	NA	0.00235845	-13.5726	NA	0.0176773	-11.8125	NA	0.0659	-38.6084	NA	1.80714	-2.82	-4.67	26.1	-10.4546	NA	0.00200652	-10.2669	NA
ETH-2	NA	carbSTD	ETH2	NA		C	NA	2020-06-23	19:08:00	17769	200623_377_JG_2_ETH-2.did	MAT235PLUS MOTU	NA	NA	70	N	Y	0	0.2085	NA	17769	17669	17869	ETH-1, ETH-2, ETH-3	NA	377	-7.23996	NA	0.00168718	-5.31224	NA	0.00303436	-13.1391	NA	0.0158658	-11.4894	NA	0.105725	-75.8548	NA	8.75566	-2.82	-4.67	26.1	-10.3514	NA	0.00174458	-9.94623	NA
ETH-2	NA	carbSTD	ETH2	NA		C	NA	2020-06-24	06:37:52	17788	200624_377_JG_21_ETH-2.did	MAT235PLUS MOTU	NA	NA	70	N	Y	0	0.2085	NA	17788	17688	17888	ETH-1, ETH-2, ETH-3	NA	377	-7.2439	NA	0.00155798	-5.31255	NA	0.00336837	-13.1757	NA	0.0187004	-11.8487	NA	0.0816454	-110.463	NA	4.28132	-2.82	-4.67	26.1	-10.3556	NA	0.00158387	-9.94653	NA
ETH-2	NA	carbSTD	ETH2	NA		C	NA	2020-06-25	15:17:44	17815	200625_378_TA_2_ETH-2.did	MAT235PLUS MOTU	NA	NA	70	N	Y	0	0.2085	NA	17815	17715	17915	ETH-1, ETH-2, ETH-3	NA	378	-7.24157	NA	0.00151092	-5.35092	NA	0.00294684	-13.153	NA	0.021063	-11.4289	NA	0.0869806	-60.7131	NA	3.33555	-2.82	-4.67	26.1	-10.3517	NA	0.00156384	-9.98477	NA
ETH-2	NA	carbSTD	ETH2	NA		C	NA	2020-06-26	02:54:08	17834	200626_378_TA_21_ETH-2.did	MAT235PLUS MOTU	NA	NA	70	N	Y	0	0.2085	NA	17834	17734	17934	ETH-1, ETH-2, ETH-3	NA	378	-7.23915	NA	0.00179923	-5.35177	NA	0.00277794	-13.1587	NA	0.0139878	-11.7975	NA	0.0491387	-54.7999	NA	6.30717	-2.82	-4.67	26.1	-10.3491	NA	0.00186171	-9.98562	NA
ETH-2	NA	carbSTD	ETH2	NA		C	NA	2020-06-26	13:56:52	17852	200626_378_TA_39_ETH-2.did	MAT235PLUS MOTU	NA	NA	70	N	Y	0	0.2085	NA	17852	17752	17952	ETH-1, ETH-2, ETH-3	NA	378	-7.25018	NA	0.00124953	-5.36689	NA	0.0026384	-13.2083	NA	0.0155845	-11.4598	NA	0.0635937	-46.1749	NA	1.89849	-2.82	-4.67	26.1	-10.3603	NA	0.00129641	-10.0007	NA
ETH-2	NA	carbSTD	ETH2	NA		C	NA	2020-06-26	17:11:13	17855	200626_379_IJK_2_ETH-2.did	MAT235PLUS MOTU	NA	NA	70	N	Y	0	0.2085	NA	17855	17755	17955	ETH-1, ETH-2, ETH-3	NA	379	-7.24987	NA	0.00223086	-5.31627	NA	0.00302527	-13.0874	NA	0.021478	-10.9573	NA	0.0798676	83.811	NA	6.41137	-2.82	-4.67	26.1	-10.3618	NA	0.00231488	-9.95023	NA
ETH-2	NA	carbSTD	ETH2	NA		C	NA	2020-06-27	04:51:16	17874	200627_379_IJK_21_ETH-2.did	MAT235PLUS MOTU	NA	NA	70	N	Y	0	0.2085	NA	17874	17774	17974	ETH-1, ETH-2, ETH-3	NA	379	-7.24641	NA	0.0016845	-5.41131	NA	0.00288706	-13.2123	NA	0.0168394	-12.1941	NA	0.0894208	-86.1328	NA	2.8919	-2.82	-4.67	26.1	-10.3546	NA	0.00172041	-10.0449	NA
ETH-2	NA	carbSTD	ETH2	NA		C	NA	2020-06-27	19:35:33	17898	200627_379_IJK_45_ETH-2.did	MAT235PLUS MOTU	NA	NA	70	N	Y	0	0.2085	NA	17898	17798	17998	ETH-1, ETH-2, ETH-3	NA	379	-7.31967	NA	0.0017645	-5.59196	NA	0.00286723	-13.4799	NA	0.0199658	-10.7186	NA	0.0947725	15.9847	NA	3.88588	-2.82	-4.67	26.1	-10.4262	NA	0.00184633	-10.2248	NA
ETH-2	NA	carbSTD	ETH2	NA		C	NA	2020-06-29	12:41:40	17901	200629_380_IAM_2_ETH-2.did	MAT235PLUS MOTU	NA	NA	70	N	Y	0	0.2085	NA	17901	17801	18001	ETH-1, ETH-2, ETH-3	NA	380	-7.22514	NA	0.00182563	-5.33899	NA	0.00208179	-13.1643	NA	0.0168219	-12.3609	NA	0.0644136	-104.409	NA	2.64416	-2.82	-4.67	26.1	-10.3346	NA	0.00190342	-9.97292	NA
ETH-2	NA	carbSTD	ETH2	NA		C	NA	2020-06-29	15:13:26	17905	200629_380_IAM_6_ETH-2_1100C.did	MAT235PLUS MOTU	NA	NA	70	N	Y	0	0.2085	NA	17905	17805	18005	ETH-1, ETH-2, ETH-3	NA	380	-7.22128	NA	0.00107573	-5.27793	NA	0.00287273	-13.0523	NA	0.0149679	-11.4697	NA	0.0776131	-35.223	NA	1.83723	-2.82	-4.67	26.1	-10.3327	NA	0.00114242	-9.91209	NA
ETH-2	NA	carbSTD	ETH2	NA		C	NA	2020-06-30	00:33:49	17920	200630_380_IAM_21_ETH-2.did	MAT235PLUS MOTU	NA	NA	70	N	Y	0	0.2085	NA	17920	17820	18020	ETH-1, ETH-2, ETH-3	NA	380	-7.24031	NA	0.00158496	-5.35183	NA	0.00290089	-13.2034	NA	0.0134033	-12.2424	NA	0.0622403	-65.8942	NA	2.41844	-2.82	-4.67	26.1	-10.3503	NA	0.00163047	-9.98569	NA
ETH-2	NA	carbSTD	ETH2	NA		C	NA	2020-06-30	12:56:00	17940	200630_380_IAM_41_ETH-2_1100C.did	MAT235PLUS MOTU	NA	NA	70	N	Y	0	0.2085	NA	17940	17840	18040	ETH-1, ETH-2, ETH-3	NA	380	-7.20498	NA	0.00169338	-5.17959	NA	0.00210913	-12.9401	NA	0.0174294	-11.2123	NA	0.0716328	-29.1716	NA	1.90817	-2.82	-4.67	26.1	-10.319	NA	0.00177491	-9.81415	NA
ETH-2	NA	carbSTD	ETH2	NA		C	NA	2020-06-30	15:24:19	17944	200630_380_IAM_45_ETH-2.did	MAT235PLUS MOTU	NA	NA	70	N	Y	0	0.2085	NA	17944	17844	18044	ETH-1, ETH-2, ETH-3	NA	380	-7.19297	NA	0.00127326	-5.27582	NA	0.0025136	-13.014	NA	0.0186944	-11.5617	NA	0.0779587	-46.9845	NA	1.24011	-2.82	-4.67	26.1	-10.3026	NA	0.00130686	-9.91005	NA
ETH-2	NA	carbSTD	ETH2	NA		C	NA	2020-06-30	18:33:44	17947	200630_381_IJK_2_ETH-2.did	MAT235PLUS MOTU	NA	NA	70	N	Y	0	0.2085	NA	17947	17847	18047	ETH-1, ETH-2, ETH-3	NA	381	-7.11648	NA	0.00242701	-5.17078	NA	0.00238229	-12.8375	NA	0.014338	-11.1487	NA	0.071734	-88.828	NA	5.36627	-2.82	-4.67	26.1	-10.2248	NA	0.00255424	-9.80557	NA
ETH-2	NA	carbSTD	ETH2	NA		C	NA	2020-07-01	17:57:22	17970	200701_381_IJK_21_ETH-2.did	MAT235PLUS MOTU	NA	NA	70	N	Y	0	0.2085	NA	17970	17870	18070	ETH-1, ETH-2, ETH-3	NA	381	-7.23248	NA	0.00214703	-5.35512	NA	0.00363769	-13.1186	NA	0.0166988	-11.1782	NA	0.0632498	29.9341	NA	3.1909	-2.82	-4.67	26.1	-10.3418	NA	0.00219458	-9.98898	NA
ETH-2	NA	carbSTD	ETH2	NA		C	NA	2020-07-02	08:07:54	17994	200702_381_IJK_45_ETH-2.did	MAT235PLUS MOTU	NA	NA	70	N	Y	0	0.2085	NA	17994	17894	18094	ETH-1, ETH-2, ETH-3	NA	381	-7.22729	NA	0.00170587	-5.31584	NA	0.00222416	-13.241	NA	0.0191722	-10.9925	NA	0.0946398	2.50596	NA	4.87638	-2.82	-4.67	26.1	-10.3378	NA	0.00181168	-9.94985	NA
ETH-2	NA	carbSTD	ETH2	NA		C	NA	2020-07-02	14:02:16	17997	200702_382_TA_2_ETH-2.did	MAT235PLUS MOTU	NA	NA	70	N	Y	0	0.2085	NA	17997	17897	18097	ETH-1, ETH-2, ETH-3	NA	382	-7.23581	NA	0.00151653	-5.31999	NA	0.00238749	-13.1481	NA	0.018389	-11.7953	NA	0.0628494	-111.33	NA	3.31698	-2.82	-4.67	26.1	-10.3467	NA	0.00157231	-9.95397	NA
ETH-2	NA	carbSTD	ETH2	NA		C	NA	2020-07-03	12:15:01	18034	200703_382_TA_39_ETH-2.did	MAT235PLUS MOTU	NA	NA	70	N	Y	0	0.2085	NA	18034	17934	18134	ETH-1, ETH-2, ETH-3	NA	382	-7.38051	NA	0.00233779	-5.71638	NA	0.00259692	-13.6238	NA	0.0144848	-12.2661	NA	0.0569585	-67.895	NA	3.1961	-2.82	-4.67	26.1	-10.4865	NA	0.00242533	-10.3486	NA
ETH-2	NA	carbSTD	ETH2	NA		C	NA	2020-07-03	15:12:10	18037	200703_383_IJK_2_ETH-2.did	MAT235PLUS MOTU	NA	NA	70	N	Y	0	0.2085	NA	18037	17937	18137	ETH-1, ETH-2, ETH-3	NA	383	-7.2569	NA	0.00152211	-5.43793	NA	0.00221755	-13.2766	NA	0.0157812	-12.3385	NA	0.0610165	-203.932	NA	6.70975	-2.82	-4.67	26.1	-10.3649	NA	0.00156633	-10.0714	NA
ETH-2	NA	carbSTD	ETH2	NA		C	NA	2020-07-04	02:46:23	18056	200704_383_IJK_21_ETH-2.did	MAT235PLUS MOTU	NA	NA	70	N	Y	0	0.2085	NA	18056	17956	18156	ETH-1, ETH-2, ETH-3	NA	383	-7.23924	NA	0.00150165	-5.37337	NA	0.00251811	-13.2404	NA	0.0166111	-11.9764	NA	0.0836604	-113.587	NA	5.37544	-2.82	-4.67	26.1	-10.3484	NA	0.00156521	-10.0072	NA
ETH-2	NA	carbSTD	ETH2	NA		C	NA	2020-07-07	17:46:36	18120	200707_385_JG_2_ETH-2.did	MAT235PLUS MOTU	NA	NA	70	N	Y	0	0.2085	NA	18120	18020	18220	ETH-1, ETH-2, ETH-3	NA	385	-7.31342	NA	0.00200014	-5.53731	NA	0.00321842	-13.5276	NA	0.0144495	-12.52	NA	0.093151	-2235.87	NA	2300.26	-2.82	-4.67	26.1	-10.4215	NA	0.00206617	-10.1703	NA
ETH-2	NA	carbSTD	ETH2	NA		C	NA	2020-07-08	05:32:09	18140	200708_385_JG_22_ETH-3.did	MAT235PLUS MOTU	NA	NA	70	N	Y	0	0.2085	NA	18140	18040	18240	ETH-1, ETH-2, ETH-3	NA	385	-7.09876	NA	0.00146946	-5.12601	NA	0.00299499	-12.8259	NA	0.0132479	-11.5011	NA	0.0958657	8333.17	NA	7873.12	-2.82	-4.67	26.1	-10.2076	NA	0.00150437	-9.761	NA
ETH-2	NA	carbSTD	ETH2	NA		C	NA	2020-07-08	19:58:35	18163	200708_385_JG_45_ETH-2.did	MAT235PLUS MOTU	NA	NA	70	N	Y	0	0.2085	NA	18163	18063	18263	ETH-1, ETH-2, ETH-3	NA	385	-7.22292	NA	0.00171878	-5.29914	NA	0.00271996	-13.1556	NA	0.017797	-10.9472	NA	0.109696	908.596	NA	1281.39	-2.82	-4.67	26.1	-10.3337	NA	0.00177853	-9.93322	NA
ETH-2	NA	carbSTD	ETH2	NA		C	NA	2020-07-09	14:17:53	18166	200709_386_TA_2_ETH-2.did	MAT235PLUS MOTU	NA	NA	70	N	Y	0	0.2085	NA	18166	18066	18266	ETH-1, ETH-2, ETH-3	NA	386	-7.22953	NA	0.00162289	-5.34256	NA	0.00282873	-13.2368	NA	0.0169549	-12.3931	NA	0.0659954	-140.293	NA	3.30163	-2.82	-4.67	26.1	-10.3392	NA	0.00167884	-9.97647	NA
ETH-2	NA	carbSTD	ETH2	NA		C	NA	2020-07-10	14:34:30	18205	200710_386_TA_41_ETH-2.did	MAT235PLUS MOTU	NA	NA	70	N	Y	0	0.2085	NA	18205	18105	18305	ETH-1, ETH-2, ETH-3	NA	386	-7.22961	NA	0.00112256	-5.32913	NA	0.00197145	-13.1778	NA	0.0163015	-11.2982	NA	0.0677378	-56.8361	NA	2.69884	-2.82	-4.67	26.1	-10.3397	NA	0.00118862	-9.96309	NA
ETH-2	NA	carbSTD	ETH2	NA		C	NA	2020-07-10	18:13:06	18208	200710_387_IJK_2_ETH-2.did	MAT235PLUS MOTU	NA	NA	70	N	Y	0	0.2085	NA	18208	18108	18308	ETH-1, ETH-2, ETH-3	NA	387	-7.2094	NA	0.00179911	-5.27345	NA	0.00273181	-13.0967	NA	0.02092	-11.4009	NA	0.0742841	-83.8227	NA	5.78036	-2.82	-4.67	26.1	-10.3202	NA	0.00186537	-9.90766	NA
ETH-2	NA	carbSTD	ETH2	NA		C	NA	2020-07-11	06:00:16	18227	200711_387_IJK_21_ETH-2.did	MAT235PLUS MOTU	NA	NA	70	N	Y	0	0.2085	NA	18227	18127	18327	ETH-1, ETH-2, ETH-3	NA	387	-7.22211	NA	0.00137627	-5.34407	NA	0.00267654	-13.1624	NA	0.0175969	-11.2597	NA	0.0585923	-43.9037	NA	3.06932	-2.82	-4.67	26.1	-10.3312	NA	0.00144162	-9.97799	NA
ETH-2	NA	carbSTD	ETH2	NA		C	NA	2020-07-11	20:45:57	18251	200711_387_IJK_45_ETH-2.did	MAT235PLUS MOTU	NA	NA	70	N	Y	1	0.2085	NA	18251	18151	18351	ETH-1, ETH-2, ETH-3	NA	387	4.73248	NA	0.00159844	11.2111	NA	0.00309195	15.4662	NA	0.0209768	27.5755	NA	0.321271	11.9985	NA	3.21314	-2.82	-4.67	26.1	1.81651	NA	0.00164263	6.49019	NA
ETH-2	NA	carbSTD	ETH2	NA		C	NA	2020-07-13	10:57:45	18254	200713_388_NdW_2_ETH-2.did	MAT235PLUS MOTU	NA	NA	70	N	Y	0	0.2085	NA	18254	18154	18354	ETH-1, ETH-2, ETH-3	NA	388	-7.23706	NA	0.00158665	-5.35643	NA	0.00238766	-13.1672	NA	0.0172255	-11.6081	NA	0.0654793	-77.4094	NA	3.53654	-2.82	-4.67	26.1	-10.3467	NA	0.00163238	-9.99028	NA
ETH-2	NA	carbSTD	ETH2	NA		C	NA	2020-07-13	22:13:09	18273	200713_388_NdW_21_ETH-2.did	MAT235PLUS MOTU	NA	NA	70	N	Y	0	0.2085	NA	18273	18173	18373	ETH-1, ETH-2, ETH-3	NA	388	-7.25332	NA	0.00127157	-5.38904	NA	0.00280646	-13.2188	NA	0.0203761	-11.3707	NA	0.0549584	-17.5583	NA	2.30731	-2.82	-4.67	26.1	-10.3628	NA	0.00133804	-10.0227	NA
ETH-2	NA	carbSTD	ETH2	NA		C	NA	2020-07-14	12:30:53	18297	200714_388_NdW_45_ETH-2.did	MAT235PLUS MOTU	NA	NA	70	N	Y	0	0.2085	NA	18297	18197	18397	ETH-1, ETH-2, ETH-3	NA	388	-7.30063	NA	0.00159911	-5.40321	NA	0.00225235	-13.2823	NA	0.0160023	-11.4285	NA	0.0782952	-22.7652	NA	2.17043	-2.82	-4.67	26.1	-10.4128	NA	0.00170186	-10.0367	NA
ETH-2	NA	carbSTD	ETH2	NA		C	NA	2020-07-14	17:52:59	18302	200714_389_IJK_2_ETH-2.did	MAT235PLUS MOTU	NA	NA	70	N	Y	0	0.2085	NA	18302	18202	18402	ETH-1, ETH-2, ETH-3	NA	389	-7.22844	NA	0.00154623	-5.35153	NA	0.00240522	-13.1482	NA	0.0185559	-12.0821	NA	0.0522564	-82.0624	NA	4.60942	-2.82	-4.67	26.1	-10.3377	NA	0.00160907	-9.98541	NA
ETH-2	NA	carbSTD	ETH2	NA		C	NA	2020-07-15	05:34:11	18321	200715_389_IJK_21_ETH-2.did	MAT235PLUS MOTU	NA	NA	70	N	Y	0	0.2085	NA	18321	18221	18421	ETH-1, ETH-2, ETH-3	NA	389	-7.23155	NA	0.00155271	-5.35291	NA	0.00207951	-13.1989	NA	0.0168231	-11.6082	NA	0.0615619	-37.3974	NA	3.15252	-2.82	-4.67	26.1	-10.3409	NA	0.00162852	-9.98677	NA
ETH-2	NA	carbSTD	ETH2	NA		C	NA	2020-07-15	20:17:31	18345	200715_389_IJK_45_ETH-2.did	MAT235PLUS MOTU	NA	NA	70	N	Y	0	0.2085	NA	18345	18245	18445	ETH-1, ETH-2, ETH-3	NA	389	-7.23297	NA	0.00117236	-5.39433	NA	0.00213852	-13.2195	NA	0.0161421	-11.0251	NA	0.103922	-58.6702	NA	2.21078	-2.82	-4.67	26.1	-10.3409	NA	0.00126819	-10.028	NA
ETH-2	NA	carbSTD	ETH2	NA		C	NA	2020-07-16	12:35:52	18348	200716_390_TA_2_ETH-2.did	MAT235PLUS MOTU	NA	NA	70	N	Y	0	0.2085	NA	18348	18248	18448	ETH-1, ETH-2, ETH-3	NA	390	-7.23659	NA	0.00158212	-5.34324	NA	0.00282979	-13.1864	NA	0.016194	-12.1005	NA	0.0625688	-114.894	NA	3.6407	-2.82	-4.67	26.1	-10.3467	NA	0.00162892	-9.97713	NA
ETH-2	NA	carbSTD	ETH2	NA		C	NA	2020-07-17	00:24:18	18367	200717_390_TA_21_ETH-2.did	MAT235PLUS MOTU	NA	NA	70	N	Y	0	0.2085	NA	18367	18267	18467	ETH-1, ETH-2, ETH-3	NA	390	-7.16259	NA	0.00149286	-5.24232	NA	0.00246667	-12.9571	NA	0.0175116	-11.1975	NA	0.0574841	-36.93	NA	1.49991	-2.82	-4.67	26.1	-10.2714	NA	0.00154712	-9.87675	NA
ETH-2	NA	carbSTD	ETH2	NA		C	NA	2020-07-17	14:05:02	18389	200717_390_TA_43_ETH-2.did	MAT235PLUS MOTU	NA	NA	70	N	Y	0	0.2085	NA	18389	18289	18489	ETH-1, ETH-2, ETH-3	NA	390	-7.21241	NA	0.00151321	-5.32685	NA	0.00223281	-13.1778	NA	0.0168655	-10.8023	NA	0.0853067	-15.3094	NA	2.26166	-2.82	-4.67	26.1	-10.3215	NA	0.00158557	-9.96086	NA
ETH-2	NA	carbSTD	ETH2	NA		C	NA	2020-07-17	17:30:03	18392	200717_391_IAM_2_ETH-2.did	MAT235PLUS MOTU	NA	NA	70	N	Y	0	0.2085	NA	18392	18292	18492	ETH-1, ETH-2, ETH-3	NA	391	-7.22715	NA	0.00166946	-5.30159	NA	0.00214214	-13.1042	NA	0.013908	-11.5608	NA	0.0707077	-140.271	NA	6.87001	-2.82	-4.67	26.1	-10.3381	NA	0.00174057	-9.93566	NA
ETH-2	NA	carbSTD	ETH2	NA		C	NA	2020-07-17	19:55:54	18396	200717_391_IAM_6_ETH-2_1100C.did	MAT235PLUS MOTU	NA	NA	70	N	Y	0	0.2085	NA	18396	18296	18496	ETH-1, ETH-2, ETH-3	NA	391	-7.19481	NA	0.00165599	-5.16672	NA	0.00239052	-12.9602	NA	0.0179743	-10.8046	NA	0.0752485	16.7293	NA	7.33287	-2.82	-4.67	26.1	-10.3086	NA	0.00177252	-9.80134	NA
ETH-2	NA	carbSTD	ETH2	NA		C	NA	2020-07-18	04:59:59	18411	200718_391_IAM_21_ETH-2.did	MAT235PLUS MOTU	NA	NA	70	N	Y	0	0.2085	NA	18411	18311	18511	ETH-1, ETH-2, ETH-3	NA	391	-7.23426	NA	0.00102288	-5.28393	NA	0.00191706	-13.1452	NA	0.0198841	-11.4074	NA	0.0630938	-80.8373	NA	6.20858	-2.82	-4.67	26.1	-10.3464	NA	0.00108933	-9.91804	NA
ETH-2	NA	carbSTD	ETH2	NA		C	NA	2020-07-18	17:15:48	18431	200718_391_IAM_41_ETH-2_1100C.did	MAT235PLUS MOTU	NA	NA	70	N	Y	0	0.2085	NA	18431	18331	18531	ETH-1, ETH-2, ETH-3	NA	391	-7.23066	NA	0.00158355	-5.29897	NA	0.00275262	-13.2064	NA	0.0191479	-11.2886	NA	0.0654352	-40.5573	NA	7.90145	-2.82	-4.67	26.1	-10.342	NA	0.00166143	-9.93304	NA
ETH-2	NA	carbSTD	ETH2	NA		C	NA	2020-07-18	19:40:31	18435	200718_391_IAM_45_ETH-2.did	MAT235PLUS MOTU	NA	NA	70	N	Y	0	0.2085	NA	18435	18335	18535	ETH-1, ETH-2, ETH-3	NA	391	-7.31458	NA	0.00139402	-5.56497	NA	0.00191993	-13.3843	NA	0.0171437	-11.7136	NA	0.0762849	-108.608	NA	5.99435	-2.82	-4.67	26.1	-10.4217	NA	0.00148878	-10.1979	NA
ETH-2	NA	carbSTD	ETH2	NA		C	NA	2020-07-20	11:14:42	18438	200720_392_IAM_2_ETH-2.did	MAT235PLUS MOTU	NA	NA	70	N	Y	0	0.2085	NA	18438	18338	18538	ETH-1, ETH-2, ETH-3	NA	392	-7.25184	NA	0.00176971	-5.33473	NA	0.00244018	-13.1608	NA	0.0140908	-11.2769	NA	0.0816961	-55.4828	NA	5.34377	-2.82	-4.67	26.1	-10.3633	NA	0.0018567	-9.96862	NA
ETH-2	NA	carbSTD	ETH2	NA		C	NA	2020-07-20	13:03:37	18441	200720_392_IAM_5_ETH-2_1100C.did	MAT235PLUS MOTU	NA	NA	70	N	Y	0	0.2085	NA	18441	18341	18541	ETH-1, ETH-2, ETH-3	NA	392	-6.13714	NA	0.00181976	-3.69904	NA	0.00218673	-10.4782	NA	0.0198651	-8.60303	NA	0.0804807	-27.2544	NA	3.72164	-2.82	-4.67	26.1	-9.23396	NA	0.00191985	-8.34137	NA
ETH-2	NA	carbSTD	ETH2	NA		C	NA	2020-07-20	22:45:25	18457	200720_392_IAM_21_ETH-2.did	MAT235PLUS MOTU	NA	NA	70	N	Y	0	0.2085	NA	18457	18357	18557	ETH-1, ETH-2, ETH-3	NA	392	-7.24019	NA	0.00128654	-5.32098	NA	0.00283132	-13.1631	NA	0.017658	-11.2549	NA	0.0824896	-7.98802	NA	2.64981	-2.82	-4.67	26.1	-10.3513	NA	0.00132193	-9.95494	NA
ETH-2	NA	carbSTD	ETH2	NA		C	NA	2020-07-21	11:28:22	18478	200721_392_IAM_42_ETH-2_1100C.did	MAT235PLUS MOTU	NA	NA	70	N	Y	0	0.2085	NA	18478	18378	18578	ETH-1, ETH-2, ETH-3	NA	392	-7.22835	NA	0.00109646	-5.28605	NA	0.00219355	-13.1542	NA	0.0202997	-11.1873	NA	0.069213	-19.8124	NA	1.57335	-2.82	-4.67	26.1	-10.34	NA	0.00114407	-9.92016	NA
ETH-2	NA	carbSTD	ETH2	NA		C	NA	2020-07-21	13:16:47	18481	200721_392_IAM_45_ETH-2.did	MAT235PLUS MOTU	NA	NA	70	N	Y	0	0.2085	NA	18481	18381	18581	ETH-1, ETH-2, ETH-3	NA	392	-7.23282	NA	0.00146787	-5.36518	NA	0.00210313	-13.1825	NA	0.0170135	-11.1935	NA	0.0646497	-34.0468	NA	1.72368	-2.82	-4.67	26.1	-10.3418	NA	0.00155191	-9.999	NA
ETH-2	NA	carbSTD	ETH2	NA		C	NA	2020-07-21	16:54:45	18484	200721_393_IJK_2_ETH-2.did	MAT235PLUS MOTU	NA	NA	70	N	Y	0	0.2085	NA	18484	18384	18584	ETH-1, ETH-2, ETH-3	NA	393	-7.22904	NA	0.00166887	-5.36509	NA	0.00234745	-13.1547	NA	0.0176557	-11.5778	NA	0.0684818	-104.221	NA	6.04239	-2.82	-4.67	26.1	-10.3378	NA	0.00174204	-9.99892	NA
ETH-2	NA	carbSTD	ETH2	NA		C	NA	2020-07-22	04:30:13	18503	200722_393_IJK_21_ETH-2.did	MAT235PLUS MOTU	NA	NA	70	N	Y	0	0.2085	NA	18503	18403	18603	ETH-1, ETH-2, ETH-3	NA	393	-7.30192	NA	0.00153797	-5.55384	NA	0.00244259	-13.4539	NA	0.0169773	-11.7473	NA	0.0829666	5.2806	NA	5.06698	-2.82	-4.67	26.1	-10.4086	NA	0.00162839	-10.1868	NA
ETH-2	NA	carbSTD	ETH2	NA		C	NA	2020-07-22	19:05:25	18527	200722_393_IJK_45_ETH-2.did	MAT235PLUS MOTU	NA	NA	70	N	Y	0	0.2085	NA	18527	18427	18627	ETH-1, ETH-2, ETH-3	NA	393	-7.2635	NA	0.00185579	-5.43886	NA	0.00249937	-13.2435	NA	0.0217574	-10.5503	NA	0.102067	69.8428	NA	5.98141	-2.82	-4.67	26.1	-10.3719	NA	0.00197958	-10.0723	NA
ETH-2	NA	carbSTD	ETH2	NA		C	NA	2020-07-23	11:39:08	18530	200723_394_TA_2_ETH-2.did	MAT235PLUS MOTU	NA	NA	70	N	Y	0	0.2085	NA	18530	18430	18630	ETH-1, ETH-2, ETH-3	NA	394	-7.27917	NA	0.00342518	-5.42726	NA	0.00624841	-13.3134	NA	0.0252771	-12.1641	NA	0.103474	-141.226	NA	6.2124	-2.82	-4.67	26.1	-10.389	NA	0.00345938	-10.0608	NA
ETH-2	NA	carbSTD	ETH2	NA		C	NA	2020-07-23	23:31:51	18549	200723_394_TA_21_ETH-2.did	MAT235PLUS MOTU	NA	NA	70	N	Y	0	0.2085	NA	18549	18449	18649	ETH-1, ETH-2, ETH-3	NA	394	-7.25411	NA	0.00118982	-5.37407	NA	0.00244708	-13.2181	NA	0.0210162	-11.6553	NA	0.0749398	-12.5633	NA	2.28714	-2.82	-4.67	26.1	-10.3642	NA	0.00125052	-10.0078	NA
ETH-2	NA	carbSTD	ETH2	NA		C	NA	2020-07-24	14:45:38	18573	200724_394_TA_45_ETH-2.did	MAT235PLUS MOTU	NA	NA	70	N	Y	0	0.2085	NA	18573	18473	18673	ETH-1, ETH-2, ETH-3	NA	394	-7.22169	NA	0.0012669	-5.34378	NA	0.00266254	-13.1751	NA	0.0164065	-10.6086	NA	0.0942351	-22.5867	NA	2.42459	-2.82	-4.67	26.1	-10.3307	NA	0.00133491	-9.9777	NA
ETH-2	NA	carbSTD	ETH2	NA		C	NA	2020-07-24	18:19:32	18576	200724_395_NdW_2_ETH-2.did	MAT235PLUS MOTU	NA	NA	70	N	Y	0	0.2085	NA	18576	18476	18676	ETH-1, ETH-2, ETH-3	NA	395	-7.23904	NA	0.00137114	-5.29285	NA	0.002362	-13.0922	NA	0.0150557	-11.2862	NA	0.0730326	13.4944	NA	10.3793	-2.82	-4.67	26.1	-10.3511	NA	0.00145639	-9.92692	NA
ETH-2	NA	carbSTD	ETH2	NA		C	NA	2020-07-27	11:45:06	18591	200727_396_NdW_2_ETH-2.did	MAT235PLUS MOTU	NA	NA	70	N	Y	1	0.2085	NA	18591	18491	18691	ETH-1, ETH-2, ETH-3	NA	396	-7.37551	NA	0.00185691	-5.73342	NA	0.00359907	-13.7831	NA	0.0260068	-12.1233	NA	0.0981904	17.4101	NA	3.0249	-2.82	-4.67	26.1	-10.4805	NA	0.00198928	-10.3656	NA
ETH-2	NA	carbSTD	ETH2	NA		C	NA	2020-07-27	23:22:38	18610	200727_396_NdW_21_ETH-2.did	MAT235PLUS MOTU	NA	NA	70	N	Y	1	0.2085	NA	18610	18510	18710	ETH-1, ETH-2, ETH-3	NA	396	-7.19127	NA	0.00294957	-5.32936	NA	0.00479133	-10.0077	NA	0.0843516	17.7108	NA	0.707254	1777.64	NA	18.8599	-2.82	-4.67	26.1	-10.2988	NA	0.00307752	-9.9634	NA
ETH-2	NA	carbSTD	ETH2	NA		C	NA	2020-07-28	17:25:29	18623	200728_397_JG_2_ETH-2.did	MAT235PLUS MOTU	NA	NA	70	N	Y	0	0.2085	NA	18623	18523	18723	ETH-1, ETH-2, ETH-3	NA	397	-7.25272	NA	0.0016424	-5.28982	NA	0.00204738	-12.9907	NA	0.0163262	-8.21827	NA	0.134087	246.426	NA	4.43713	-2.82	-4.67	26.1	-10.3659	NA	0.00174093	-9.92387	NA
ETH-2	NA	carbSTD	ETH2	NA		C	NA	2020-07-30	00:17:24	18643	200730_397_JG_21_ETH-2.did	MAT235PLUS MOTU	NA	NA	70	N	Y	0	0.2085	NA	18643	18543	18743	ETH-1, ETH-2, ETH-3	NA	397	-7.2624	NA	0.00126213	-5.43762	NA	0.0022926	-13.2982	NA	0.0161995	-12.1645	NA	0.073177	-103.989	NA	4.35916	-2.82	-4.67	26.1	-10.3707	NA	0.00131148	-10.0711	NA
ETH-2	NA	carbSTD	ETH2	NA		C	NA	2020-07-30	12:47:49	18660	200730_398_IJK_2_ETH-2.did	MAT235PLUS MOTU	NA	NA	70	N	Y	0	0.2085	NA	18660	18560	18760	ETH-1, ETH-2, ETH-3	NA	398	-7.22971	NA	0.00111108	-5.35847	NA	0.00198936	-13.1162	NA	0.0192894	-10.9352	NA	0.0692962	35.3751	NA	3.883	-2.82	-4.67	26.1	-10.3388	NA	0.00119086	-9.99233	NA
ETH-2	NA	carbSTD	ETH2	NA		C	NA	2020-07-31	00:34:12	18679	200731_398_IJK_21_ETH-2.did	MAT235PLUS MOTU	NA	NA	70	N	Y	0	0.2085	NA	18679	18579	18779	ETH-1, ETH-2, ETH-3	NA	398	-7.26872	NA	0.00141343	-5.51237	NA	0.00292648	-13.3833	NA	0.0172153	-11.4975	NA	0.0997628	-6.82624	NA	4.84642	-2.82	-4.67	26.1	-10.3747	NA	0.00147175	-10.1456	NA
ETH-2	NA	carbSTD	ETH2	NA		C	NA	2020-07-31	14:33:21	18703	200731_398_IJK_45_ETH-2.did	MAT235PLUS MOTU	NA	NA	70	N	Y	0	0.2085	NA	18703	18603	18803	ETH-1, ETH-2, ETH-3	NA	398	-7.39279	NA	0.00143079	-5.79097	NA	0.00237903	-13.8128	NA	0.0209803	-11.3425	NA	0.0879211	-174.834	NA	16.6641	-2.82	-4.67	26.1	-10.4968	NA	0.00149791	-10.4229	NA
ETH-2	NA	carbSTD	ETH2	NA		C	NA	2020-08-04	17:54:22	18707	200804_399_JG_2_ETH-2.did	MAT235PLUS MOTU	NA	NA	70	N	Y	1	0.2085	NA	18707	18607	18807	ETH-1, ETH-2, ETH-3	NA	399	-7.26187	NA	0.00166308	-5.38384	NA	0.00259849	-13.2743	NA	0.0235159	-11.7273	NA	0.0873327	-28.4482	NA	3.87583	-2.82	-4.67	26.1	-10.3722	NA	0.00178897	-10.0175	NA
ETH-2	NA	carbSTD	ETH2	NA		C	NA	2020-08-05	05:35:06	18726	200805_399_JG_21_ETH-2.did	MAT235PLUS MOTU	NA	NA	70	N	Y	0	0.2085	NA	18726	18626	18826	ETH-1, ETH-2, ETH-3	NA	399	-7.21721	NA	0.00146027	-5.33311	NA	0.0024228	-13.1134	NA	0.0198331	-10.4971	NA	0.168358	42.3519	NA	11.7637	-2.82	-4.67	26.1	-10.3264	NA	0.0015335	-9.96708	NA
ETH-2	NA	carbSTD	ETH2	NA		C	NA	2020-08-05	20:28:45	18750	200805_399_JG_45_ETH-2.did	MAT235PLUS MOTU	NA	NA	70	N	Y	0	0.2085	NA	18750	18650	18850	ETH-1, ETH-2, ETH-3	NA	399	-7.22459	NA	0.00121268	-5.37114	NA	0.00184429	-13.2324	NA	0.0138888	-8.40559	NA	0.211776	-22.2849	NA	2.93728	-2.82	-4.67	26.1	-10.3328	NA	0.00130847	-10.005	NA
ETH-2	NA	carbSTD	ETH2	NA		C	NA	2020-08-06	11:42:57	18753	200806_400_IJK_2_ETH-2.did	MAT235PLUS MOTU	NA	NA	70	N	Y	0	0.2085	NA	18753	18653	18853	ETH-1, ETH-2, ETH-3	NA	400	-7.22831	NA	0.0018286	-5.35639	NA	0.0028771	-13.0511	NA	0.0234491	-10.2499	NA	0.243254	141.57	NA	47.1495	-2.82	-4.67	26.1	-10.3373	NA	0.00188174	-9.99026	NA
ETH-2	NA	carbSTD	ETH2	NA		C	NA	2020-08-06	23:27:54	18772	200806_400_IJK_21_ETH-2.did	MAT235PLUS MOTU	NA	NA	70	N	Y	0	0.2085	NA	18772	18672	18872	ETH-1, ETH-2, ETH-3	NA	400	-7.29533	NA	0.00161459	-5.54028	NA	0.00238437	-13.4216	NA	0.0166772	-11.5422	NA	0.0904338	3.11847	NA	2.39097	-2.82	-4.67	26.1	-10.4021	NA	0.00170025	-10.1733	NA
ETH-2	NA	carbSTD	ETH2	NA		C	NA	2020-08-07	14:07:52	18796	200807_400_IJK_45_ETH-2.did	MAT235PLUS MOTU	NA	NA	70	N	Y	0	0.2085	NA	18796	18696	18896	ETH-1, ETH-2, ETH-3	NA	400	-7.23443	NA	0.00134797	-5.36253	NA	0.0022024	-13.1522	NA	0.0223943	-9.86318	NA	0.138351	5.39764	NA	2.85289	-2.82	-4.67	26.1	-10.3437	NA	0.00144049	-9.99636	NA
ETH-2	NA	carbSTD	ETH2	NA		C	NA	2020-08-07	17:51:46	18799	200807_401_NdW_2_ETH-2.did	MAT235PLUS MOTU	NA	NA	70	N	Y	1	0.2085	NA	18799	18699	18899	ETH-1, ETH-2, ETH-3	NA	401	-7.30472	NA	0.00292428	-5.52909	NA	0.00429877	-11.6478	NA	0.0571617	5.74174	NA	0.50989	752.436	NA	9.7844	-2.82	-4.67	26.1	-10.4125	NA	0.0030667	-10.1622	NA
ETH-2	NA	carbSTD	ETH2	NA		C	NA	2020-08-08	05:34:39	18818	200808_401_NdW_21_ETH-2.did	MAT235PLUS MOTU	NA	NA	70	N	Y	0	0.2085	NA	18818	18718	18918	ETH-1, ETH-2, ETH-3	NA	401	-7.3929	NA	0.00127047	-5.78566	NA	0.00260514	-13.6722	NA	0.0210696	-11.7011	NA	0.0973	333.902	NA	37.2228	-2.82	-4.67	26.1	-10.4972	NA	0.0013324	-10.4176	NA
ETH-2	NA	carbSTD	ETH2	NA		C	NA	2020-08-08	20:38:12	18842	200808_401_NdW_45_ETH-2.did	MAT235PLUS MOTU	NA	NA	70	N	Y	1	0.2085	NA	18842	18742	18942	ETH-1, ETH-2, ETH-3	NA	401	-7.28035	NA	0.00173274	-5.53033	NA	0.0033326	-13.5057	NA	0.0283427	-11.3861	NA	0.0961075	18.9235	NA	4.63648	-2.82	-4.67	26.1	-10.3865	NA	0.00182277	-10.1634	NA
ETH-2	NA	carbSTD	ETH2	NA		C	NA	2020-08-10	11:53:40	18845	200810_402_JG_2_ETH-2.did	MAT235PLUS MOTU	NA	NA	70	N	Y	1	0.2085	NA	18845	18745	18945	ETH-1, ETH-2, ETH-3	NA	402	-7.21945	NA	0.00150745	-5.36185	NA	0.00231135	-13.1863	NA	0.0171569	-11.4534	NA	0.154613	-80.9422	NA	15.1056	-2.82	-4.67	26.1	-10.3277	NA	0.00157705	-9.99571	NA
ETH-2	NA	carbSTD	ETH2	NA		C	NA	2020-08-10	23:43:24	18864	200810_402_JG_21_ETH-2.did	MAT235PLUS MOTU	NA	NA	70	N	Y	1	0.2085	NA	18864	18764	18964	ETH-1, ETH-2, ETH-3	NA	402	-7.22404	NA	0.00222577	-5.36885	NA	0.00258824	-13.184	NA	0.0151352	-11.7789	NA	0.0714591	-44.8079	NA	2.90453	-2.82	-4.67	26.1	-10.3323	NA	0.00230628	-10.0027	NA
ETH-2	NA	carbSTD	ETH2	NA		C	NA	2020-08-11	13:57:19	18888	200811_402_JG_45_ETH-2.did	MAT235PLUS MOTU	NA	NA	70	N	Y	1	0.2085	NA	18888	18788	18988	ETH-1, ETH-2, ETH-3	NA	402	-7.2425	NA	0.00156301	-5.49494	NA	0.00193883	-13.3482	NA	0.0148405	-11.4004	NA	0.112451	-41.2818	NA	2.89217	-2.82	-4.67	26.1	-10.3474	NA	0.00164173	-10.1283	NA
ETH-2	NA	carbSTD	ETH2	NA		C	NA	2020-08-11	17:28:06	18891	200811_403_IJK_2_ETH-2.did	MAT235PLUS MOTU	NA	NA	70	N	Y	1	0.2085	NA	18891	18791	18991	ETH-1, ETH-2, ETH-3	NA	403	-7.23891	NA	0.0014711	-5.32504	NA	0.00225494	-13.0304	NA	0.0183422	-10.9557	NA	0.0676888	53.5436	NA	5.62678	-2.82	-4.67	26.1	-10.3498	NA	0.00156765	-9.959	NA
ETH-2	NA	carbSTD	ETH2	NA		C	NA	2020-08-12	05:13:07	18910	200812_403_IJK_21_ETH-2.did	MAT235PLUS MOTU	NA	NA	70	N	Y	1	0.2085	NA	18910	18810	19010	ETH-1, ETH-2, ETH-3	NA	403	-7.22416	NA	0.00138824	-5.38217	NA	0.00227091	-13.1185	NA	0.0174837	-11.2142	NA	0.101626	-4.21041	NA	12.9211	-2.82	-4.67	26.1	-10.332	NA	0.00143191	-10.0159	NA
ETH-2	NA	carbSTD	ETH2	NA		C	NA	2020-08-12	19:53:07	18934	200812_403_IJK_45_ETH-2.did	MAT235PLUS MOTU	NA	NA	70	N	Y	1	0.2085	NA	18934	18834	19034	ETH-1, ETH-2, ETH-3	NA	403	-7.32467	NA	0.00249624	-5.65579	NA	0.00330759	-13.3028	NA	0.0215247	-8.22454	NA	0.250665	641.681	NA	62.0449	-2.82	-4.67	26.1	-10.4291	NA	0.00256848	-10.2883	NA
ETH-2	NA	carbSTD	ETH2	NA		C	NA	2020-08-13	11:50:49	18937	200813_404_TA_2_ETH-2.did	MAT235PLUS MOTU	NA	NA	70	N	Y	1	0.2085	NA	18937	18837	19037	ETH-1, ETH-2, ETH-3	NA	404	-7.24241	NA	0.00171582	-5.34126	NA	0.00194797	-13.1528	NA	0.0186712	-11.6179	NA	0.0702596	-88.4178	NA	3.06034	-2.82	-4.67	26.1	-10.353	NA	0.0018284	-9.97514	NA
ETH-2	NA	carbSTD	ETH2	NA		C	NA	2020-08-13	23:38:22	18956	200813_404_TA_21_ETH-2.did	MAT235PLUS MOTU	NA	NA	70	N	Y	1	0.2085	NA	18956	18856	19056	ETH-1, ETH-2, ETH-3	NA	404	-7.21619	NA	0.00543117	-5.28772	NA	0.010367	-12.8358	NA	0.0922514	-8.92756	NA	0.910512	1517.87	NA	1524.3	-2.82	-4.67	26.1	-10.3269	NA	0.00545151	-9.92186	NA
ETH-2	NA	carbSTD	ETH2	NA		C	NA	2020-08-14	14:22:08	18980	200814_404_TA_45_ETH-2.did	MAT235PLUS MOTU	NA	NA	70	N	Y	1	0.2085	NA	18980	18880	19080	ETH-1, ETH-2, ETH-3	NA	404	-7.24662	NA	0.0014528	-5.33969	NA	0.00251787	-13.148	NA	0.0169677	-5.23805	NA	0.342545	-31.769	NA	2.57645	-2.82	-4.67	26.1	-10.3575	NA	0.00151658	-9.97358	NA
ETH-2	NA	carbSTD	ETH2	NA		C	NA	2020-08-14	17:57:15	18983	200814_405_JG_2_ETH-2.did	MAT235PLUS MOTU	NA	NA	70	N	Y	1	0.2085	NA	18983	18883	19083	ETH-1, ETH-2, ETH-3	NA	405	-7.24864	NA	0.00161755	-5.36749	NA	0.00222674	-13.204	NA	0.0163344	-11.3759	NA	0.0641615	-34.332	NA	6.82642	-2.82	-4.67	26.1	-10.3586	NA	0.00171128	-10.0013	NA
ETH-2	NA	carbSTD	ETH2	NA		C	NA	2020-08-15	05:41:32	19002	200815_405_JG_21_ETH-2.did	MAT235PLUS MOTU	NA	NA	70	N	Y	1	0.2085	NA	19002	18902	19102	ETH-1, ETH-2, ETH-3	NA	405	-7.23443	NA	0.0021702	-5.38805	NA	0.00298981	-13.092	NA	0.021911	-9.28335	NA	0.0718069	270.222	NA	11.5513	-2.82	-4.67	26.1	-10.3427	NA	0.00226389	-10.0218	NA
ETH-2	NA	carbSTD	ETH2	NA		C	NA	2020-08-19	19:25:03	19017	200819_406_Test_6_ETH-2.did	MAT235PLUS MOTU	NA	NA	70	N	Y	0	0.2085	NA	19017	18917	19117	ETH-1, ETH-2, ETH-3	NA	406	-7.2622	NA	0.0010578	-5.37838	NA	0.00171782	-13.1376	NA	0.0167625	-12.4096	NA	0.07386	-100.579	NA	2.5854	-2.82	-4.67	26.1	-10.3727	NA	0.00112958	-10.0121	NA
ETH-2	NA	carbSTD	ETH2	NA		C	NA	2020-08-19	21:13:33	19020	200819_406_Test_9_ETH-2.did	MAT235PLUS MOTU	NA	NA	70	N	Y	0	0.2085	NA	19020	18920	19120	ETH-1, ETH-2, ETH-3	NA	406	-7.25234	NA	0.00123084	-5.38233	NA	0.00247763	-13.2396	NA	0.0212066	-11.2404	NA	0.093443	-35.1822	NA	3.10908	-2.82	-4.67	26.1	-10.362	NA	0.00131444	-10.016	NA
ETH-2	NA	carbSTD	ETH2	NA		C	NA	2020-08-20	00:16:40	19025	200820_406_Test_14_ETH-2.did	MAT235PLUS MOTU	NA	NA	70	N	Y	0	0.2085	NA	19025	18925	19125	ETH-1, ETH-2, ETH-3	NA	406	-7.25184	NA	0.00129311	-5.39423	NA	0.00177915	-13.2785	NA	0.0192618	-11.5953	NA	0.115216	-47.1525	NA	3.96751	-2.82	-4.67	26.1	-10.3611	NA	0.00137933	-10.0279	NA
ETH-2	NA	carbSTD	ETH2	NA		C	NA	2020-08-20	02:43:02	19029	200820_406_Test_18_ETH-2.did	MAT235PLUS MOTU	NA	NA	70	N	Y	0	0.2085	NA	19029	18929	19129	ETH-1, ETH-2, ETH-3	NA	406	-7.24581	NA	0.00142216	-5.34829	NA	0.00263202	-13.2635	NA	0.0203438	-10.2922	NA	0.158148	-60.4359	NA	3.61281	-2.82	-4.67	26.1	-10.3563	NA	0.00153935	-9.98214	NA
ETH-2	NA	carbSTD	ETH2	NA		C	NA	2020-08-20	04:31:46	19032	200820_406_Test_21_ETH-2.did	MAT235PLUS MOTU	NA	NA	70	N	Y	0	0.2085	NA	19032	18932	19132	ETH-1, ETH-2, ETH-3	NA	406	-7.22742	NA	0.00151739	-5.31665	NA	0.00187143	-13.1975	NA	0.0217623	-11.3355	NA	0.107242	-13.3711	NA	1.34797	-2.82	-4.67	26.1	-10.3379	NA	0.00162715	-9.95066	NA
ETH-2	NA	carbSTD	ETH2	NA		C	NA	2020-08-20	06:17:18	19035	200820_406_Test_24_ETH-2.did	MAT235PLUS MOTU	NA	NA	70	N	Y	0	0.2085	NA	19035	18935	19135	ETH-1, ETH-2, ETH-3	NA	406	-7.14849	NA	0.0015839	-5.2116	NA	0.00297115	-12.9936	NA	0.0208237	-10.2925	NA	0.152622	-17.9366	NA	1.89648	-2.82	-4.67	26.1	-10.2575	NA	0.00168539	-9.84617	NA
ETH-2	NA	carbSTD	ETH2	NA		C	NA	2020-08-20	09:17:51	19040	200820_406_Test_29_ETH-2.did	MAT235PLUS MOTU	NA	NA	70	N	Y	1	0.2085	NA	19040	18940	19140	ETH-1, ETH-2, ETH-3	NA	406	-7.14299	NA	0.00170167	-5.22466	NA	0.00207865	-13.002	NA	0.0234655	-9.69271	NA	0.162762	1.40634	NA	1.39414	-2.82	-4.67	26.1	-10.2512	NA	0.00182171	-9.8592	NA
ETH-2	NA	carbSTD	ETH2	NA		C	NA	2020-08-20	11:40:35	19044	200820_406_Test_33_ETH-2.did	MAT235PLUS MOTU	NA	NA	70	N	Y	1	0.2085	NA	19044	18944	19144	ETH-1, ETH-2, ETH-3	NA	406	-7.24643	NA	0.002012	-5.35309	NA	0.00309651	-13.2995	NA	0.0232255	-0.939675	NA	0.692001	-34.591	NA	2.00994	-2.82	-4.67	26.1	-10.3568	NA	0.00214581	-9.98693	NA
ETH-2	NA	carbSTD	ETH2	NA		C	NA	2020-08-20	13:30:29	19047	200820_406_Test_36_ETH-2.did	MAT235PLUS MOTU	NA	NA	70	N	Y	0	0.2085	NA	19047	18947	19147	ETH-1, ETH-2, ETH-3	NA	406	-7.16423	NA	0.00150701	-5.27404	NA	0.00224862	-13.0292	NA	0.0217617	-3.72198	NA	0.478255	-3.42091	NA	2.97416	-2.82	-4.67	26.1	-10.272	NA	0.00161583	-9.90835	NA
ETH-2	NA	carbSTD	ETH2	NA		C	NA	2020-08-20	15:17:41	19050	200820_406_Test_39_ETH-2.did	MAT235PLUS MOTU	NA	NA	70	N	Y	1	0.2085	NA	19050	18950	19150	ETH-1, ETH-2, ETH-3	NA	406	-7.16135	NA	0.00146647	-5.212	NA	0.00217512	-12.9714	NA	0.0252167	-7.18664	NA	0.322574	-8.76993	NA	3.47761	-2.82	-4.67	26.1	-10.2712	NA	0.00155163	-9.84654	NA
ETH-2	NA	carbSTD	ETH2	NA		C	NA	2020-08-20	17:07:49	19053	200820_406_Test_42_ETH-2.did	MAT235PLUS MOTU	NA	NA	70	N	Y	0	0.2085	NA	19053	18953	19153	ETH-1, ETH-2, ETH-3	NA	406	-7.21015	NA	0.00155905	-5.29852	NA	0.00213133	-13.1724	NA	0.0187952	-9.34953	NA	0.213467	-58.9469	NA	3.58087	-2.82	-4.67	26.1	-10.3201	NA	0.00166268	-9.93263	NA
ETH-2	NA	carbSTD	ETH2	NA		C	NA	2020-08-20	18:55:48	19056	200820_406_Test_45_ETH-2.did	MAT235PLUS MOTU	NA	NA	70	N	Y	1	0.2085	NA	19056	18956	19156	ETH-1, ETH-2, ETH-3	NA	406	-7.29454	NA	0.00149883	-5.50881	NA	0.00214802	-13.4653	NA	0.0258465	-10.1549	NA	0.309343	-69.0421	NA	5.81911	-2.82	-4.67	26.1	-10.4024	NA	0.00160856	-10.142	NA
ETH-2	NA	carbSTD	ETH2	NA		C	NA	2020-08-21	16:35:06	19059	200821_407_Test_2_ETH-2.did	MAT235PLUS MOTU	NA	NA	70	N	Y	0	0.2085	NA	19059	18959	19159	ETH-1, ETH-2, ETH-3	NA	407	-7.17555	NA	0.00130619	-5.24475	NA	0.00202097	-12.9868	NA	0.0217516	-11.7353	NA	0.0806305	-5.11557	NA	4.31203	-2.82	-4.67	26.1	-10.2852	NA	0.00138042	-9.87914	NA
ETH-2	NA	carbSTD	ETH2	NA		C	NA	2020-08-21	18:24:28	19062	200821_407_Test_5_ETH-2.did	MAT235PLUS MOTU	NA	NA	70	N	Y	1	0.2085	NA	19062	18962	19162	ETH-1, ETH-2, ETH-3	NA	407	-7.32124	NA	0.00191544	-5.55149	NA	0.00250108	-13.4518	NA	0.0247542	-12.5505	NA	0.105431	-122.212	NA	5.69138	-2.82	-4.67	26.1	-10.4293	NA	0.00199664	-10.1844	NA
ETH-2	NA	carbSTD	ETH2	NA		C	NA	2020-08-21	20:14:23	19065	200821_407_Test_8_ETH-2.did	MAT235PLUS MOTU	NA	NA	70	N	Y	1	0.2085	NA	19065	18965	19165	ETH-1, ETH-2, ETH-3	NA	407	-7.26691	NA	0.0015502	-5.46107	NA	0.00216917	-13.3262	NA	0.0221458	-11.2895	NA	0.0847703	-5.48814	NA	3.9651	-2.82	-4.67	26.1	-10.3747	NA	0.00163962	-10.0945	NA
ETH-2	NA	carbSTD	ETH2	NA		C	NA	2020-08-21	23:51:20	19071	200821_407_Test_14_ETH-2.did	MAT235PLUS MOTU	NA	NA	70	N	Y	0	0.2085	NA	19071	18971	19171	ETH-1, ETH-2, ETH-3	NA	407	-7.22691	NA	0.00176033	-5.35667	NA	0.00188685	-13.2212	NA	0.0181466	-8.53328	NA	0.293708	-34.1193	NA	3.47494	-2.82	-4.67	26.1	-10.3358	NA	0.00186953	-9.99053	NA
ETH-2	NA	carbSTD	ETH2	NA		C	NA	2020-08-22	01:42:23	19074	200822_407_Test_17_ETH-2.did	MAT235PLUS MOTU	NA	NA	70	N	Y	0	0.2085	NA	19074	18974	19174	ETH-1, ETH-2, ETH-3	NA	407	-7.22657	NA	0.00193134	-5.39885	NA	0.00246679	-13.2895	NA	0.0198367	-9.68335	NA	0.171438	-2.80205	NA	2.75915	-2.82	-4.67	26.1	-10.3339	NA	0.00206209	-10.0326	NA
ETH-2	NA	carbSTD	ETH2	NA		C	NA	2020-08-22	04:07:01	19078	200822_407_Test_21_ETH-2.did	MAT235PLUS MOTU	NA	NA	70	N	Y	0	0.2085	NA	19078	18978	19178	ETH-1, ETH-2, ETH-3	NA	407	-7.48355	NA	0.00147386	-5.36658	NA	0.00165908	-13.4621	NA	0.0197314	-10.7783	NA	0.155936	-44.4773	NA	2.56004	-2.82	-4.67	26.1	-10.6094	NA	0.0015632	-9.99983	NA
ETH-2	NA	carbSTD	ETH2	NA		C	NA	2020-08-22	05:05:25	19080	200822_407_Test_23_ETH-2.did	MAT235PLUS MOTU	NA	NA	70	N	Y	1	0.2085	NA	19080	18980	19180	ETH-1, ETH-2, ETH-3	NA	407	-7.36395	NA	0.00129175	-5.72253	NA	0.0025648	-13.7072	NA	0.0257077	-12.3383	NA	0.126235	-59.3798	NA	2.55587	-2.82	-4.67	26.1	-10.4686	NA	0.00138671	-10.3548	NA
ETH-2	NA	carbSTD	ETH2	NA		C	NA	2020-08-22	06:55:45	19083	200822_407_Test_26_ETH-2.did	MAT235PLUS MOTU	NA	NA	70	N	Y	1	0.2085	NA	19083	18983	19183	ETH-1, ETH-2, ETH-3	NA	407	-7.22205	NA	0.00127875	-5.33938	NA	0.00248803	-13.2382	NA	0.0253475	-7.40238	NA	0.320199	-23.3865	NA	2.12903	-2.82	-4.67	26.1	-10.3313	NA	0.00135888	-9.97331	NA
ETH-2	NA	carbSTD	ETH2	NA		C	NA	2020-08-22	09:19:23	19087	200822_407_Test_30_ETH-2.did	MAT235PLUS MOTU	NA	NA	70	N	Y	0	0.2085	NA	19087	18987	19187	ETH-1, ETH-2, ETH-3	NA	407	-7.2326	NA	0.00136724	-5.37542	NA	0.00237622	-13.2236	NA	0.0191515	-9.13585	NA	0.258084	-26.3921	NA	1.73142	-2.82	-4.67	26.1	-10.3412	NA	0.00146372	-10.0092	NA
ETH-2	NA	carbSTD	ETH2	NA		C	NA	2020-08-22	11:09:30	19090	200822_407_Test_33_ETH-2.did	MAT235PLUS MOTU	NA	NA	70	N	Y	0	0.2085	NA	19090	18990	19190	ETH-1, ETH-2, ETH-3	NA	407	-7.23022	NA	0.0013322	-5.35599	NA	0.00197153	-13.2084	NA	0.0184837	-7.83211	NA	0.255016	-24.9497	NA	1.86238	-2.82	-4.67	26.1	-10.3394	NA	0.00140694	-9.98985	NA
ETH-2	NA	carbSTD	ETH2	NA		C	NA	2020-08-22	14:15:02	19095	200822_407_Test_38_ETH-2.did	MAT235PLUS MOTU	NA	NA	70	N	Y	0	0.2085	NA	19095	18995	19195	ETH-1, ETH-2, ETH-3	NA	407	-7.19061	NA	0.00128769	-5.30969	NA	0.00200873	-13.1132	NA	0.0171054	-7.25489	NA	0.263484	-24.2517	NA	1.87124	-2.82	-4.67	26.1	-10.2988	NA	0.00134748	-9.94381	NA
ETH-2	NA	carbSTD	ETH2	NA		C	NA	2020-08-22	16:04:59	19098	200822_407_Test_41_ETH-2.did	MAT235PLUS MOTU	NA	NA	70	N	Y	1	0.2085	NA	19098	18998	19198	ETH-1, ETH-2, ETH-3	NA	407	-7.2301	NA	0.0016151	-5.31941	NA	0.00241434	-13.1687	NA	0.0246684	-8.44519	NA	0.252137	-26.7733	NA	1.37145	-2.82	-4.67	26.1	-10.3406	NA	0.00171263	-9.95341	NA
ETH-2	NA	carbSTD	ETH2	NA		C	NA	2020-08-22	18:28:40	19102	200822_407_Test_45_ETH-2.did	MAT235PLUS MOTU	NA	NA	70	N	Y	0	0.2085	NA	19102	19002	19202	ETH-1, ETH-2, ETH-3	NA	407	-7.28764	NA	0.00120822	-5.53014	NA	0.00224238	-13.4222	NA	0.0213699	40.988	NA	1.92117	6.12078	NA	2.36588	-2.82	-4.67	26.1	-10.3943	NA	0.00126594	-10.1632	NA
ETH-2	NA	carbSTD	ETH2	NA		C	NA	2020-08-24	11:42:12	19105	200824_408_JG_2_ETH-2.did	MAT235PLUS MOTU	NA	NA	70	N	Y	0	0.2085	NA	19105	19005	19205	ETH-1, ETH-2, ETH-3	NA	408	-7.22759	NA	0.00149304	-5.28185	NA	0.0020392	-13.1327	NA	0.0217971	-12.4269	NA	0.169515	-33.2672	NA	2.62619	-2.82	-4.67	26.1	-10.3393	NA	0.0015654	-9.91598	NA
ETH-2	NA	carbSTD	ETH2	NA		C	NA	2020-08-24	23:15:17	19124	200824_408_JG_21_ETH-2.did	MAT235PLUS MOTU	NA	NA	70	N	Y	0	0.2085	NA	19124	19024	19224	ETH-1, ETH-2, ETH-3	NA	408	-7.26425	NA	0.00158268	-5.4835	NA	0.00220187	-13.4388	NA	0.0205635	-12.3423	NA	0.0853838	-46.06	NA	2.20285	-2.82	-4.67	26.1	-10.371	NA	0.00166711	-10.1168	NA
ETH-2	NA	carbSTD	ETH2	NA		C	NA	2020-08-25	13:47:11	19148	200825_408_JG_45_ETH-2.did	MAT235PLUS MOTU	NA	NA	70	N	Y	0	0.2085	NA	19148	19048	19248	ETH-1, ETH-2, ETH-3	NA	408	-7.31413	NA	0.00170234	-5.60921	NA	0.00262626	-13.5401	NA	0.0189375	-9.49648	NA	0.190844	-34.5355	NA	2.63842	-2.82	-4.67	26.1	-10.4196	NA	0.00177392	-10.242	NA
ETH-2	NA	carbSTD	ETH2	NA		C	NA	2020-08-25	17:13:29	19151	200825_409_JG_2_ETH-2.did	MAT235PLUS MOTU	NA	NA	70	N	Y	0	0.2085	NA	19151	19051	19251	ETH-1, ETH-2, ETH-3	NA	409	-7.21886	NA	0.00152144	-5.27003	NA	0.00284384	-13.0574	NA	0.0202797	-11.2497	NA	0.0807381	-37.716	NA	3.82039	-2.82	-4.67	26.1	-10.3305	NA	0.00160172	-9.90423	NA
ETH-2	NA	carbSTD	ETH2	NA		C	NA	2020-08-26	05:02:08	19170	200826_409_JG_21_ETH-2.did	MAT235PLUS MOTU	NA	NA	70	N	Y	1	0.2085	NA	19170	19070	19270	ETH-1, ETH-2, ETH-3	NA	409	-7.2199	NA	0.00140415	-5.32831	NA	0.00302836	-13.1702	NA	0.0277581	-11.4995	NA	0.0790022	-19.2373	NA	3.5129	-2.82	-4.67	26.1	-10.3294	NA	0.00147916	-9.96229	NA
ETH-2	NA	carbSTD	ETH2	NA		C	NA	2020-08-26	19:45:00	19194	200826_409_JG_45_ETH-2.did	MAT235PLUS MOTU	NA	NA	70	N	Y	1	0.2085	NA	19194	19094	19294	ETH-1, ETH-2, ETH-3	NA	409	-7.20899	NA	0.00136192	-5.32809	NA	0.0022466	-13.2409	NA	0.0254313	-11.2952	NA	0.120323	-29.949	NA	4.52484	-2.82	-4.67	26.1	-10.3178	NA	0.00143653	-9.9621	NA
ETH-2	NA	carbSTD	ETH2	NA		C	NA	2020-08-27	11:31:17	19197	200827_410_IJK_2_ETH-2.did	MAT235PLUS MOTU	NA	NA	70	N	Y	0	0.2085	NA	19197	19097	19297	ETH-1, ETH-2, ETH-3	NA	410	-7.23538	NA	0.00135571	-5.34282	NA	0.00198008	-13.1258	NA	0.0148239	-12.0422	NA	0.092569	-91.6481	NA	2.93425	-2.82	-4.67	26.1	-10.3454	NA	0.00142831	-9.97671	NA
ETH-2	NA	carbSTD	ETH2	NA		C	NA	2020-08-27	23:02:22	19216	200827_410_IJK_21_ETH-2.did	MAT235PLUS MOTU	NA	NA	70	N	Y	0	0.2085	NA	19216	19116	19316	ETH-1, ETH-2, ETH-3	NA	410	-7.62713	NA	0.00116503	-5.3845	NA	0.00281735	-13.653	NA	0.0220982	-12.0116	NA	0.0981338	-6.0412	NA	3.8241	-2.82	-4.67	26.1	-10.762	NA	0.00123896	-10.0174	NA
ETH-2	NA	carbSTD	ETH2	NA		C	NA	2020-08-28	13:45:18	19240	200828_410_IJK_45_ETH-2.did	MAT235PLUS MOTU	NA	NA	70	N	Y	0	0.2085	NA	19240	19140	19340	ETH-1, ETH-2, ETH-3	NA	410	-7.25662	NA	0.00140642	-5.45922	NA	0.00218723	-13.3608	NA	0.0197057	-11.2257	NA	0.0975479	-64.1298	NA	3.3369	-2.82	-4.67	26.1	-10.3638	NA	0.00148402	-10.0926	NA
ETH-2	NA	carbSTD	ETH2	NA		C	NA	2020-08-28	17:14:33	19243	200828_411_IAM_2_ETH-2.did	MAT235PLUS MOTU	NA	NA	70	N	Y	0	0.2085	NA	19243	19143	19343	ETH-1, ETH-2, ETH-3	NA	411	-7.23525	NA	0.0020771	-5.38235	NA	0.00329565	-13.1883	NA	0.0141778	-12.5984	NA	0.0947534	-113.147	NA	4.61801	-2.82	-4.67	26.1	-10.3438	NA	0.00212612	-10.0161	NA
ETH-2	NA	carbSTD	ETH2	NA		C	NA	2020-08-28	19:07:30	19246	200828_411_IAM_5_ETH-2_1100C.did	MAT235PLUS MOTU	NA	NA	70	N	Y	0	0.2085	NA	19246	19146	19346	ETH-1, ETH-2, ETH-3	NA	411	-7.29946	NA	0.00124038	-5.49977	NA	0.00179097	-13.4014	NA	0.017822	-12.1774	NA	0.0840203	-110.292	NA	3.82284	-2.82	-4.67	26.1	-10.408	NA	0.00130822	-10.1329	NA
ETH-2	NA	carbSTD	ETH2	NA		C	NA	2020-08-29	04:58:35	19262	200829_411_IAM_21_ETH-2.did	MAT235PLUS MOTU	NA	NA	70	N	Y	0	0.2085	NA	19262	19162	19362	ETH-1, ETH-2, ETH-3	NA	411	-7.2476	NA	0.00119348	-5.3564	NA	0.00190408	-13.2054	NA	0.0174555	-11.9317	NA	0.0772533	-93.2254	NA	3.5649	-2.82	-4.67	26.1	-10.3579	NA	0.00126432	-9.99022	NA
ETH-2	NA	carbSTD	ETH2	NA		C	NA	2020-08-29	18:00:33	19283	200829_411_IAM_42_ETH-2_1100C.did	MAT235PLUS MOTU	NA	NA	70	N	Y	0	0.2085	NA	19283	19183	19383	ETH-1, ETH-2, ETH-3	NA	411	-7.30128	NA	0.00126055	-5.51246	NA	0.00177354	-13.3513	NA	0.0129277	-10.9296	NA	0.192005	-10.9565	NA	3.89771	-2.82	-4.67	26.1	-10.4095	NA	0.00134745	-10.1456	NA
ETH-2	NA	carbSTD	ETH2	NA		C	NA	2020-08-31	22:08:37	19294	200831_412_STDs_9_ETH-2.did	MAT235PLUS MOTU	NA	NA	70	N	Y	0	0.2085	NA	19294	19194	19394	ETH-1, ETH-2, ETH-3	NA	412	-7.31765	NA	0.00257268	-5.54738	NA	0.00334197	-13.4464	NA	0.0171002	-8.18477	NA	0.233277	24.8459	NA	12.5587	-2.82	-4.67	26.1	-10.4256	NA	0.00265032	-10.1804	NA
ETH-2	NA	carbSTD	ETH2	NA		C	NA	2020-08-31	23:26:27	19296	200831_412_STDs_11_ETH-2.did	MAT235PLUS MOTU	NA	NA	70	N	Y	0	0.2085	NA	19296	19196	19396	ETH-1, ETH-2, ETH-3	NA	412	-7.288	NA	0.00390081	-5.42316	NA	0.00681278	-13.1894	NA	0.0124961	-10.872	NA	0.169715	86.6215	NA	10.5069	-2.82	-4.67	26.1	-10.3986	NA	0.00392413	-10.0566	NA
ETH-2	NA	carbSTD	ETH2	NA		C	NA	2020-09-01	03:49:36	19303	200901_412_STDs_18_ETH-2.did	MAT235PLUS MOTU	NA	NA	70	N	Y	0	0.2085	NA	19303	19203	19403	ETH-1, ETH-2, ETH-3	NA	412	-7.22632	NA	0.00225596	-5.37413	NA	0.00307443	-13.1792	NA	0.0175414	-10.6292	NA	0.188412	-261.531	NA	18.1255	-2.82	-4.67	26.1	-10.3346	NA	0.00232082	-10.0079	NA
ETH-2	NA	carbSTD	ETH2	NA		C	NA	2020-09-01	10:10:19	19306	200901_413_JG_2_ETH-2.did	MAT235PLUS MOTU	NA	NA	70	N	Y	0	0.2085	NA	19306	19206	19406	ETH-1, ETH-2, ETH-3	NA	413	-7.1959	NA	0.00188884	-5.21846	NA	0.00247717	-13.0575	NA	0.0204292	-11.4796	NA	0.0812699	-109.109	NA	3.66255	-2.82	-4.67	26.1	-10.3079	NA	0.00196184	-9.85289	NA
[truncated: 2,458 more rows]
[truncated: 29 more columns]

## Sheet: Sample Means
Sample Means		This tab contains mean isotopic values and sample descriptions for each sample unknown. Each row in the table should correspond to a single unknown sample or to average values pooled from multiple samples (in that case, give sample-level information in tab "additional replicate info"). Columns in green are required. Detailed information on some columns is below. Feel free to add additional column…
[truncated: 19 more rows]

[truncated: 1 more sheets: Additional Sample Info]
