# Supplementary material for: Robust land surface temperature record for north China over the past 21,000 years
Source: Sci Adv. 2024 Feb 21;10(8):eadj4800. doi: 10.1126/sciadv.adj4800 (PMC10881045; doi:10.1126/sciadv.adj4800)
Supplement: Supplementary file 2 — Data S1 to S3 [file sciadv.adj4800_data_s1_to_s3.zip › adj4800_Data_S3.R]

require(akima)

rho = 1.27 #density of the air
Cp = 1005 #air specific heat at constant pressure
z = 2 #dependent height
Zh = 0.1 #aerodynamic roughness length parameter
k = 0.4 #Von Karman constant

airTemp <- function(T0, H, rho, Cp, z, Zh, u, k){
  Ch = (k**2)/((log(z/Zh))**2)
  Tz = T0 - H/(rho*Cp*Ch*u)
  return(Tz)
}

TairField <- function(incomingMax, windMax, T0, rho, Cp, z, Zh, k){
  Tair = array()
  x= array()
  y = array()
  count = 1
  for(H in seq(0,incomingMax,length=40)){
    for(u in seq(0.5,windMax,length=40)){
      x[count] = H
      y[count] = u
      Tair[count] = airTemp(T0, H, rho, Cp, z, Zh, u, k)
      count = count + 1
    }
  }

  inter = interp(x,y,Tair,xo = seq(min(x),max(x),length=100),
                   yo = seq(min(y), max(y), length=100))
  return(inter)
}

pdf("TemperatureOffset_YBmanuscript.pdf", width=6, height=10, pointsize=12)
A = matrix(4,10,1)
A[1:3,1] = 1
A[4:6,1] = 2
A[7:9,1] = 3
layout(A)

lim = 10
cols = colorRampPalette(c('#f7f7f7','#fee8c8','#fdd49e','#fdbb84','#fc8d59','#ef6548','#d7301f','#b30000','#7f0000'))
ncols = 10
par(mar=c(2,4,3,1))

titles = c("50% incoming - high vegetation", "75% incoming - medium vegetation","100% incoming - low vegetation")
heights = c(4,1,0.1)
incoming = c(245,368,490)
for(t in 3:1){
  incomingMax = incoming[t]
  Zh = heights[t]
  inter = TairField(incomingMax, 4.5, T0=0, rho, Cp=1005, z=2, Zh=0.1, k=k)
  toPlot = -inter$z
  print(range(toPlot, na.rm = TRUE))
  toPlot[toPlot > lim] = lim
  image(inter$x, inter$y, toPlot, xlab="", ylab="Wind speed (m/s)", main=titles[t], xlim=c(0,incomingMax), ylim=c(0.5,4.5), xaxs="i", yaxs="i", zlim=c(0,lim), col=cols(ncols), axes=FALSE)
  axis(1, at=c(0,incomingMax/2,incomingMax), labels=c("","",""))
  mtext("Wet (Field capacity)", 1, at =0, adj=0, line=1, cex=0.7)
  mtext("Normal", 1, at=incomingMax/2, line=1, cex=0.7)
  mtext("Dry (Wilting Point)", 1, at=c(incomingMax), adj=1, line=1, cex=0.7)
  axis(2, at=c(0.25,2.3,4.5), labels=c("","",""))
  mtext("Slow (0.5)", 2, at =0.5, adj=0, line=1, cex=0.7)
  mtext("Normal (2.3)", 2, at=2.3, line=1, cex=0.7)
  mtext("High (4.5)", 2, at=c(4.5), adj=1, line=1, cex=0.7)
  grid()
  box()
}
Legendbreaks = c(0,lim/2,lim)
unit="°C"
size= 1
par(mar=c(0.2,4,0.2,0.2))
plot(1, 1, xlim=c(0,1), ylim=c(0,1), type="n", axes=FALSE, xaxs="i", yaxs="i", xlab="",ylab="")
symbols(seq(0.1, 0.9,length=ncols), rep(0.5,ncols), rectangles = matrix(rep(c(1/(ncols),0.4)), ncols, 2, byrow=TRUE), add=TRUE, fg=cols(ncols), bg=cols(ncols), inches=FALSE)
text(seq(0.1,0.9, length=length(Legendbreaks)),rep(0.15, length(Legendbreaks)), paste(Legendbreaks, unit, sep=""), cex=size)
text(0.5,0.85, "Soil temperature difference", cex=size)

dev.off()
